# Supplementary material for: Quantitative phosphoproteomic analysis of acquired cancer drug resistance to pazopanib and dasatinib
Source: J Proteomics. 2018 Jan 6;170:130–40. doi: 10.1016/j.jprot.2017.08.015 (PMC5673060; doi:10.1016/j.jprot.2017.08.015)
Supplement: Table S1 — Phosphoproteomic dataset of PazR vs parental A204. [file mmc3.xlsx]

## Sheet: S1 - Phosphoproteomic dataset o
Table S1 - phosphoproteomic dataset of PazR vs parental A204
Phosphosite	Protein	Protein names	Gene names	Sequence window	PazR/Par R3	PazR/Par R2	PazR/Par R1	T-test p-value	T-test Difference	Up-regulated	Down-regulated	PazR & DasR	Localization prob	Score	Delta score	Amino acid	Position	Known site
SEPT2 (S218)	Q15019	Septin-2	SEPT2	YHLPDAESDEDEDFK	1.4286	1.3348	1.0384	0.466553	-0.0365952			+	1	248.46	189.02	S	218	+
SEPT2 (Y211)	Q15019	Septin-2	SEPT2	EEHNIKIYHLPDAES	1.2781	NaN	NaN	NaN	NaN				0.772341	25.544	21.593	Y	211	+
MARCH3 (S233)	Q86UD3	E3 ubiquitin-protein ligase MARCH3	MARCH3	PKSVNVPSNQPSLLG	NaN	0.94328	NaN	NaN	NaN				0.947259	49.448	49.448	S	233
SEPT4 (S306)	O43236-2	Septin-4	SEPT4	YQFPDCDSDEDEDFK	NaN	0.75271	0.7448	0.108107	-0.718523			+	0.995065	79.635	73.075	S	306	+
SEPT5 (S225)	Q99719	Septin-5	SEPT5	YQFPECDSDEDEDFK	1.5827	1.5732	1.522	0.0774663	0.275562			+	1	172.32	162.47	S	225	+
SEPT5 (S327)	Q99719	Septin-5	SEPT5	TQDSRMESPIPILPL	1.7349	1.6392	1.1959	0.0816059	0.223523			+	1	168.69	168.69	S	327	+
SEPT6 (S416)	Q14141-2	Septin-6	SEPT6	QGSQAGGSQTLKRDK	0.68388	2.0646	NaN	0.839128	-0.213725			+	0.957958	129.9	129.9	S	416	+
SEPT6 (T418)	Q14141-2	Septin-6	SEPT6	SQAGGSQTLKRDKEK	2.8712	2.1662	NaN	0.126668	0.855847				0.906044	87.676	53.582	T	418	+
SEPT7 (S333)	Q16181-2	Septin-7	SEPT7	NKGQLTKSPLAQMEE	1.7754	1.6928	NaN	0.00709729	0.331214				0.991178	92.952	61.991	S	333	+
SEPT7 (T425)	Q16181-2	Septin-7	SEPT7	EQQNSSRTLEKNKKK	3.2835	1.8138	0.54369	0.792215	0.199911			+	0.998782	208.68	178.34	T	425	+
SEPT9 (S64)	Q9UHD8-2	Septin-9	SEPT9	ARHVDSLSQRSPKAS	2.0924	1.6836	NaN	0.175536	0.44579			+	0.938065	140.78	132.68	S	64	+
SEPT9 (S67)	Q9UHD8-2	Septin-9	SEPT9	VDSLSQRSPKASLRR	28.146	1.4795	1.0482	0.418962	1.45084			+	0.999994	195.71	195.71	S	67	+
SEPT9 (S71)	Q9UHD8-2	Septin-9	SEPT9	SQRSPKASLRRVELS	2.5061	1.6836	NaN	0.26653	0.575933				0.961476	49.036	39.631	S	71	+
SEPT9 (S12)	Q9UHD8-2	Septin-9	SEPT9	RISALKRSFEVEEVE	0.53295	0.7427	1.9363	0.531161	-0.493049			+	1	206.06	182.89	S	12
SEPT9 (T124)	Q9UHD8-2	Septin-9	SEPT9	AEVLGHKTPEPAPRR	1.5091	1.3293	0.85889	0.555204	-0.103491			+	1	112.44	73.636	T	124	+
SEPT9 (T31)	Q9UHD8-2	Septin-9	SEPT9	TPPRRVQTPLLRATV	1.462	1.2518	0.34083	0.406292	-0.592101			+	1	119.22	65.473	T	31	+
SEPT11 (S9)	Q9NVA2	Septin-11	SEPT11	AVAVGRPSNEELRNL	1.477	1.8781	1.4884	0.127593	0.316778			+	1	85.845	64.544	S	9	+
AAAS (S462)	Q9NRG9-2	Aladin	AAAS	NAQFPRFSPVLGRAQ	1.0508	0.9193	0.84323	0.00919904	-0.46376			+	1	75.213	48.734	S	462	+
AAGAB (S201)	Q6PD74-2	Alpha- and gamma-adaptin-binding protein p34	AAGAB	RDEIEGLSSDEEH__	1.5075	1.3899	0.85286	0.640551	-0.0859512			+	1	99.663	92.119	S	201	+
AAGAB (S202)	Q6PD74-2	Alpha- and gamma-adaptin-binding protein p34	AAGAB	DEIEGLSSDEEH___	1.507	1.3899	0.86712	0.65387	-0.0781364			+	1	99.663	92.119	S	202	+
AAK1 (S14)	Q2M2I8-2	AP2-associated protein kinase 1	AAK1	SRREQGGSGLGSGSS	1.1865	0.94545	NaN	0.214724	-0.379671			+	0.960376	113.29	92.625	S	14	+
AAK1 (S637)	Q2M2I8-2	AP2-associated protein kinase 1	AAK1	AGHRRILSDVTHSAV	1.4435	1.0021	0.87252	0.224729	-0.253172			+	0.999983	207.79	207.79	S	637	+
AAK1 (S618)	Q2M2I8-2	AP2-associated protein kinase 1	AAK1	VQGQKVGSLTPPSSP	NaN	1.1962	NaN	NaN	NaN				0.884039	72.958	31.929	S	618	+
AAK1 (S623)	Q2M2I8-2	AP2-associated protein kinase 1	AAK1	VGSLTPPSSPKTQRA	1.0661	1.1083	1.1429	0.22246	-0.220661			+	0.913656	121.18	121.18	S	623	+
AAK1 (S624)	Q2M2I8-2	AP2-associated protein kinase 1	AAK1	GSLTPPSSPKTQRAG	1.2253	1.0338	1.085	0.157281	-0.212195			+	0.934331	138.77	117.71	S	624	+
AAK1 (T389)	Q2M2I8-2	AP2-associated protein kinase 1	AAK1	LPIQPALTPRKRATV	1.0963	0.72612	NaN	0.25583	-0.627103				0.999999	64.705	26.687	T	389	+
AAK1 (T620)	Q2M2I8-2	AP2-associated protein kinase 1	AAK1	GQKVGSLTPPSSPKT	1.2082	1.1083	1.1079	0.155446	-0.175446			+	0.999025	138.77	117.71	T	620	+
AAK1 (T627)	Q2M2I8-2	AP2-associated protein kinase 1	AAK1	TPPSSPKTQRAGHRR	NaN	1.2189	NaN	NaN	NaN				0.842235	65.563	65.563	T	627	+
AAK1 (T606)	Q2M2I8-2	AP2-associated protein kinase 1	AAK1	QQPKVQTTPPPAVQG	1.0396	0.96005	0.87587	0.00752529	-0.429792			+	0.998797	153	122.98	T	606	+
AASDHPPT (S233)	Q9NRN7	L-aminoadipate-semialdehyde dehydrogenase-phosphopantetheinyl transferase	AASDHPPT	KEWAFEESKIDEHHF	NaN	NaN	9.772	NaN	NaN				1	37.999	18.689	S	233	+
AATF (S316)	Q9NY61	Protein AATF	AATF	GTKPNAGSEEISSED	0.89461	0.75506	0.84079	0.0340112	-0.637187			+	0.848083	69.981	69.981	S	316	+
AATF (S320)	Q9NY61	Protein AATF	AATF	NAGSEEISSEDDELV	0.80117	0.75233	0.84079	0.0365445	-0.691979			+	0.966819	69.981	69.981	S	320	+
AATF (S321)	Q9NY61	Protein AATF	AATF	AGSEEISSEDDELVE	0.80117	0.75233	0.84079	0.0365445	-0.691979			+	0.966819	69.981	69.981	S	321	+
AATF (T310)	Q9NY61	Protein AATF	AATF	TRYLVDGTKPNAGSE	0.89461	0.69073	0.5047	0.0241696	-0.92545			+	0.906312	50.498	47.527	T	310	+
ABCA1 (S1296)	O95477	ATP-binding cassette sub-family A member 1	ABCA1	DAADPNDSDIDPESR	0.76379	0.82025	0.56773	0.00815416	-0.862238			+	0.999839	131.09	116.82	S	1296	+
ABCA1 (S870)	O95477	ATP-binding cassette sub-family A member 1	ABCA1	SYWFGEESDEKSHPG	0.65816	0.71998	0.71032	0.0193008	-0.888764				0.998537	30.318	18.082	S	870
ABCA2 (S2419)	Q9BZC7	ATP-binding cassette sub-family A member 2	ABCA2	TEDEGLISFEEERAQ	NaN	3.7954	NaN	NaN	NaN				1	54.324	42.582	S	2419	+
ABCA2 (S1331)	Q9BZC7	ATP-binding cassette sub-family A member 2	ABCA2	EDQSLENSEADVKES	3.0319	NaN	NaN	NaN	NaN				0.999944	75.797	67.407	S	1331	+
ABCA2 (T2412)	Q9BZC7	ATP-binding cassette sub-family A member 2	ABCA2	DEPEDLDTEDEGLIS	2.7957	3.7954	NaN	0.127126	1.24117			+	1	73.156	53.579	T	2412	+
ABCC1 (S815)	P33527-8	Multidrug resistance-associated protein 1	ABCC1	DISRHHNSTAELQKA	3.1212	2.5486	1.4519	0.0727396	0.811458			+	0.994064	170.47	96.296	S	815	+
ABCC1 (S800)	P33527-8	Multidrug resistance-associated protein 1	ABCC1	KQLQRQLSSSSSYSG	1.6364	1.5629	1.8389	0.147641	0.379407			+	0.999164	152.07	122.77	S	800	+
ABCC1 (S803)	P33527-8	Multidrug resistance-associated protein 1	ABCC1	QRQLSSSSSYSGDIS	NaN	NaN	0.65813	NaN	NaN				0.7646	80.706	71.752	S	803	+
ABCC1 (S804)	P33527-8	Multidrug resistance-associated protein 1	ABCC1	RQLSSSSSYSGDISR	3.0141	3.2618	1.6624	0.0445713	0.97843			+	0.833149	141.54	119.49	S	804	+
ABCC1 (S806)	P33527-8	Multidrug resistance-associated protein 1	ABCC1	LSSSSSYSGDISRHH	NaN	NaN	1.0168	NaN	NaN				0.991341	112.02	84.35	S	806	+
ABCC1 (T816)	P33527-8	Multidrug resistance-associated protein 1	ABCC1	ISRHHNSTAELQKAE	2.4702	3.837	3.7959	0.0406159	1.35789	+			0.800647	91.401	61.712	T	816	+
ABCC2 (S283)	Q92887	Canalicular multispecific organic anion transporter 1	ABCC2	LNKNQSQSQDALVLE	1.2598	1.4473	0.99672	0.477222	-0.0778515			+	0.99701	99.5	87.286	S	283	+
ABCF1 (S228)	Q8NE71	ATP-binding cassette sub-family F member 1	ABCF1	AKKAEQGSEEEGEGE	0.78747	0.81128	0.72095	0.00581618	-0.737944			+	1	169.96	169.96	S	228	+
ABCF1 (S105)	Q8NE71	ATP-binding cassette sub-family F member 1	ABCF1	MERLKKLSVPTSDEE	1.0314	0.87146	0.77908	0.00946079	-0.536473			+	1	163.71	152.45	S	105	+
ABCF1 (S109)	Q8NE71	ATP-binding cassette sub-family F member 1	ABCF1	KKLSVPTSDEEDEVP	1.0558	0.94079	0.85175	0.00697356	-0.44553			+	1	197.51	197.51	S	109	+
ABCF1 (S22)	Q8NE71	ATP-binding cassette sub-family F member 1	ABCF1	IGDGESTSPSDKVVK	0.8331	0.77931	0.58428	0.00483392	-0.83127			+	0.834673	107.34	99.976	S	22	+
ABCF1 (T108)	Q8NE71	ATP-binding cassette sub-family F member 1	ABCF1	LKKLSVPTSDEEDEV	1.1927	0.98285	0.61862	0.104752	-0.519658			+	1	163.49	137.12	T	108	+
ABHD12B (S40)	Q7Z5M8	Abhydrolase domain-containing protein 12B	ABHD12B	NLRYFPHSCSMLGRK	3.1955	2.8949	1.1721	0.163552	0.781092				0.990801	60.434	23.008	S	40
ABI1 (S119)	Q8IZP0-11	Abl interactor 1	ABI1	PPTQKPPSPPMSGRG	1.0187	0.94939	0.98789	0.0610563	-0.38705			+	0.996963	76.526	61.791	S	119	+
ABI1 (T114)	Q8IZP0-11	Abl interactor 1	ABI1	LSRTNPPTQKPPSPP	NaN	1.0543	1.0472	0.319347	-0.229657				0.983516	65.47	65.47	T	114	+
ABI2 (S145)	Q9NYB9-3	Abl interactor 2	ABI2	KGTLGRHSPYRTLEP	1.7675	1.577	1.1336	0.182151	0.188144			+	0.992123	81.338	47.471	S	145	+
ABI2 (S176)	Q9NYB9-3	Abl interactor 2	ABI2	NMAPSQQSPVRTASV	1.4007	1.2057	0.91568	0.204864	-0.15548			+	1	172.61	158.26	S	176	+
ABI2 (S132)	Q9NYB9-3	Abl interactor 2	ABI2	PPTQKPPSPPMSGKG	1.3419	1.355	1.005	0.264717	-0.0752026			+	0.993478	70.615	27.114	S	132	+
ABI2 (T140)	Q9NYB9-3	Abl interactor 2	ABI2	PPMSGKGTLGRHSPY	1.6434	1.4273	0.93454	0.940487	0.012309			+	0.999944	86.624	86.624	T	140
ABI2 (T127)	Q9NYB9-3	Abl interactor 2	ABI2	LPRTTPPTQKPPSPP	NaN	1.2644	NaN	NaN	NaN				0.920836	95.873	95.873	T	127	+
ABL1 (S676)	P00519	Tyrosine-protein kinase ABL1	ABL1	PNGALRESGGSGFRS	1.3011	NaN	NaN	NaN	NaN				0.912789	52.599	24.215	S	676	+
ABL1 (S569)	P00519	Tyrosine-protein kinase ABL1	ABL1	LDHEPAVSPLLPRKE	NaN	1.2668	NaN	NaN	NaN				1	95.873	95.873	S	569	+
ABL1 (S620)	P00519	Tyrosine-protein kinase ABL1	ABL1	TPPKRSSSFREMDGQ	1.6178	1.5173	NaN	0.0534621	0.185206				0.925657	62.861	43.107	S	620	+
ABL2 (S595)	P42684-4	Abelson tyrosine-protein kinase 2	ABL2	PRKQRDKSPSSLLED	1.2785	1.6133	1.1075	0.81067	0.0321334			+	0.997747	133.65	100.72	S	595	+
ABTB2 (S67)	Q8N961	Ankyrin repeat and BTB/POZ domain-containing protein 2	ABTB2	SMNSRHNSWDTVNTV	2.7173	1.6576	NaN	0.306772	0.623071			+	0.992182	94.802	87.09	S	67	+
ACACA (S29)	Q13085	Acetyl-CoA carboxylase 1;Biotin carboxylase	ACACA	GSVSEDNSEDEISNL	1.3996	1.3518	0.90447	0.41329	-0.106778			+	0.999998	205.36	160.14	S	29	+
ACACA (S80)	Q13085	Acetyl-CoA carboxylase 1;Biotin carboxylase	ACACA	LHIRSSMSGLHLVKQ	4.4431	3.0362	NaN	0.108747	1.41435			+	0.998458	108.35	55.563	S	80	+
ACAP2 (S521)	Q15057	Arf-GAP with coiled-coil, ANK repeat and PH domain-containing protein 2	ACAP2	DKYSISLSPPEQQKK	NaN	0.95017	NaN	NaN	NaN				0.920983	88.176	55.36	S	521	+
ACBD5 (S82)	Q5T8D3-4	Acyl-CoA-binding domain-containing protein 5	ACBD5	SSDSGAESEEEEAQE	0.60368	0.66661	NaN	0.0579754	-1.11918				0.806365	71.735	66.36	S	82	+
ACE (S449)	P12821-2	Angiotensin-converting enzyme;Angiotensin-converting enzyme, soluble form	ACE	RVTNDTESDINYLLK	NaN	16.335	NaN	NaN	NaN				0.999704	96.371	23.011	S	449
ACIN1 (S240)	Q9UKV3-5	Apoptotic chromatin condensation inducer in the nucleus	ACIN1	QARAAKLSEGSQPAE	1.5234	1.2033	0.82368	0.413042	-0.166976			+	1	110.29	99.444	S	240	+
ACIN1 (S243)	Q9UKV3-5	Apoptotic chromatin condensation inducer in the nucleus	ACIN1	AAKLSEGSQPAEEEE	1.5234	1.2033	0.48564	0.406501	-0.421041			+	1	95.652	95.652	S	243	+
ACIN1 (S490)	Q9UKV3-5	Apoptotic chromatin condensation inducer in the nucleus	ACIN1	PSDTKAESPAEKVPE	NaN	NaN	1.0291	NaN	NaN				1	112.57	112.57	S	490	+
ACIN1 (S410)	Q9UKV3-5	Apoptotic chromatin condensation inducer in the nucleus	ACIN1	ALPEQTASEEETPPP	1.4279	1.1054	0.87513	0.215493	-0.20978			+	0.955973	80.236	40.139	S	410	+
ACIN1 (S837)	Q9UKV3-5	Apoptotic chromatin condensation inducer in the nucleus	ACIN1	KGVPAGNSDTEGGQP	1.79	NaN	1.3743	0.0582404	0.317587			+	0.982515	80.534	64.995	S	837	+
ACIN1 (S825)	Q9UKV3	Apoptotic chromatin condensation inducer in the nucleus	ACIN1	KSFKRKISVVSATKG	1.2368	1.2041	6.5274	0.50482	0.728568			+	0.999997	128.14	81.73	S	825	+
ACIN1 (S729)	Q9UKV3-5	Apoptotic chromatin condensation inducer in the nucleus	ACIN1	RLQPERGSPKKCEAE	1.1041	NaN	0.89405	0.0173052	-0.341092			+	1	97.452	57.806	S	729	+
ACIN1 (S561)	Q9UKV3-5	Apoptotic chromatin condensation inducer in the nucleus	ACIN1	QKEGRRASHTLLPSH	2.0588	0.50911	NaN	0.736844	-0.428637			+	0.969641	83.397	19.988	S	561	+
ACIN1 (S710)	Q9UKV3-5	Apoptotic chromatin condensation inducer in the nucleus	ACIN1	SVQARRLSQPESAEK	2.7865	2.0243	1.2906	0.122055	0.589515			+	0.999999	154.67	117.12	S	710	+
ACIN1 (S384)	Q9UKV3-5	Apoptotic chromatin condensation inducer in the nucleus	ACIN1	SQGLKEKSKSPSPPR	1.0038	1.1394	NaN	0.205111	-0.365691			+	0.870096	99.238	99.238	S	384	+
ACIN1 (S386)	Q9UKV3-5	Apoptotic chromatin condensation inducer in the nucleus	ACIN1	GLKEKSKSPSPPRLT	1.3432	1.2721	0.88376	0.207834	-0.16692			+	0.966258	89.507	61.645	S	386	+
ACIN1 (S388)	Q9UKV3-5	Apoptotic chromatin condensation inducer in the nucleus	ACIN1	KEKSKSPSPPRLTED	1.1211	1.0505	0.87308	0.00112403	-0.351732			+	0.998128	96.673	54.578	S	388	+
ACIN1 (S898)	Q9UKV3	Apoptotic chromatin condensation inducer in the nucleus	ACIN1	HADDSRISEDETERN	NaN	0.85235	NaN	NaN	NaN				0.917043	67.406	67.406	S	898	+
ACIN1 (S216)	Q9UKV3-5	Apoptotic chromatin condensation inducer in the nucleus	ACIN1	ISEEKGDSDDEKPRK	1.1935	1.119	0.80663	0.0493709	-0.329329			+	1	235.35	235.35	S	216	+
ACIN1 (S991)	Q9UKV3-5	Apoptotic chromatin condensation inducer in the nucleus	ACIN1	VRTAQVPSPPRGKIS	1.284	1.1982	1.0014	0.00612932	-0.15728			+	1	138.25	120.19	S	991	+
ACIN1 (S365)	Q9UKV3-5	Apoptotic chromatin condensation inducer in the nucleus	ACIN1	EKEMKTTSPLEEEER	NaN	1.3376	NaN	NaN	NaN				0.774762	81.494	55.364	S	365	+
ACIN1 (S882)	Q9UKV3-5	Apoptotic chromatin condensation inducer in the nucleus	ACIN1	VDLHADDSRISEDET	0.98836	NaN	NaN	NaN	NaN				0.846987	49.793	25.88	S	882	+
ACIN1 (S885)	Q9UKV3-5	Apoptotic chromatin condensation inducer in the nucleus	ACIN1	HADDSRISEDETERN	NaN	NaN	0.57356	NaN	NaN				0.966513	71.052	71.052	S	885	+
ACIN1 (S825)	Q9UKV3-5	Apoptotic chromatin condensation inducer in the nucleus	ACIN1	KSFKRKISVVSTKGV	1.2813	1.2182	7.4004	0.484126	0.81153			+	0.999767	84.31	51.56	S	825	+
ACIN1 (T408)	Q9UKV3-5	Apoptotic chromatin condensation inducer in the nucleus	ACIN1	LVALPEQTASEEETP	1.3391	1.2109	1.0357	0.0412468	-0.115808			+	0.968558	57.328	57.328	T	408	+
ACIN1 (T414)	Q9UKV3-5	Apoptotic chromatin condensation inducer in the nucleus	ACIN1	QTASEEETPPPLLTK	1.312	1.2547	0.87513	0.159936	-0.189565			+	0.994428	90.972	35.642	T	414	+
ACIN1 (T563)	Q9UKV3-5	Apoptotic chromatin condensation inducer in the nucleus	ACIN1	EGRRASHTLLPSHRL	3.3475	NaN	NaN	NaN	NaN				0.888037	83.397	19.988	T	563	+
ACIN1 (T393)	Q9UKV3-5	Apoptotic chromatin condensation inducer in the nucleus	ACIN1	SPSPPRLTEDRKKAS	1.3373	1.2721	0.83605	0.234883	-0.195726			+	0.990662	99.238	99.238	T	393	+
ACLY (S481)	P53396	ATP-citrate synthase	ACLY	MPQDSVPSPRSLQGK	1.0019	1.0261	1.0742	0.131717	-0.3174			+	0.999676	130.29	116.18	S	481	+
ACLY (S455)	P53396	ATP-citrate synthase	ACLY	PAPSRTASFSESRAD	1.3572	1.0504	1.2401	0.596157	-0.0911148			+	0.984482	122.97	122.97	S	455	+
ACSL3 (S683)	O95573	Long-chain-fatty-acid--CoA ligase 3	ACSL3	IPVKIRLSPEPWTPE	1.5567	1.7053	NaN	0.2417	0.241694				0.994739	107.91	58.766	S	683	+
ACSL6 (S87)	Q9UKU0-7	Long-chain-fatty-acid--CoA ligase 6	ACSL6	KQPYQWLSYQEVADR	0.32883	NaN	NaN	NaN	NaN				0.945554	55.588	21.939	S	87
ACSL6 (S100)	Q9UKU0-7	Long-chain-fatty-acid--CoA ligase 6	ACSL6	DRAEFLGSGLLQHNC	0.32883	NaN	NaN	NaN	NaN				0.999959	55.588	21.939	S	100
ACSL6 (Y83)	Q9UKU0-7	Long-chain-fatty-acid--CoA ligase 6	ACSL6	FRKPKQPYQWLSYQE	0.32883	NaN	NaN	NaN	NaN				0.918291	55.588	21.939	Y	83
ACSS2 (S267)	Q9NR19	Acetyl-coenzyme A synthetase, cytoplasmic	ACSS2	MGDSTSQSPPIKRSC	2.4393	2.8972	NaN	0.103025	0.947999			+	0.99807	104.45	93.815	S	267	+
ACSS2 (S28)	Q9NR19	Acetyl-coenzyme A synthetase, cytoplasmic	ACSS2	GAGGRARSWSPPPEV	1.8196	2.3315	NaN	0.220703	0.579876			+	0.999998	85.457	72.897	S	28	+
ACSS2 (S30)	Q9NR19	Acetyl-coenzyme A synthetase, cytoplasmic	ACSS2	GGRARSWSPPPEVSR	1.8545	2.0779	1.5743	0.0166901	0.501831			+	0.999759	122.98	113.33	S	30	+
ACTL6A (S191)	O96019-2	Actin-like protein 6A	ACTL6A	KEAVREGSPANWKRK	1.2206	1.0987	0.79456	0.0623388	-0.334586			+	1	137.62	99.685	S	191	+
ACTN4;ACTN2;ACTN3;ACTN1 (S159)	O43707	Alpha-actinin-4;Alpha-actinin-2;Alpha-actinin-3;Alpha-actinin-1	ACTN4;ACTN2;ACTN3;ACTN1	RFAIQDISVEETSAK	2.1424	2.5868	1.5756	0.0378966	0.676975			+	0.996868	114.56	95.783	S	159	+
ADAM22 (S798)	Q9P0K1-2	Disintegrin and metalloproteinase domain-containing protein 22	ADAM22	NGRPRSNSWQGNLGG	NaN	1.1936	0.78247	0.293138	-0.350355			+	0.994314	111.26	95.367	S	798	+
ADAM9 (S758)	Q13443	Disintegrin and metalloproteinase domain-containing protein 9	ADAM9	GSVPRHVSPVTPPRE	2.2514	2.2828	1.211	0.12939	0.514151			+	1	134.84	89.164	S	758	+
ADAM9 (S798)	Q13443	Disintegrin and metalloproteinase domain-containing protein 9	ADAM9	PPPQPKVSSQGNLIP	NaN	NaN	6.5966	NaN	NaN				0.789749	29.126	17.504	S	798	+
ADAM9 (T761)	Q13443	Disintegrin and metalloproteinase domain-containing protein 9	ADAM9	PRHVSPVTPPREVPI	2.5584	2.2016	1.3661	0.0713554	0.616161			+	1	105.79	105.79	T	761	+
ADAMTS12 (T107)	P58397-3	A disintegrin and metalloproteinase with thrombospondin motifs 12	ADAMTS12	KDLFFNLTVNQGFLS	NaN	1.0697	NaN	NaN	NaN				0.999217	48.115	12.679	T	107	+
ADAMTS12 (Y117)	P58397-3	A disintegrin and metalloproteinase with thrombospondin motifs 12	ADAMTS12	QGFLSNSYIMEKRYG	NaN	1.0697	NaN	NaN	NaN				0.769393	48.115	12.679	Y	117
ADAR (S528)	P55265-5	Double-stranded RNA-specific adenosine deaminase	ADAR	RRTMLLLSRSPEAQP	1.6167	1.4693	NaN	0.148168	0.161527			+	0.902303	120.54	120.54	S	528	+
ADAR (S530)	P55265-5	Double-stranded RNA-specific adenosine deaminase	ADAR	TMLLLSRSPEAQPKT	1.6815	1.3163	1.1667	0.402655	0.0910991			+	0.993088	152.94	114.14	S	530	+
ADCY6 (S54)	O43306-2	Adenylate cyclase type 6	ADCY6	LRDAEPPSPTPAGPP	NaN	3.1416	NaN	NaN	NaN				0.951784	47.774	36.503	S	54	+
ADCY9 (S354)	O60503	Adenylate cyclase type 9	ADCY9	MKQGDEESENSVKRH	NaN	2.837	NaN	NaN	NaN				1	29.269	29.269	S	354	+
ADCY9 (S357)	O60503	Adenylate cyclase type 9	ADCY9	GDEESENSVKRHATS	NaN	2.837	NaN	NaN	NaN				1	29.269	29.269	S	357	+
ADD1 (S586)	P35611	Alpha-adducin	ADD1	VERKQKGSEENLDEA	0.82911	NaN	1.9597	0.985029	0.0183927			+	1	62.088	44.857	S	586	+
ADD1 (S431)	P35611	Alpha-adducin	ADD1	DGDSGTCSPLRHSFQ	2.4018	1.686	1.2319	0.164686	0.407744			+	0.88078	81.18	81.18	S	431	+
ADD1 (S436)	P35611	Alpha-adducin	ADD1	TCSPLRHSFQKQQRE	2.6614	2.0675	NaN	0.124055	0.767473			+	0.95857	71.295	43.871	S	436	+
ADD1 (S358)	P35611	Alpha-adducin	ADD1	AKSRSPGSPVGEGTG	1.6202	1.3052	1.36	0.280048	0.142892			+	0.999984	161.49	120.96	S	358	+
ADD1 (S465)	P35611	Alpha-adducin	ADD1	EEGQNGSSPKSKTKW	1.3189	1.2064	1.2455	0.73563	-0.0362015			+	0.999618	237.14	115.06	S	465	+
ADD1;ADD2;ADD3 (S726)	P35611	Alpha-adducin;Beta-adducin;Gamma-adducin	ADD1;ADD2;ADD3	KKKFRTPSFLKKSKK	2.1542	1.7253	NaN	0.166268	0.484436			+	0.999965	112.41	24.714	S	726	+
ADD3 (S641)	Q9UEY8-2	Gamma-adducin	ADD3	EKIEEVLSPEGSPSK	NaN	NaN	0.68744	NaN	NaN				0.768079	69.47	60.99	S	641	+
ADD3 (S645)	Q9UEY8-2	Gamma-adducin	ADD3	EVLSPEGSPSKSPSK	0.81413	0.85571	NaN	0.058458	-0.723301			+	0.835594	72.274	63.765	S	645	+
ADD3 (S649)	Q9UEY8-2	Gamma-adducin	ADD3	PEGSPSKSPSKKKKK	1.2433	1.1638	1.1472	0.248134	-0.121413			+	0.996979	163	95.15	S	649	+
ADGB (T713)	Q8N7X0	Androglobin	ADGB	PIEPGLLTAETFSWK	NaN	NaN	0.06678	NaN	NaN				0.976011	55.163	22.455	T	713
ADNP (S953)	Q9H2P0	Activity-dependent neuroprotector homeobox protein	ADNP	TKLMHNASDSEVDQD	0.85443	NaN	NaN	NaN	NaN				1	69.979	57.813	S	953	+
ADNP (S955)	Q9H2P0	Activity-dependent neuroprotector homeobox protein	ADNP	LMHNASDSEVDQDDV	1.1025	NaN	NaN	NaN	NaN				1	69.979	57.813	S	955	+
ADNP (S709)	Q9H2P0	Activity-dependent neuroprotector homeobox protein	ADNP	APSRLNQSPSLAPVK	1.7427	1.7556	NaN	0.0663541	0.34408			+	0.985096	50.354	35.478	S	709	+
ADNP (S98)	Q9H2P0	Activity-dependent neuroprotector homeobox protein	ADNP	SHFRNVHSEDFENRI	1.3588	0.87525	0.86496	0.168501	-0.351523			+	1	92.611	79.821	S	98	+
ADRBK1 (S670)	P25098	Beta-adrenergic receptor kinase 1	ADRBK1	KMKNKPRSPVVELSK	1.2699	1.0546	0.83929	0.0645685	-0.308907			+	0.999989	121.13	77.828	S	670	+
ADRBK1 (S676)	P25098	Beta-adrenergic receptor kinase 1	ADRBK1	RSPVVELSKVPLVQR	NaN	0.91374	NaN	NaN	NaN				0.909518	129.54	60.98	S	676	+
ADSL (S9)	P30566-2	Adenylosuccinate lyase	ADSL	AAGGDHGSPDSYRSP	1.2435	1.2032	0.90698	0.0426064	-0.218316			+	0.999634	76.733	61.034	S	9	+
AEBP2 (S206)	Q6ZN18-2	Zinc finger protein AEBP2	AEBP2	TSGGRRGSLEMSSDG	1.3589	1.3425	0.88014	0.335471	-0.137402			+	1	146.86	127.65	S	206	+
AFAP1 (S264)	Q8N556	Actin filament-associated protein 1	AFAP1	SECPPPPSSPVHKAE	2.6249	2.0083	1.4675	0.0544455	0.618742			+	0.968632	186.58	115.43	S	264	+
AFAP1 (S265)	Q8N556	Actin filament-associated protein 1	AFAP1	ECPPPPSSPVHKAEL	2.6115	4.9342	1.4675	0.138298	1.04856			+	0.826059	99.378	75.812	S	265	+
AFAP1 (S342)	Q8N556	Actin filament-associated protein 1	AFAP1	PSTDEQTSSAEEDVP	2.2331	2.1268	1.8516	0.000799678	0.680377			+	0.965123	115.12	88.465	S	342	+
AFAP1 (S343)	Q8N556	Actin filament-associated protein 1	AFAP1	STDEQTSSAEEDVPT	2.2331	2.1268	1.8516	0.000799678	0.680377			+	0.965123	115.12	88.465	S	343	+
AFAP1 (S283)	Q8N556	Actin filament-associated protein 1	AFAP1	LSSERPSSDGEGVVE	1.6917	2.4915	1.2002	0.226999	0.414463			+	0.975406	186.88	132.79	S	283	+
AFAP1 (S664)	Q8N556	Actin filament-associated protein 1	AFAP1	IEPKSGTSSPQSPVF	2.1068	2.4516	1.5295	0.0363203	0.628821			+	0.9287	143.79	123.46	S	664	+
AFAP1 (S665)	Q8N556	Actin filament-associated protein 1	AFAP1	EPKSGTSSPQSPVFR	2.1068	2.4611	NaN	0.12387	0.724615			+	0.835057	115.57	73.698	S	665	+
AFAP1 (S668)	Q8N556	Actin filament-associated protein 1	AFAP1	SGTSSPQSPVFRHRT	2.5523	2.5812	1.623	0.0250814	0.774376			+	0.999971	138.24	138.24	S	668	+
AFAP1 (S679)	Q8N556	Actin filament-associated protein 1	AFAP1	RHRTLENSPISSCDT	1.8665	1.7435	2.955	0.163406	0.723369			+	0.917701	97.913	57.827	S	679	+
AFAP1 (T663)	Q8N556	Actin filament-associated protein 1	AFAP1	AIEPKSGTSSPQSPV	4.0672	3.9169	NaN	0.00145699	1.53431	+		+	0.897878	122.7	102.37	T	663	+
AFAP1L1 (S329)	Q8TED9-3	Actin filament-associated protein 1-like 1	AFAP1L1	EGVEVPRSPVLLCKL	NaN	1.2825	NaN	NaN	NaN				0.999957	56.452	31.096	S	329	+
AFF4 (S1055)	Q9UHB7	AF4/FMR2 family member 4	AFF4	SKAVGMPSPVSPKLS	1.7036	1.3317	1.3284	0.215965	0.165391				1	46.88	40.276	S	1055	+
AFF4 (S1058)	Q9UHB7	AF4/FMR2 family member 4	AFF4	VGMPSPVSPKLSPGN	1.7036	1.3471	1.3284	0.188712	0.17092			+	1	78.903	67.037	S	1058	+
AFF4 (S814)	Q9UHB7	AF4/FMR2 family member 4	AFF4	KEKDLLPSPAGPVPS	1.0379	NaN	NaN	NaN	NaN				0.999594	64.327	64.327	S	814	+
AFF4 (S703)	Q9UHB7	AF4/FMR2 family member 4	AFF4	MEEKELLSPLSEPDD	1.0826	NaN	NaN	NaN	NaN				0.999977	65.454	65.454	S	703	+
AFF4 (S706)	Q9UHB7	AF4/FMR2 family member 4	AFF4	KELLSPLSEPDDRYP	1.0826	NaN	NaN	NaN	NaN				0.999919	65.454	65.454	S	706	+
AFF4 (S1043)	Q9UHB7	AF4/FMR2 family member 4	AFF4	YNNSQAPSPGLGSKA	1.311	1.7927	1.255	0.404883	0.155039			+	0.999976	160.43	110.15	S	1043	+
AFF4 (S212)	Q9UHB7	AF4/FMR2 family member 4	AFF4	KEHQRSKSPRDPDAN	1.1222	2.3966	1.1386	0.663709	0.173069			+	0.993084	111.4	111.4	S	212	+
AFF4 (S180)	Q9UHB7	AF4/FMR2 family member 4	AFF4	HSKSRSSSPGKPQAV	1.4665	1.3488	NaN	0.502303	0.0294628			+	0.949725	123.02	123.02	S	180	+
AFF4 (S487)	Q9UHB7	AF4/FMR2 family member 4	AFF4	KVNPHKVSPASSVDS	1.7752	NaN	NaN	NaN	NaN				0.913683	79.395	43.23	S	487	+
AGFG1 (S181)	P52594-2	Arf-GAP domain and FG repeat-containing protein 1	AGFG1	NKGTPSQSPVVGRSQ	1.6993	1.477	0.90056	0.893705	0.0270438			+	0.999923	155.17	144.83	S	181	+
AGFG1 (S167)	P52594-2	Arf-GAP domain and FG repeat-containing protein 1	AGFG1	LKSLLGDSAPTLHLN	1.6249	1.6004	NaN	0.055192	0.226828			+	0.923934	155.17	144.83	S	167	+
AGFG1 (T177)	P52594-2	Arf-GAP domain and FG repeat-containing protein 1	AGFG1	TLHLNKGTPSQSPVV	1.6715	1.3463	0.73668	0.67949	-0.12204			+	0.991425	90.123	90.123	T	177	+
AGFG1 (T170)	P52594-2	Arf-GAP domain and FG repeat-containing protein 1	AGFG1	LLGDSAPTLHLNKGT	1.2599	1.4527	NaN	0.874961	-0.0265409				0.984181	90.123	90.123	T	170	+
AGGF1 (S7)	Q8N302-2	Angiogenic factor with G patch and FHA domains 1	AGGF1	_MASEAPSPPRSPPP	NaN	0.7441	NaN	NaN	NaN				0.975661	59.567	59.567	S	7	+
AGGF1 (S11)	Q8N302-2	Angiogenic factor with G patch and FHA domains 1	AGGF1	EAPSPPRSPPPPTSP	NaN	0.7441	NaN	NaN	NaN				0.975661	59.567	59.567	S	11	+
AGPAT9 (S77)	Q53EU6	Glycerol-3-phosphate acyltransferase 3	AGPAT9	GIIQRDESPMEKGLS	0.15601	NaN	NaN	NaN	NaN				0.98877	61.815	46.939	S	77	+
AHCTF1 (S528)	Q8WYP5	Protein ELYS	AHCTF1	CLVAGLLSPRFVDVQ	1.4929	1.2426	NaN	0.895634	-0.0168242			+	1	98.156	45.371	S	528	+
AHCTF1 (S2222)	Q8WYP5	Protein ELYS	AHCTF1	PIEIRLISPLASPAD	NaN	0.68966	NaN	NaN	NaN				1	28.283	18.9	S	2222	+
AHCTF1 (S2226)	Q8WYP5	Protein ELYS	AHCTF1	RLISPLASPADGVKS	NaN	0.68966	NaN	NaN	NaN				1	28.283	18.9	S	2226	+
AHCTF1 (S1541)	Q8WYP5	Protein ELYS	AHCTF1	GEEARNLSFNELYPS	0.5636	1.1885	0.88588	0.225049	-0.616102			+	1	144.29	65.475	S	1541	+
AHCTF1 (S1160)	Q8WYP5	Protein ELYS	AHCTF1	SSSQLKGSPQAISRA	1.0091	0.88207	0.78805	0.00548624	-0.53566			+	0.979628	108.49	108.49	S	1160	+
AHCTF1 (S1214)	Q8WYP5	Protein ELYS	AHCTF1	LRSTPLASPSPSPGR	NaN	1.2571	0.69342	0.407868	-0.400118			+	0.957245	41.139	41.139	S	1214	+
AHCTF1 (S1216)	Q8WYP5	Protein ELYS	AHCTF1	STPLASPSPSPGRSP	0.8085	1.2571	NaN	0.419422	-0.450854			+	0.809096	48.634	42.79	S	1216	+
AHCTF1 (S1218)	Q8WYP5	Protein ELYS	AHCTF1	PLASPSPSPGRSPQR	NaN	1.2571	0.69342	0.407868	-0.400118				0.765886	41.139	41.139	S	1218	+
AHCTF1 (S1222)	Q8WYP5	Protein ELYS	AHCTF1	PSPSPGRSPQRLKET	0.79971	0.92725	0.69342	0.0132427	-0.684998			+	0.997966	108.18	84.303	S	1222	+
AHNAK (S3054)	Q09666	Neuroblast differentiation-associated protein AHNAK	AHNAK	PKADLDVSGPKVDID	NaN	1.6943	NaN	NaN	NaN				1	60.728	7.1127	S	3054	+
AHNAK (S5110)	Q09666	Neuroblast differentiation-associated protein AHNAK	AHNAK	KAEAPLPSPKLEGEL	2.5382	2.2979	1.5658	0.025378	0.698549			+	1	137.81	137.81	S	5110	+
AHNAK (S5749)	Q09666	Neuroblast differentiation-associated protein AHNAK	AHNAK	DLKSSKASLGSLEGE	1.652	1.592	1.6952	0.0966776	0.353712			+	1	243.39	201.3	S	5749	+
AHNAK (S5752)	Q09666	Neuroblast differentiation-associated protein AHNAK	AHNAK	SSKASLGSLEGEAEA	1.8741	1.674	1.4438	0.00652348	0.361332			+	1	252.66	252.66	S	5752	+
AHNAK (S5762)	Q09666	Neuroblast differentiation-associated protein AHNAK	AHNAK	GEAEAEASSPKGKFS	2.0253	2.0959	1.3472	0.0512747	0.473432			+	0.856963	252.66	252.66	S	5762	+
AHNAK (S5763)	Q09666	Neuroblast differentiation-associated protein AHNAK	AHNAK	EAEAEASSPKGKFSL	1.6739	1.6471	1.1754	0.102437	0.200307			+	0.999641	316.32	254.67	S	5763	+
AHNAK (S41)	Q09666	Neuroblast differentiation-associated protein AHNAK	AHNAK	VQEVTQNSPAARTGV	1.9451	1.687	1.1191	0.204897	0.260423			+	1	243.86	165.46	S	41	+
AHNAK (S176)	Q09666	Neuroblast differentiation-associated protein AHNAK	AHNAK	GAKDIDISSPEFKIK	1.8759	1.8828	1.1042	0.211258	0.289364			+	0.882151	171.81	171.81	S	176	+
AHNAK (S177)	Q09666	Neuroblast differentiation-associated protein AHNAK	AHNAK	AKDIDISSPEFKIKI	2.0097	1.7082	1.105	0.225014	0.276043			+	0.996727	171.81	171.81	S	177	+
AHNAK (S5790)	Q09666	Neuroblast differentiation-associated protein AHNAK	AHNAK	FSDEREFSGPSTPTG	NaN	1.3877	NaN	NaN	NaN				0.933205	131.57	112.03	S	5790	+
AHNAK (S115)	Q09666	Neuroblast differentiation-associated protein AHNAK	AHNAK	CSSEVVLSGDDEEYQ	2.375	2.1686	0.89327	0.404171	0.368829			+	0.999662	90.654	76.625	S	115	+
AHNAK (S4986)	Q09666	Neuroblast differentiation-associated protein AHNAK	AHNAK	KFGFGAKSPKADIKS	1.9827	1.8169	1.5164	0.00224241	0.451408			+	1	134.38	134.38	S	4986	+
AHNAK (S5830)	Q09666	Neuroblast differentiation-associated protein AHNAK	AHNAK	GTFGGLGSKSKGHYE	NaN	1.2386	3.9169	0.543511	0.838144				0.999915	105.03	77.478	S	5830	+
AHNAK (S3412)	Q09666	Neuroblast differentiation-associated protein AHNAK	AHNAK	MPFLSISSPKVSMPD	3.4145	2.8814	NaN	0.0491396	1.18666	+		+	0.983049	182.72	133.24	S	3412	+
AHNAK (S5745)	Q09666	Neuroblast differentiation-associated protein AHNAK	AHNAK	GSKGDLKSSKASLGS	1.8741	1.5687	0.82182	0.842703	0.0590962			+	0.835117	125.16	115.75	S	5745	+
AHNAK (S5746)	Q09666	Neuroblast differentiation-associated protein AHNAK	AHNAK	SKGDLKSSKASLGSL	1.8741	1.7015	1.8868	0.0584466	0.497858			+	0.7962	182	182	S	5746	+
AHNAK (S93)	Q09666	Neuroblast differentiation-associated protein AHNAK	AHNAK	LHRKGDRSPEPGQTW	2.0203	2.1291	1.6526	0.00505909	0.578059			+	1	203.11	168.73	S	93	+
AHNAK (S5731)	Q09666	Neuroblast differentiation-associated protein AHNAK	AHNAK	GKGGVTGSPEASISG	1.7827	1.6801	1.3176	0.0133272	0.29505			+	0.999994	239.87	239.87	S	5731	+
AHNAK (S5737)	Q09666	Neuroblast differentiation-associated protein AHNAK	AHNAK	GSPEASISGSKGDLK	2.3561	2.3337	0.64727	0.684467	0.245362				0.913419	184.91	184.91	S	5737	+
AHNAK (S5739)	Q09666	Neuroblast differentiation-associated protein AHNAK	AHNAK	PEASISGSKGDLKSS	2.1535	1.917	0.74535	0.69415	0.175383			+	0.999725	218.14	164.54	S	5739	+
AHNAK (S5841)	Q09666	Neuroblast differentiation-associated protein AHNAK	AHNAK	GHYEVTGSDDETGKL	1.9266	1.6946	1.4745	0.00826298	0.390618			+	0.999989	258.42	200.63	S	5841	+
AHNAK (S5552)	Q09666	Neuroblast differentiation-associated protein AHNAK	AHNAK	GPAFNMASPESDFGI	2.1839	1.2709	0.86562	0.868543	0.0563966			+	0.999991	182.98	127.43	S	5552	+
AHNAK (S5448)	Q09666	Neuroblast differentiation-associated protein AHNAK	AHNAK	NLKGPRISAPNVDFN	4.3738	2.9045	0.53822	0.568083	0.559357			+	1	152.54	152.54	S	5448	+
AHNAK (S5780)	Q09666	Neuroblast differentiation-associated protein AHNAK	AHNAK	SKKPRHRSNSFSDER	1.8346	1.7491	NaN	0.00631224	0.378475			+	0.855016	140.73	112.33	S	5780	+
AHNAK (S5782)	Q09666	Neuroblast differentiation-associated protein AHNAK	AHNAK	KPRHRSNSFSDEREF	1.9315	1.9954	1.085	0.231844	0.322907			+	0.981177	194.79	185.49	S	5782	+
AHNAK (S793)	Q09666	Neuroblast differentiation-associated protein AHNAK	AHNAK	DVTAPDVSIEEPEGK	NaN	NaN	1.1361	NaN	NaN				0.96019	36.022	22.116	S	793	+
AHNAK (S2580)	Q09666	Neuroblast differentiation-associated protein AHNAK	AHNAK	NIKAPKISMPDFDLH	1.1706	1.3478	NaN	0.496927	-0.133637				1	35.224	24.073	S	2580	+
AHNAK (S4386)	Q09666	Neuroblast differentiation-associated protein AHNAK	AHNAK	NIKAPKISMPDIDFN	4.3383	NaN	NaN	NaN	NaN				1	39.005	15.173	S	4386	+
AHNAK (S2397)	Q09666	Neuroblast differentiation-associated protein AHNAK	AHNAK	DLDLHLKSPKAKGEV	3.1161	2.4577	1.8155	0.0210927	0.900681			+	1	149.6	102.36	S	2397	+
AHNAK (S1196)	Q09666	Neuroblast differentiation-associated protein AHNAK	AHNAK	HFKTPKISMPDVDLH	2.405	1.9621	NaN	0.111449	0.656654				1	55.314	29.331	S	1196	+
AHNAK (S511)	Q09666	Neuroblast differentiation-associated protein AHNAK	AHNAK	DVDLSLGSPKLKGDI	1.4721	1.5076	1.1096	0.320767	0.0682652			+	1	227.41	144.58	S	511	+
AHNAK (S570)	Q09666	Neuroblast differentiation-associated protein AHNAK	AHNAK	KTGTCRISMSEVDLN	3.8992	4.8827	NaN	0.0735313	1.66286			+	0.997105	130.95	92.861	S	570	+
AHNAK (S135)	Q09666	Neuroblast differentiation-associated protein AHNAK	AHNAK	KIKPRLKSEDGVEGD	1.1789	1.0246	2.0859	0.863776	0.0792663			+	1	272.48	272.48	S	135	+
AHNAK (S210)	Q09666	Neuroblast differentiation-associated protein AHNAK	AHNAK	KTVIRLPSGSGAASP	2.9981	1.9896	1.7418	0.0446514	0.760577			+	0.999937	231.41	141.98	S	210	+
AHNAK (S212)	Q09666	Neuroblast differentiation-associated protein AHNAK	AHNAK	VIRLPSGSGAASPTG	3.0864	2.2318	1.5011	0.0674439	0.75826			+	0.965994	173.49	114.24	S	212	+
AHNAK (S216)	Q09666	Neuroblast differentiation-associated protein AHNAK	AHNAK	PSGSGAASPTGSAVD	2.4409	2.1575	1.4216	0.047978	0.602972			+	0.999705	219.85	219.85	S	216	+
AHNAK (S220)	Q09666	Neuroblast differentiation-associated protein AHNAK	AHNAK	GAASPTGSAVDIRAG	3.0864	NaN	NaN	NaN	NaN				0.956588	115.54	84.708	S	220	+
AHNAK (S5099)	Q09666	Neuroblast differentiation-associated protein AHNAK	AHNAK	DVEFDIKSPKFKAEA	2.9788	2.1677	1.8564	0.0225014	0.829344			+	1	161.94	116.59	S	5099	+
AHNAK (S4953)	Q09666	Neuroblast differentiation-associated protein AHNAK	AHNAK	GPKVEAPSLDVHMDS	2.1134	NaN	NaN	NaN	NaN				0.851821	46.178	31.565	S	4953	+
AHNAK (S4960)	Q09666	Neuroblast differentiation-associated protein AHNAK	AHNAK	SLDVHMDSPDINIEG	2.1134	NaN	NaN	NaN	NaN				0.774297	43.936	43.936	S	4960	+
AHNAK (S3426)	Q09666	Neuroblast differentiation-associated protein AHNAK	AHNAK	DVELNLKSPKVKGDL	3.9567	2.8242	1.5037	0.0862953	0.991761			+	1	169.98	141.62	S	3426	+
AHNAK (S5400)	Q09666	Neuroblast differentiation-associated protein AHNAK	AHNAK	SLEASEGSIKLPKMK	3.0434	1.5964	0.88883	0.506843	0.338371			+	0.8893	58.98	29.922	S	5400	+
AHNAK (T4100)	Q09666	Neuroblast differentiation-associated protein AHNAK	AHNAK	GPKVDIDTPDIDIHG	2.2799	2.6606	NaN	0.106934	0.837797				1	34.928	30.127	T	4100	+
AHNAK (T5794)	Q09666	Neuroblast differentiation-associated protein AHNAK	AHNAK	REFSGPSTPTGTLEF	1.3621	1.2682	1.085	0.0407576	-0.0630211			+	0.751485	121.74	94.59	T	5794	+
AHNAK (T99)	Q09666	Neuroblast differentiation-associated protein AHNAK	AHNAK	RSPEPGQTWTREVFS	1.9033	NaN	NaN	NaN	NaN				0.843435	128.45	128.45	T	99	+
AHNAK (T5729)	Q09666	Neuroblast differentiation-associated protein AHNAK	AHNAK	PKGKGGVTGSPEASI	1.5736	1.6238	1.2679	0.0273734	0.20017			+	0.897531	136.49	125.58	T	5729	+
AHNAK (T5839)	Q09666	Neuroblast differentiation-associated protein AHNAK	AHNAK	SKGHYEVTGSDDETG	1.7203	1.7831	1.3976	0.0104314	0.334875			+	0.97428	107.98	107.98	T	5839	+
AHNAK (T2845)	Q09666	Neuroblast differentiation-associated protein AHNAK	AHNAK	PDIDLNLTGPKIKGD	3.9652	1.9736	NaN	0.275857	1.02155				0.999596	37.013	27.325	T	2845	+
AHNAK (T218)	Q09666	Neuroblast differentiation-associated protein AHNAK	AHNAK	GSGAASPTGSAVDIR	3.9186	1.8846	NaN	0.299054	0.979735				0.964507	208.52	124.9	T	218	+
AHNAK (T564)	Q09666	Neuroblast differentiation-associated protein AHNAK	AHNAK	LGSPSGKTGTCRISM	3.1265	NaN	NaN	NaN	NaN				0.798339	75.564	44.453	T	564
AHNAK (T3716)	Q09666	Neuroblast differentiation-associated protein AHNAK	AHNAK	GPKVDIDTPDINIEG	NaN	2.7315	NaN	NaN	NaN				1	97.836	83.678	T	3716	+
AHNAK (T4766)	Q09666	Neuroblast differentiation-associated protein AHNAK	AHNAK	GPKVDINTPDVDVHG	3.2486	3.1051	NaN	0.00101253	1.20467	+			1	116.04	69.245	T	4766	+
AHNAK (T490)	Q09666	Neuroblast differentiation-associated protein AHNAK	AHNAK	MKGTKVKTPEMIIQK	1.845	1.5654	1.3655	0.0290111	0.294736			+	1	121.92	121.92	T	490	+
AHNAK2 (S294)	Q8IVF2	Protein AHNAK2	AHNAK2	PRDAHDVSPTSTDTE	13.779	11.476	2.9501	0.0501014	2.59011			+	0.999759	313.08	245.42	S	294	+
AHNAK2 (S260)	Q8IVF2	Protein AHNAK2	AHNAK2	QSQRERLSWPKFQSI	16.419	10.121	3.5781	0.0389623	2.7068	+			1	96.034	20.99	S	260	+
AHNAK2 (S593)	Q8IVF2	Protein AHNAK2	AHNAK2	KIPSLGWSPSKHTKT	3.0951	7.5793	2.6759	0.0643387	1.62557			+	0.995978	130.95	93.626	S	593	+
AHNAK2 (S4962)	Q8IVF2	Protein AHNAK2	AHNAK2	MPKIKLPSFRWSPKK	2.0382	NaN	NaN	NaN	NaN				1	72.2	41.588	S	4962	+
AHNAK2 (S5707)	Q8IVF2	Protein AHNAK2	AHNAK2	PKLGFSSSPTKKSKS	NaN	20.006	4.3661	0.203412	2.92329			+	0.959817	119.03	92.139	S	5707	+
AHNAK2 (S92)	Q8IVF2	Protein AHNAK2	AHNAK2	RSWWKRDSGDSRTFF	NaN	12.617	NaN	NaN	NaN				0.972089	45.864	37.045	S	92	+
AHNAK2 (S95)	Q8IVF2	Protein AHNAK2	AHNAK2	WKRDSGDSRTFFRMS	NaN	12.617	NaN	NaN	NaN				0.905348	45.864	37.045	S	95	+
AHNAK2 (S509)	Q8IVF2	Protein AHNAK2	AHNAK2	PERERRLSTPQRGKR	NaN	NaN	5.4069	NaN	NaN				0.95859	64.711	6.8529	S	509	+
AHNAK2 (S278)	Q8IVF2	Protein AHNAK2	AHNAK2	RGPGPQRSHSSSEAY	NaN	NaN	5.8639	NaN	NaN				0.871062	53.683	40.33	S	278
AHNAK2 (S280)	Q8IVF2	Protein AHNAK2	AHNAK2	PGPQRSHSSSEAYEP	NaN	NaN	3.382	NaN	NaN				0.999714	157.03	127.88	S	280	+
AHNAK2 (S765)	Q8IVF2	Protein AHNAK2	AHNAK2	LPKVQRPSLKMPKVD	5.4248	2.9595	4.6981	0.0278427	1.71388	+		+	1	82.029	22.876	S	765	+
AHNAK2 (S4966)	Q8IVF2	Protein AHNAK2	AHNAK2	KLPSFRWSPKKETGP	20.267	NaN	NaN	NaN	NaN				0.999972	62.303	48.623	S	4966	+
AIDA (S162)	Q96BJ3	Axin interactor, dorsalization-associated protein	AIDA	TLLPRLPSEPGMTLL	1.5511	1.894	NaN	0.322608	0.3148				0.999199	51.726	34.7	S	162	+
AIFM1 (S268)	O95831	Apoptosis-inducing factor 1, mitochondrial	AIFM1	GGTPRSLSAIDRAGA	1.8844	1.8413	1.215	0.0945811	0.326804			+	0.999995	111.61	9.7107	S	268	+
AJUBA (S119)	Q96IF1	LIM domain-containing protein ajuba	AJUBA	EPTAPALSPRSSFAS	NaN	2.1531	1.5451	0.120615	0.56599			+	0.999935	69.03	49.371	S	119	+
AJUBA (S263)	Q96IF1	LIM domain-containing protein ajuba	AJUBA	GAQPGRHSVTGYGDC	4.54	3.8928	NaN	0.0317292	1.60919	+		+	0.999567	92.518	92.518	S	263	+
AJUBA (S79)	Q96IF1	LIM domain-containing protein ajuba	AJUBA	AERNQRGSFEAPRYE	2.8265	2.5663	1.2202	0.137993	0.683484				1	70.412	46.735	S	79	+
AJUBA (S137)	Q96IF1	LIM domain-containing protein ajuba	AJUBA	SDASKPSSPRGSLLL	2.4897	2.5986	1.3361	0.0889827	0.67212			+	0.965867	209.19	209.19	S	137	+
AKAP11 (S444)	Q9UKA4	A-kinase anchor protein 11	AKAP11	VKASREDSGLFSPIR	1.6855	1.4788	NaN	0.199823	0.196238			+	0.990687	86.189	20.689	S	444	+
AKAP11 (S448)	Q9UKA4	A-kinase anchor protein 11	AKAP11	REDSGLFSPIRSSAF	NaN	1.1558	NaN	NaN	NaN				0.994914	98.407	35.774	S	448	+
AKAP11 (S422)	Q9UKA4	A-kinase anchor protein 11	AKAP11	PTPRKPESPYGNLCD	1.1728	0.96	0.38299	0.192868	-0.769644			+	0.99999	132.04	132.04	S	422	+
AKAP11 (S433)	Q9UKA4	A-kinase anchor protein 11	AKAP11	NLCDAPDSPRPVKAS	1.2207	0.87688	0.76331	0.0703985	-0.462291			+	1	132.04	132.04	S	433	+
AKAP11 (S1580)	Q9UKA4	A-kinase anchor protein 11	AKAP11	VTYAEKLSPLTGQAC	NaN	1.4351	NaN	NaN	NaN				0.949725	63.268	25.152	S	1580	+
AKAP11 (S1171)	Q9UKA4	A-kinase anchor protein 11	AKAP11	LKLMRSLSEEVESSE	1.3993	1.4234	1.381	0.311519	0.121462			+	0.982849	128.59	128.59	S	1171	+
AKAP11 (S1240)	Q9UKA4	A-kinase anchor protein 11	AKAP11	LNVQSQRSVSPTFLN	NaN	1.3086	NaN	NaN	NaN				0.826688	138.01	67.197	S	1240	+
AKAP11 (S1242)	Q9UKA4	A-kinase anchor protein 11	AKAP11	VQSQRSVSPTFLNPS	1.2013	1.2025	0.74206	0.134389	-0.331711			+	0.995977	188.44	126.99	S	1242	+
AKAP11 (S1337)	Q9UKA4	A-kinase anchor protein 11	AKAP11	GLMYKYPSCESVTDE	1.4794	1.1665	0.64267	0.348179	-0.315342			+	0.996563	158.14	129.73	S	1337	+
AKAP11 (T1100)	Q9UKA4	A-kinase anchor protein 11	AKAP11	DRNVIPDTPPSTPLV	1.4082	1.5328	0.38317	0.494873	-0.456432			+	0.998182	90.367	90.367	T	1100	+
AKAP11 (Y424)	Q9UKA4	A-kinase anchor protein 11	AKAP11	PRKPESPYGNLCDAP	0.99609	1.0443	0.62456	0.057363	-0.572526			+	0.959525	107.21	107.21	Y	424	+
AKAP12 (S612)	Q02952	A-kinase anchor protein 12	AKAP12	EGVTPWASFKKMVTP	7.8483	7.6863	6.7128	0.000129936	2.52207	+			1	109.15	63.547	S	612	+
AKAP12 (S1395)	Q02952	A-kinase anchor protein 12	AKAP12	EVSSLEGSPPPCLGQ	10.517	NaN	NaN	NaN	NaN				0.775326	63.709	51.326	S	1395	+
AKAP12 (S96)	Q02952	A-kinase anchor protein 12	AKAP12	NGQGALNSQEEEEVI	NaN	NaN	17.02	NaN	NaN				0.999645	50.426	37.749	S	96	+
AKAP12 (S598)	Q02952	A-kinase anchor protein 12	AKAP12	EAEEGATSDGEKKRE	29.375	12.899	13.956	0.0076704	3.75771	+		+	0.998179	208.89	159.27	S	598	+
AKAP12 (S219)	Q02952	A-kinase anchor protein 12	AKAP12	AGDHKDPSLGAGEAA	4.8494	11.96	NaN	0.171706	2.46641				0.996155	41.575	33.583	S	219	+
AKAP12 (S483)	Q02952	A-kinase anchor protein 12	AKAP12	PTQGADLSPDEKVLS	NaN	3.0198	NaN	NaN	NaN				0.999999	101.53	65.784	S	483	+
AKAP12 (S286)	Q02952	A-kinase anchor protein 12	AKAP12	KSAESPTSPVTSETG	NaN	NaN	2.1039	NaN	NaN				0.908394	90.872	47.192	S	286	+
AKAP12 (S645)	Q02952	A-kinase anchor protein 12	AKAP12	VKSATLSSTESTASE	3.0287	5.7882	3.5098	0.0302717	1.61594	+			0.772066	142.58	90.114	S	645	+
AKAP12 (S1328)	Q02952	A-kinase anchor protein 12	AKAP12	ELQSHAKSPPSPVER	NaN	9.039	NaN	NaN	NaN				0.979865	80.688	30.973	S	1328	+
AKAP12 (S1331)	Q02952	A-kinase anchor protein 12	AKAP12	SHAKSPPSPVEREMV	NaN	NaN	9.5445	NaN	NaN				0.818643	50.353	19.79	S	1331	+
AKAP12 (S441)	Q02952	A-kinase anchor protein 12	AKAP12	EVEETAGSVPAEELV	NaN	0.58229	NaN	NaN	NaN				0.775637	57.15	49.654	S	441
AKAP12 (T608)	Q02952	A-kinase anchor protein 12	AKAP12	EKKREGVTPWASFKK	NaN	4.9083	NaN	NaN	NaN				1	51.875	30.325	T	608	+
AKAP12 (T597)	Q02952	A-kinase anchor protein 12	AKAP12	GEAEEGATSDGEKKR	33.757	NaN	1.7254	0.414864	2.60028			+	0.840609	93.166	77.574	T	597	+
AKAP12 (T1116)	Q02952	A-kinase anchor protein 12	AKAP12	GKVVGQTTPESFEKA	NaN	NaN	2.6764	NaN	NaN				0.986324	113.37	56.818	T	1116	+
AKAP13 (S1858)	Q12802-4	A-kinase anchor protein 13	AKAP13	QPKERPRSAVLLVDE	1.6077	NaN	NaN	NaN	NaN				1	97.836	72.517	S	1858	+
AKAP13 (S1957)	Q12802-4	A-kinase anchor protein 13	AKAP13	QLEAESWSRIIDSKF	NaN	NaN	0.032755	NaN	NaN				0.999988	83.081	14.566	S	1957	+
AKAP13 (S2708)	Q12802-4	A-kinase anchor protein 13	AKAP13	LDSELSVSPKRNSIS	0.81218	1.1187	NaN	0.291123	-0.531717			+	0.994818	77.776	56.905	S	2708	+
AKAP13 (S1559)	Q12802-4	A-kinase anchor protein 13	AKAP13	RSSMRSLSPFRRHSW	NaN	0.81804	0.86036	0.186468	-0.55444			+	0.999972	75.738	43.804	S	1559	+
AKAP17A (S537)	Q02040	A-kinase anchor protein 17A	AKAP17A	RVVPEDGSPEKRCPG	1.5246	1.3597	2.1757	0.350606	0.359275			+	1	73.36	36.168	S	537	+
AKAP2 (S152)	Q9Y2D5	A-kinase anchor protein 2	AKAP2	DSLQVPVSPSSTTSS	3.4112	3.0263	NaN	0.029007	1.22135	+		+	0.96005	104.88	74.55	S	152	+
AKAP2 (S393)	Q9Y2D5	A-kinase anchor protein 2	AKAP2	SAAKGQKSPGALETP	NaN	1.6649	NaN	NaN	NaN				0.872773	77.894	44.534	S	393	+
AKAP2 (T399)	Q9Y2D5	A-kinase anchor protein 2	AKAP2	KSPGALETPSAAGSQ	NaN	NaN	1.7085	NaN	NaN				0.893689	76.351	40.517	T	399	+
AKAP5 (S178)	P24588	A-kinase anchor protein 5	AKAP5	DQATKAKSTQDLSEG	NaN	NaN	0.27459	NaN	NaN				0.99776	149.6	92.649	S	178	+
AKAP6 (S1073)	Q13023	A-kinase anchor protein 6	AKAP6	SSPRDLLSPESGSLV	0.35813	0.38894	0.54399	0.0297724	-1.60585		+	+	0.99999	139.78	74.218	S	1073	+
AKAP6 (S627)	Q13023	A-kinase anchor protein 6	AKAP6	VVEAWYGSDEYLALP	0.37915	0.29587	0.65576	0.0635551	-1.62009				0.854585	45.125	37.592	S	627
AKAP6 (S1595)	Q13023	A-kinase anchor protein 6	AKAP6	DSLQRSTSLESWLTS	0.31659	NaN	0.67136	0.287857	-1.44882			+	0.949201	168.82	102.52	S	1595	+
AKAP6 (S1655)	Q13023	A-kinase anchor protein 6	AKAP6	QKIKRSVSDITLQSS	NaN	0.53575	NaN	NaN	NaN				0.999472	199.33	131.81	S	1655	+
AKAP8 (S328)	O43823	A-kinase anchor protein 8	AKAP8	VDSEGDFSENDDAAG	NaN	NaN	1.5632	NaN	NaN				0.999974	124.25	112.93	S	328	+
AKAP9 (S2787)	Q99996-5	A-kinase anchor protein 9	AKAP9	EPLPIKLSKSIASQT	1.4426	NaN	NaN	NaN	NaN				0.968711	47.189	13.01	S	2787
AKAP9 (S2789)	Q99996-5	A-kinase anchor protein 9	AKAP9	LPIKLSKSIASQTDG	1.4426	NaN	NaN	NaN	NaN				0.834095	47.189	13.01	S	2789
AKIRIN2 (S21)	Q53H80	Akirin-2	AKIRIN2	DPLLSPASPKRRRCA	2.1488	1.0633	NaN	0.826238	0.133476			+	0.987024	97.452	60.781	S	21	+
AKR1C8P (S35)	Q5T2L2	Putative aldo-keto reductase family 1 member C8	AKR1C8P	APDHTPKSQAAEATK	NaN	0.1019	0.15505	0.0833473	-3.29305				0.838742	31.58	23.175	S	35
AKT1 (S60)	P31749-2	RAC-alpha serine/threonine-protein kinase	AKT1	EEEMDFRSGSPSDNS	NaN	0.069517	NaN	NaN	NaN				0.773213	200.4	200.4	S	60	+
AKT1 (S62)	P31749-2	RAC-alpha serine/threonine-protein kinase	AKT1	EMDFRSGSPSDNSGA	3.211	0.46197	NaN	0.917568	-0.178117			+	0.829724	200.4	200.4	S	62	+
AKT1S1 (S108)	Q96B36-3	Proline-rich AKT1 substrate 1	AKT1S1	PPAPQPPSPTPSPPR	0.76327	0.82988	0.54481	0.0127068	-0.876769			+	0.963652	116.55	96.352	S	108	+
AKT1S1 (S112)	Q96B36-3	Proline-rich AKT1 substrate 1	AKT1S1	QPPSPTPSPPRPTLA	0.75852	0.8009	0.54193	0.00927378	-0.899414			+	0.997048	116.55	96.352	S	112	+
AKT1S1 (S222)	Q96B36-3	Proline-rich AKT1 substrate 1	AKT1S1	EKRTEARSSDEENGP	0.72657	0.77021	1.154	0.203411	-0.575411			+	0.999115	139.74	139.74	S	222	+
AKT1S1 (S223)	Q96B36-3	Proline-rich AKT1 substrate 1	AKT1S1	KRTEARSSDEENGPP	0.72657	0.77021	1.154	0.203411	-0.575411			+	0.999665	147.16	147.16	S	223	+
AKT1S1 (S231)	Q96B36-3	Proline-rich AKT1 substrate 1	AKT1S1	DEENGPPSSPDLDRI	1.6878	1.0369	0.87033	0.523487	-0.162773			+	0.930304	167.69	153.01	S	231	+
AKT1S1 (S232)	Q96B36-3	Proline-rich AKT1 substrate 1	AKT1S1	EENGPPSSPDLDRIA	1.1463	1.1086	1.154	0.23799	-0.181002			+	0.971831	181.51	170.56	S	232	+
AKT1S1 (S2)	Q96B36-3	Proline-rich AKT1 substrate 1	AKT1S1	______MSFEGGDGA	1.0203	0.61115	0.40593	0.074294	-1.02583			+	1	145.69	130.48	S	2	+
AKT1S1 (S203)	Q96B36-3	Proline-rich AKT1 substrate 1	AKT1S1	PTQQYAKSLPVSVPV	2.5344	1.0782	0.62774	0.852258	-0.105622			+	1	149.23	149.23	S	203	+
AKT1S1 (T110)	Q96B36-3	Proline-rich AKT1 substrate 1	AKT1S1	APQPPSPTPSPPRPT	0.76967	0.6936	0.55998	0.00176908	-0.945813			+	0.841198	88.573	58.655	T	110	+
AKT1S1 (T266)	Q96B36-3	Proline-rich AKT1 substrate 1	AKT1S1	LPRPRLNTSDFQKLK	1.2407	0.64253	NaN	0.392699	-0.626069			+	0.999319	139.31	59.075	T	266	+
ALDH1A2 (S122)	O94788-4	Retinal dehydrogenase 2	ALDH1A2	PAEQTPLSALYMGAL	NaN	NaN	1.6002	NaN	NaN				1	32.946	32.946	S	122
ALDH1A2 (T119)	O94788-4	Retinal dehydrogenase 2	ALDH1A2	VIKPAEQTPLSALYM	NaN	NaN	1.6002	NaN	NaN				1	32.946	32.946	T	119
ALDH1A2 (Y125)	O94788-4	Retinal dehydrogenase 2	ALDH1A2	QTPLSALYMGALIKE	NaN	NaN	1.6002	NaN	NaN				1	32.946	32.946	Y	125
ALDOA (S39)	P04075	Fructose-bisphosphate aldolase A	ALDOA	AADESTGSIAKRLQS	3.2759	1.4329	2.0173	0.164311	0.715961				0.963942	97.767	64.015	S	39	+
ALDOA (S46)	P04075	Fructose-bisphosphate aldolase A	ALDOA	SIAKRLQSIGTENTE	NaN	3.4833	NaN	NaN	NaN				0.965316	35.473	26.309	S	46	+
ALG3 (S13)	Q92685	Dol-P-Man:Man(5)GlcNAc(2)-PP-Dol alpha-1,3-mannosyltransferase	ALG3	RKRGRSGSAAQAEGL	NaN	1.2207	1.0052	0.0384914	-0.153472			+	0.752068	113.76	57.353	S	13	+
ALKBH5 (S350)	Q6P6C2-3	RNA demethylase ALKBH5	ALKBH5	PTHRRRGSFSSENYW	1.0931	0.96851	1.252	0.359291	-0.229625			+	0.999969	168.43	168.43	S	350	+
ALKBH5 (S352)	Q6P6C2-3	RNA demethylase ALKBH5	ALKBH5	HRRRGSFSSENYWRK	1.0245	1.0279	NaN	0.0493978	-0.425254				0.936478	127.83	71.283	S	352	+
ALKBH5 (S53)	Q6P6C2-3	RNA demethylase ALKBH5	ALKBH5	KRKYQEDSDPERSDY	1.3598	1.0345	0.63348	0.203403	-0.420558			+	0.997355	171.31	171.31	S	53	+
ALKBH5 (S58)	Q6P6C2-3	RNA demethylase ALKBH5	ALKBH5	EDSDPERSDYEEQQL	1.3598	1.0345	0.61392	0.210415	-0.435641			+	0.996275	171.31	171.31	S	58	+
ALS2 (S466)	Q96Q42	Alsin	ALS2	MQGKKSSSLVDIREE	1.6946	1.4324	NaN	0.300945	0.177126				0.784459	61.767	49.852	S	466	+
ALS2 (S483)	Q96Q42	Alsin	ALS2	EGGSRRLSLPGLLSQ	1.7953	1.5459	1.3512	0.0262342	0.270513			+	1	153.17	112.07	S	483	+
ALS2 (S492)	Q96Q42	Alsin	ALS2	PGLLSQVSPRLLRKA	1.7953	1.5459	1.3512	0.0262342	0.270513			+	1	153.17	112.07	S	492	+
AMBRA1 (S549)	Q9C0C7-6	Activating molecule in BECN1-regulated autophagy protein 1	AMBRA1	LELSSSASPQEERTV	1.5673	NaN	NaN	NaN	NaN				0.965396	70.622	48.147	S	549	+
AMOTL2 (S759)	Q9Y2J4	Angiomotin-like protein 2	AMOTL2	SSSQRAASLDSVATS	3.0001	2.3557	NaN	0.0958046	0.948019			+	0.999448	90.793	65.555	S	759	+
AMOTL2 (S183)	Q9Y2J4	Angiomotin-like protein 2	AMOTL2	SHMSSSHSFPQLARN	2.0329	1.7567	NaN	0.103399	0.45564			+	0.994502	59.512	46.393	S	183	+
AMOTL2 (S606)	Q9Y2J4	Angiomotin-like protein 2	AMOTL2	IRHSPQPSPSSSFNE	1.123	1.9753	NaN	0.840431	0.112151				0.807501	68.361	68.361	S	606	+
AMOTL2 (S157)	Q9Y2J4	Angiomotin-like protein 2	AMOTL2	LRHGHVRSLSERLLQ	2.5399	1.7522	NaN	0.234489	0.614406				1	39.148	22.206	S	157	+
AMOTL2 (S159)	Q9Y2J4	Angiomotin-like protein 2	AMOTL2	HGHVRSLSERLLQLS	2.5399	1.7522	NaN	0.234489	0.614406				1	39.148	22.206	S	159	+
AMOTL2 (S540)	Q9Y2J4	Angiomotin-like protein 2	AMOTL2	GSSGSGGSPELSALR	2.6352	3.4896	NaN	0.12871	1.13792				0.988868	96.487	82.055	S	540	+
AMOTL2 (T596)	Q9Y2J4	Angiomotin-like protein 2	AMOTL2	TAAAQRDTTLIRHSP	NaN	2.549	NaN	NaN	NaN				0.822896	71.634	71.634	T	596	+
AMPD2 (S168)	Q01433	AMP deaminase 2	AMPD2	QRLERQISQDVKLEP	0.7466	0.4495	1.2615	0.26636	-0.778477			+	1	235.38	210.82	S	168	+
AMPD2 (S100)	Q01433	AMP deaminase 2	AMPD2	PPLQSARSLPGPAPC	0.30704	0.29008	1.9321	0.347828	-1.21139			+	1	92.538	64.767	S	100	+
ANAPC1 (S377)	Q9H1A4	Anaphase-promoting complex subunit 1	ANAPC1	NISSHNQSPKRHSIS	NaN	1.1555	NaN	NaN	NaN				0.989224	55.885	37.749	S	377	+
ANAPC1 (S686)	Q9H1A4	Anaphase-promoting complex subunit 1	ANAPC1	RNFDFEGSLSPVIAP	1.085	0.80201	0.66823	0.037742	-0.625856			+	1	152.68	105.12	S	686	+
ANAPC1 (S688)	Q9H1A4	Anaphase-promoting complex subunit 1	ANAPC1	FDFEGSLSPVIAPKK	1.2747	1.305	1.16	0.459677	-0.0490137			+	1	260.58	229.06	S	688	+
ANAPC1 (S60)	Q9H1A4	Anaphase-promoting complex subunit 1	ANAPC1	GAAGLVGSLQEVTIH	NaN	1.1036	NaN	NaN	NaN				0.994439	69.523	49.785	S	60	+
ANAPC4 (S777)	Q9UJX5	Anaphase-promoting complex subunit 4	ANAPC4	KIKEEVLSESEAENQ	1.2232	0.96224	0.75236	0.0651365	-0.423583			+	0.896337	78.786	72.402	S	777	+
ANK1 (S1686)	P16157-10	Ankyrin-1	ANK1	GQARITHSPTVSQVT	1.2386	1.4899	1.2947	0.698966	0.0537234			+	0.999964	149.57	113.28	S	1686	+
ANK1 (S856)	P16157-10	Ankyrin-1	ANK1	KLDQVVESPAIPRIP	1.7247	1.4177	1.0698	0.457165	0.0972885			+	1	166.6	79.8	S	856	+
ANK1 (S1666)	P16157-10	Ankyrin-1	ANK1	ATGAGQDSENEVSLV	1.7605	1.5988	0.46483	0.694729	-0.235874			+	1	157.09	149.67	S	1666	+
ANK1 (S1509)	P16157-11	Ankyrin-1	ANK1	RDYSLSPSQMNGHQR	NaN	1.8426	NaN	NaN	NaN				0.818526	62.055	52.772	S	1509
ANK1 (T1688)	P16157-10	Ankyrin-1	ANK1	ARITHSPTVSQVTER	NaN	NaN	1.4268	NaN	NaN				0.902652	115.92	115.92	T	1688	+
ANK1 (T1660)	P16157-10	Ankyrin-1	ANK1	SKRQDDATGAGQDSE	NaN	0.85733	NaN	NaN	NaN				0.807891	37.228	29.606	T	1660
ANK1 (T1378)	P16157-10	Ankyrin-1	ANK1	GAEDRRRTPTPLALR	2.1968	1.9254	NaN	0.0707278	0.577717			+	1	53.6	45.087	T	1378	+
ANK1 (T1380)	P16157-10	Ankyrin-1	ANK1	EDRRRTPTPLALRYS	1.9877	1.4148	NaN	0.412694	0.283285				1	101.39	101.39	T	1380	+
ANK2 (S1729)	Q01484-5	Ankyrin-2	ANK2	TSSERGGSPIIQEPE	1.4153	1.5149	1.2064	0.185207	0.0918885			+	1	151.66	151.66	S	1729	+
ANK2 (S1746)	Q01484-5	Ankyrin-2	ANK2	SEHREESSPRKTSLV	NaN	NaN	0.96319	NaN	NaN				0.814985	49.654	49.654	S	1746	+
ANK2 (S825)	Q01484-5	Ankyrin-2	ANK2	MTEVLDVSDEEGDDT	1.5094	1.704	NaN	0.315099	0.218886				0.98418	103.4	97.383	S	825	+
ANK2 (S877)	Q01484-5	Ankyrin-2	ANK2	LEGGRSDSLRSFSSD	NaN	1.3836	NaN	NaN	NaN				0.878785	71.176	34.759	S	877	+
ANK2 (S10)	Q01484-5	Ankyrin-2	ANK2	TMLQKSDSNASFLRA	NaN	3.0433	NaN	NaN	NaN				0.999835	110.31	70.687	S	10	+
ANK2 (T1750)	Q01484-5	Ankyrin-2	ANK2	EESSPRKTSLVIVES	1.8218	1.6295	1.9742	0.0992172	0.48523				0.785052	103.03	103.03	T	1750	+
ANKHD1 (S2556)	Q8IWZ3-6	Ankyrin repeat and KH domain-containing protein 1	ANKHD1	IGRPMVASPNQRHQD	NaN	2.0145	NaN	NaN	NaN				1	70.529	50.322	S	2556	+
ANKHD1 (S1679)	Q8IWZ3-6	Ankyrin repeat and KH domain-containing protein 1	ANKHD1	NIKLNLTSPKRGQKR	2.0456	2.1614	0.85529	0.501522	0.274534			+	0.916888	93.556	39.49	S	1679	+
ANKHD1 (S1670)	Q8IWZ3-6	Ankyrin repeat and KH domain-containing protein 1	ANKHD1	TVSLPLSSPNIKLNL	NaN	1.3604	NaN	NaN	NaN				0.863384	83.869	34.451	S	1670	+
ANKIB1 (S737)	Q9P2G1	Ankyrin repeat and IBR domain-containing protein 1	ANKIB1	RGVAPADSPEAPRRS	1.6098	1.0195	NaN	0.784529	-0.105192			+	1	93.345	75.526	S	737	+
ANKLE2 (S17)	Q86XL3-3	Ankyrin repeat and LEM domain-containing protein 2	ANKLE2	QNAARNNSPPTVGAF	1.1736	0.94004	0.73159	0.0483954	-0.468177			+	0.999937	107.03	99.617	S	17	+
ANKRD11 (S276)	Q6UB99	Ankyrin repeat domain-containing protein 11	ANKRD11	TPLKVANSPTMVNLL	1.1815	1.0672	0.75872	0.0547835	-0.386428			+	0.999895	159.41	126.68	S	276	+
ANKRD13D (S202)	Q6ZTN6-2	Ankyrin repeat domain-containing protein 13D	ANKRD13D	TEPRGPGSPPRTPPA	1.4558	1.6584	1.6996	0.185274	0.313809			+	1	98.326	98.326	S	202	+
ANKRD13D (T206)	Q6ZTN6-2	Ankyrin repeat domain-containing protein 13D	ANKRD13D	GPGSPPRTPPAPGPP	1.4558	1.6584	1.6996	0.185274	0.313809			+	1	98.326	98.326	T	206	+
ANKRD17 (S1808)	O75179-4	Ankyrin repeat domain-containing protein 17	ANKRD17	SSGVRAPSPAPSSVP	2.0807	1.7599	0.7514	0.765151	0.121614			+	0.998216	123.35	110.12	S	1808	+
ANKRD17 (S1813)	O75179-4	Ankyrin repeat domain-containing protein 17	ANKRD17	APSPAPSSVPLGSEK	1.6829	1.4607	NaN	0.233274	0.186241			+	0.937111	125.92	125.92	S	1813
ANKRD17 (S1347)	O75179-4	Ankyrin repeat domain-containing protein 17	ANKRD17	SPARATNSPKPHMVP	2.021	NaN	NaN	NaN	NaN				0.876011	53.569	46.909	S	1347	+
ANKRD17 (S1452)	O75179-4	Ankyrin repeat domain-containing protein 17	ANKRD17	YPVSSPSSPSPPAQP	1.0314	NaN	NaN	NaN	NaN				0.894175	81.888	73.896	S	1452	+
ANKRD17 (S1454)	O75179-4	Ankyrin repeat domain-containing protein 17	ANKRD17	VSSPSSPSPPAQPGG	1.0314	NaN	NaN	NaN	NaN				0.979008	81.888	73.896	S	1454	+
ANKRD2 (S99)	Q9GZV1-2	Ankyrin repeat domain-containing protein 2	ANKRD2	QERVRKTSLDLRREI	NaN	4.5172	NaN	NaN	NaN				0.97793	51.268	27.279	S	99	+
ANKRD26 (S312)	Q9UPS8	Ankyrin repeat domain-containing protein 26	ANKRD26	TLFEDRDSDSQDEVV	1.2021	1.0086	NaN	0.183461	-0.323608			+	0.999141	79.898	66.969	S	312	+
ANKRD26 (S314)	Q9UPS8	Ankyrin repeat domain-containing protein 26	ANKRD26	FEDRDSDSQDEVVVE	1.2021	1.0086	NaN	0.183461	-0.323608			+	0.999684	79.898	66.969	S	314	+
ANKRD27 (S962)	Q96NW4	Ankyrin repeat domain-containing protein 27	ANKRD27	EIMARDRSVPNLTEG	NaN	1.2228	NaN	NaN	NaN				0.96616	60.278	51.181	S	962	+
ANKRD28 (S857)	O15084-2	Serine/threonine-protein phosphatase 6 regulatory ankyrin repeat subunit A	ANKRD28	TNTSKTVSFEALPIM	1.4694	1.6925	1.5329	0.133691	0.278424			+	0.999921	176.78	140.46	S	857	+
ANKRD28 (T855)	O15084-2	Serine/threonine-protein phosphatase 6 regulatory ankyrin repeat subunit A	ANKRD28	RYTNTSKTVSFEALP	1.9075	1.8667	NaN	0.0211562	0.453523				0.818554	100.82	80.829	T	855
ANKRD34A (S461)	Q69YU3	Ankyrin repeat domain-containing protein 34A	ANKRD34A	PYAGAPGSPRTKRKL	0.60991	0.85049	NaN	0.179106	-0.936047			+	0.999999	123.63	98.456	S	461	+
ANKRD34A (S473)	Q69YU3	Ankyrin repeat domain-containing protein 34A	ANKRD34A	RKLVRRHSMQTEQIR	0.64998	0.61782	NaN	0.00336908	-1.1207		+	+	0.999985	130.69	82.077	S	473	+
ANKRD34A (S291)	Q69YU3	Ankyrin repeat domain-containing protein 34A	ANKRD34A	PRLSRRHSTEGPEDP	0.35971	0.50895	0.37879	0.0100875	-1.64847		+	+	0.834006	122.83	66.125	S	291	+
ANKRD34A (S400)	Q69YU3	Ankyrin repeat domain-containing protein 34A	ANKRD34A	PLSGRRRSPGLLERR	0.55522	0.50776	NaN	0.0156282	-1.37589		+	+	1	51.841	37.634	S	400
ANKRD34A (T292)	Q69YU3	Ankyrin repeat domain-containing protein 34A	ANKRD34A	RLSRRHSTEGPEDPP	0.59619	0.50895	0.37879	0.00460074	-1.40549		+	+	0.811657	67.866	60.333	T	292	+
ANKS1A (S647)	Q92625	Ankyrin repeat and SAM domain-containing protein 1A	ANKS1A	TMGSRSESLSNCSIG	NaN	0.9749	NaN	NaN	NaN				0.993681	92.19	46.361	S	647	+
ANKS1A (S663)	Q92625	Ankyrin repeat and SAM domain-containing protein 1A	ANKS1A	KRLEKSPSFASEWDE	1.359	1.0513	1.0364	0.200701	-0.176358			+	0.998566	200.76	152.25	S	663	+
ANKS3 (S2)	Q6ZW76	Ankyrin repeat and SAM domain-containing protein 3	ANKS3	______MSELSDEAS	0.23272	0.38261	NaN	0.111143	-2.20726			+	0.999999	101.62	83.167	S	2	+
ANKS3 (S5)	Q6ZW76	Ankyrin repeat and SAM domain-containing protein 3	ANKS3	___MSELSDEASEPE	0.23272	0.38261	NaN	0.111143	-2.20726			+	0.999973	101.62	83.167	S	5	+
ANLN (S182)	Q9NQW6-2	Actin-binding protein anillin	ANLN	PSEEKAASPPRPLLS	1.5863	1.6653	0.86163	0.898723	0.030405			+	0.999996	95.71	80.62	S	182	+
ANLN (S621)	Q9NQW6-2	Actin-binding protein anillin	ANLN	TRVPRAESGDSLGSE	1.9381	2.465	NaN	0.189472	0.665551			+	0.961788	85.42	65.164	S	621	+
ANLN (S295)	Q9NQW6-2	Actin-binding protein anillin	ANLN	SSSVKATSPVKSTTS	1.7622	1.243	NaN	0.722372	0.103038			+	0.994682	174.21	174.21	S	295	+
ANLN (S323)	Q9NQW6-2	Actin-binding protein anillin	ANLN	LLPKTPISPLKTGVS	1.7187	1.4538	0.76965	0.860397	-0.0506508			+	1	128.85	107.53	S	323	+
ANLN (T194)	Q9NQW6-2	Actin-binding protein anillin	ANLN	LLSNASATPVGRRGR	NaN	1.5964	NaN	NaN	NaN				0.904507	27.389	27.389	T	194	+
ANLN (T320)	Q9NQW6-2	Actin-binding protein anillin	ANLN	NPELLPKTPISPLKT	NaN	1.6457	NaN	NaN	NaN				0.783762	72.662	48.912	T	320	+
ANO6 (S891)	Q4KMQ2-3	Anoctamin-6	ANO6	DNNLRPKSE______	2.0438	4.0851	NaN	0.293309	1.06825				1	50.053	42.822	S	891	+
ANP32A (S17)	P39687	Acidic leucine-rich nuclear phosphoprotein 32 family member A	ANP32A	ELRNRTPSDVKELVL	2.5404	2.6128	2.1	0.00106279	0.901889			+	0.998415	120.77	110.43	S	17	+
ANP32A (T15)	P39687	Acidic leucine-rich nuclear phosphoprotein 32 family member A	ANP32A	HLELRNRTPSDVKEL	1.4933	1.2658	0.96709	0.484096	-0.0750326			+	0.993122	120.74	120.74	T	15	+
ANXA2 (S184)	P07355	Annexin A2	ANXA2	GRRAEDGSVIDYELI	3.0153	3.312	1.6709	0.0448172	0.988419			+	0.999985	105.31	78.505	S	184	+
ANXA2;ANXA2P2 (S127)	P07355	Annexin A2;Putative annexin A2-like protein	ANXA2;ANXA2P2	GLGTDEDSLIEIICS	2.2615	1.8465	2.0273	0.0288498	0.662086			+	0.999957	121.31	106.75	S	127	+
ANXA2;ANXA2P2 (S12)	P07355	Annexin A2;Putative annexin A2-like protein	ANXA2;ANXA2P2	HEILCKLSLEGDHST	2.2285	NaN	NaN	NaN	NaN				0.914615	60.814	51.017	S	12	+
ANXA2;ANXA2P2 (S18)	P07355	Annexin A2;Putative annexin A2-like protein	ANXA2;ANXA2P2	LSLEGDHSTPPSAYG	NaN	2.8223	2.4353	0.0142775	1.08942	+			0.826975	126.83	126.83	S	18	+
ANXA2;ANXA2P2 (S26)	P07355	Annexin A2;Putative annexin A2-like protein	ANXA2;ANXA2P2	TPPSAYGSVKAYTNF	2.3626	2.0519	8.3307	0.195732	1.41347			+	1	164.57	164.57	S	26	+
ANXA2;ANXA2P2 (T19)	P07355	Annexin A2;Putative annexin A2-like protein	ANXA2;ANXA2P2	SLEGDHSTPPSAYGS	2.9851	NaN	2.1653	0.0439288	1.01443	+		+	0.953224	160.64	156.06	T	19	+
AP3B1 (S227)	O00203-3	AP-3 complex subunit beta-1	AP3B1	NGKNFYESDDDQKEK	1.2002	1.1519	0.77572	0.0838782	-0.331492			+	0.999997	157.62	157.62	S	227	+
AP3D1 (S489)	O14617-3	AP-3 complex subunit delta-1	AP3D1	RRPKHRPSEADEEEL	1.6018	1.345	NaN	0.514625	0.0910862			+	1	109.6	54.308	S	489	+
AP3D1 (S463)	O14617-3	AP-3 complex subunit delta-1	AP3D1	AWINEPLSDSESEDE	0.77219	NaN	NaN	NaN	NaN				0.931671	29.609	29.609	S	463	+
AP3D1 (S658)	O14617-3	AP-3 complex subunit delta-1	AP3D1	KHRNTETSKSPEKDV	1.0437	NaN	NaN	NaN	NaN				0.915876	99.344	99.344	S	658	+
AP3D1 (S660)	O14617-3	AP-3 complex subunit delta-1	AP3D1	RNTETSKSPEKDVPM	1.1844	NaN	0.80664	0.195405	-0.364665			+	0.999005	145.82	145.82	S	660	+
APBA2 (S468)	Q99767-2	Amyloid beta A4 precursor protein-binding family A member 2	APBA2	RRMPRSASQDCIETT	1.8797	NaN	NaN	NaN	NaN				0.924787	146.67	104.04	S	468	+
APC (S679)	P25054-2	Adenomatous polyposis coli protein	APC	FDNIDNLSPKASHRS	NaN	0.67076	0.89559	0.298967	-0.668679			+	0.999961	67.69	54.761	S	679	+
APC (S1760)	P25054-2	Adenomatous polyposis coli protein	APC	YCFSRNDSLSSLDFD	NaN	NaN	1.0105	NaN	NaN				0.994069	107.75	86.495	S	1760	+
APC (S2430)	P25054-2	Adenomatous polyposis coli protein	APC	KRHDIARSHSESPSR	1.8673	1.845	NaN	0.0325742	0.429723			+	0.995061	147.12	125.07	S	2430
APC (S2434)	P25054-2	Adenomatous polyposis coli protein	APC	IARSHSESPSRLPIN	1.8673	1.845	1.2069	0.101001	0.320169			+	0.995915	147.12	125.07	S	2434	+
APC (S2688)	P25054-2	Adenomatous polyposis coli protein	APC	TPFNYNPSPRKSSAD	NaN	1.6582	NaN	NaN	NaN				0.999839	45.257	34.427	S	2688	+
APC (S941)	P25054-2	Adenomatous polyposis coli protein	APC	QLNSGRQSPSQNERW	0.44402	1.3918	NaN	0.51723	-0.80974			+	0.896075	112.54	96.647	S	941	+
APEH (S185)	P13798	Acylamino-acid-releasing enzyme	APEH	QTKALDVSASDDEIA	NaN	1.1335	NaN	NaN	NaN				0.919386	113.24	81.397	S	185	+
APEH (S187)	P13798	Acylamino-acid-releasing enzyme	APEH	KALDVSASDDEIARL	1.1709	1.1389	1.0221	0.031385	-0.216193			+	0.999816	123.29	53.43	S	187	+
API5 (S390)	Q9BZZ5-1	Apoptosis inhibitor 5	API5	RASEDTTSGSPPKKS	1.099	NaN	NaN	NaN	NaN				0.805892	113.54	56.588	S	390	+
APPL1 (S401)	Q9UKG1	DCC-interacting protein 13-alpha	APPL1	ALEAVTPSPSFQQRH	0.49153	0.41663	0.14829	0.0436665	-2.04556		+	+	0.95676	201.3	145.1	S	401	+
APPL1 (T399)	Q9UKG1	DCC-interacting protein 13-alpha	APPL1	QSALEAVTPSPSFQQ	0.58489	0.45725	NaN	0.0659134	-1.41392			+	0.932947	148.7	148.7	T	399	+
ARAF (S257)	P10398	Serine/threonine-protein kinase A-Raf	ARAF	SDGTPRGSPSPASVS	NaN	0.97245	NaN	NaN	NaN				0.861175	50.226	12.433	S	257	+
ARAF (S186)	P10398	Serine/threonine-protein kinase A-Raf	ARAF	LLTPQGPSPRTQHCD	1.7656	2.5432	1.4707	0.100925	0.542644			+	0.993963	84.181	49.496	S	186	+
ARAP1 (S229)	Q96P48-3	Arf-GAP with Rho-GAP domain, ANK repeat and PH domain-containing protein 1	ARAP1	LFPEFDDSDYDEVPE	1.4828	1.7653	0.95186	0.723638	0.0738952			+	0.998583	130.24	114.01	S	229	+
ARFGAP1 (S248)	Q8N6T3-4	ADP-ribosylation factor GTPase-activating protein 1	ARFGAP1	TSTERRSSDSWEVWG	1.7223	1.7443	2.6689	0.173161	0.635952			+	0.998962	237.34	187.8	S	248	+
ARFGAP2 (S432)	Q8N6H7	ADP-ribosylation factor GTPase-activating protein 2	ARFGAP2	FAGAKAISSDMFFGR	NaN	0.95822	NaN	NaN	NaN				0.998108	142.08	68.852	S	432	+
ARFGAP2 (S146)	Q8N6H7	ADP-ribosylation factor GTPase-activating protein 2	ARFGAP2	SSAVPNHSPEKKDSD	1.4451	1.3489	1.3861	0.355153	0.11287			+	1	179.66	150.39	S	146	+
ARFGAP2 (S240)	Q8N6H7	ADP-ribosylation factor GTPase-activating protein 2	ARFGAP2	AQKVSSQSFSEIERQ	NaN	NaN	2.3252	NaN	NaN				0.971152	70.089	50.303	S	240	+
ARFGAP3 (S287)	Q9NP61-2	ADP-ribosylation factor GTPase-activating protein 3	ARFGAP3	MQTIEQESPIMAKPR	1.1938	1.0024	NaN	0.177559	-0.333054				1	117.38	117.38	S	287	+
ARFGEF2 (S214)	Q9Y6D5	Brefeldin A-inhibited guanine nucleotide-exchange protein 2	ARFGEF2	ELEKPIQSKPQSPVI	NaN	NaN	1.2728	NaN	NaN				0.938503	82.413	82.413	S	214	+
ARFGEF2 (S218)	Q9Y6D5	Brefeldin A-inhibited guanine nucleotide-exchange protein 2	ARFGEF2	PIQSKPQSPVIQAAA	NaN	1.3263	0.98836	0.417181	-0.10581			+	0.999922	130.49	125.55	S	218	+
ARFGEF2 (S227)	Q9Y6D5	Brefeldin A-inhibited guanine nucleotide-exchange protein 2	ARFGEF2	VIQAAAVSPKFVRLK	1.045	1.1565	0.91359	0.0344697	-0.317495			+	1	130.49	125.55	S	227	+
ARFGEF2 (S1528)	Q9Y6D5	Brefeldin A-inhibited guanine nucleotide-exchange protein 2	ARFGEF2	ERGQSQLSNPTDDSW	NaN	1.6115	1.2673	0.124802	0.214013			+	0.998827	118.31	62.467	S	1528	+
ARFGEF2 (S1511)	Q9Y6D5	Brefeldin A-inhibited guanine nucleotide-exchange protein 2	ARFGEF2	DVDLDRQSLSSIDKN	1.7499	0.9376	0.49139	0.39538	-0.468705			+	0.870818	58.693	58.693	S	1511	+
ARFGEF2 (S614)	Q9Y6D5	Brefeldin A-inhibited guanine nucleotide-exchange protein 2	ARFGEF2	LDMARRCSVTSMEST	NaN	NaN	0.91295	NaN	NaN				0.780546	58.059	49.995	S	614	+
ARFIP1 (S5)	P53367	Arfaptin-1	ARFIP1	___MAQESPKNSAAE	1.6485	1.4172	1.0587	0.520969	0.0703725			+	0.999817	138.13	121.51	S	5	+
ARFIP1 (S9)	P53367	Arfaptin-1	ARFIP1	AQESPKNSAAEIPVT	1.8971	NaN	0.87764	0.942062	0.0360071			+	0.771857	70.647	58.156	S	9
ARFIP1 (S132)	P53367	Arfaptin-1	ARFIP1	LELVRKWSLNTYKCT	1.4019	1.2441	5.208	0.455444	0.695947			+	0.999219	103.31	103.31	S	132	+
ARGLU1 (S77)	Q9NWB6-2	Arginine and glutamate-rich protein 1	ARGLU1	RDRERASSPPDRIDI	1.3205	1.2579	1.1826	0.546114	-0.0404365			+	0.984977	116.03	97.714	S	77	+
ARHGAP1 (S51)	Q07960	Rho GTPase-activating protein 1	ARHGAP1	SDDSKSSSPELVTHL	2.5584	3.447	1.9359	0.0304491	0.999405			+	0.991007	126.71	83.411	S	51	+
ARHGAP10 (S591)	A1A4S6	Rho GTPase-activating protein 10	ARHGAP10	EPTCLSASPPNAPPR	NaN	2.2166	NaN	NaN	NaN				0.800179	38.537	38.537	S	591	+
ARHGAP12 (S240)	Q8IWW6-3	Rho GTPase-activating protein 12	ARHGAP12	PNQGRPDSPVYANLQ	2.0748	1.6977	1.1769	0.155693	0.318724			+	0.99981	110.97	65.364	S	240	+
ARHGAP12 (S163)	Q8IWW6-3	Rho GTPase-activating protein 12	ARHGAP12	NGKFNNDSHSPKVSS	NaN	1.1332	NaN	NaN	NaN				0.942813	38.995	32.913	S	163
ARHGAP12 (S213)	Q8IWW6-3	Rho GTPase-activating protein 12	ARHGAP12	SERIHQDSESGDELS	1.4996	1.4815	1.3623	0.0949571	0.167436			+	0.999978	135.27	135.27	S	213	+
ARHGAP12 (S215)	Q8IWW6-3	Rho GTPase-activating protein 12	ARHGAP12	RIHQDSESGDELSSS	1.6393	1.8211	1.6442	0.0529722	0.399967			+	0.999999	281.36	217.47	S	215	+
ARHGAP12 (S103)	Q8IWW6-3	Rho GTPase-activating protein 12	ARHGAP12	QSLHLQRSTENVNKL	0.91665	1.4345	NaN	0.590595	-0.265068			+	0.805281	117.65	89.246	S	103	+
ARHGAP12 (S176)	Q8IWW6-3	Rho GTPase-activating protein 12	ARHGAP12	SSQNRTRSFGHFPGP	NaN	1.8747	NaN	NaN	NaN				0.864419	113.67	113.67	S	176	+
ARHGAP12 (S201)	Q8IWW6-3	Rho GTPase-activating protein 12	ARHGAP12	SQEQSCDSAGEGSER	NaN	1.2417	NaN	NaN	NaN				0.997325	161.19	143.82	S	201	+
ARHGAP12 (S540)	Q8IWW6-3	Rho GTPase-activating protein 12	ARHGAP12	IEEEIPDSPGIEKHD	NaN	NaN	1.0943	NaN	NaN				0.998799	44.641	36.462	S	540	+
ARHGAP12 (T230)	Q8IWW6-3	Rho GTPase-activating protein 12	ARHGAP12	STEQIRATTPPNQGR	2.082	1.9078	1.236	0.0958024	0.400062			+	0.98718	110.97	65.364	T	230	+
ARHGAP12 (T231)	Q8IWW6-3	Rho GTPase-activating protein 12	ARHGAP12	TEQIRATTPPNQGRP	2.0748	1.8806	1.2184	0.106804	0.384593			+	0.988182	110.97	65.364	T	231	+
ARHGAP12 (Y243)	Q8IWW6-3	Rho GTPase-activating protein 12	ARHGAP12	GRPDSPVYANLQELK	2.0834	NaN	NaN	NaN	NaN				0.905746	69.92	69.92	Y	243	+
ARHGAP17 (S108)	Q68EM7-7	Rho GTPase-activating protein 17	ARHGAP17	GPSPGDGSPPKPKDP	1.7455	1.598	1.1986	0.0802224	0.215295			+	0.999861	188.51	188.51	S	108	+
ARHGAP17 (S158)	Q68EM7-7	Rho GTPase-activating protein 17	ARHGAP17	PHNAAGPSPHTLRRA	2.1065	1.8358	0.8845	0.516298	0.226273			+	0.874219	213.09	213.09	S	158	+
ARHGAP17 (S209)	Q68EM7-7	Rho GTPase-activating protein 17	ARHGAP17	KPPTRSPSPPTQHTG	1.9288	NaN	1.5955	0.0327226	0.479115			+	0.889112	131.82	95.654	S	209	+
ARHGAP21 (S1219)	Q5T5U3	Rho GTPase-activating protein 21	ARHGAP21	WRDLNVISSLLKSFF	NaN	0.20355	NaN	NaN	NaN				1	112.75	18.132	S	1219
ARHGAP21 (S1220)	Q5T5U3	Rho GTPase-activating protein 21	ARHGAP21	RDLNVISSLLKSFFR	NaN	0.20355	NaN	NaN	NaN				1	112.75	18.132	S	1220
ARHGAP21 (S1224)	Q5T5U3	Rho GTPase-activating protein 21	ARHGAP21	VISSLLKSFFRKLPE	NaN	0.20355	NaN	NaN	NaN				1	112.75	18.132	S	1224
ARHGAP21 (S611)	Q5T5U3	Rho GTPase-activating protein 21	ARHGAP21	MSLPRGISQDRSPLV	NaN	0.44136	NaN	NaN	NaN				0.959717	65.842	34.364	S	611	+
ARHGAP21 (S615)	Q5T5U3	Rho GTPase-activating protein 21	ARHGAP21	RGISQDRSPLVKVRS	0.70935	0.44136	NaN	0.149737	-1.30027				0.999943	135.47	97.232	S	615	+
ARHGAP21 (S1513)	Q5T5U3	Rho GTPase-activating protein 21	ARHGAP21	HNSKHNKSPTLSCRF	0.79675	0.57081	0.59706	0.0160605	-0.992048			+	0.999828	158.06	51.18	S	1513	+
ARHGAP21 (S1860)	Q5T5U3	Rho GTPase-activating protein 21	ARHGAP21	ARERLRTSTSDLSRG	0.76202	NaN	NaN	NaN	NaN				0.933299	123.67	68.318	S	1860	+
ARHGAP21 (S856)	Q5T5U3	Rho GTPase-activating protein 21	ARHGAP21	PLIRRQLSHDHESVG	NaN	0.53617	0.95325	0.386754	-0.785223			+	0.998729	94.767	82.129	S	856	+
ARHGAP21 (S1668)	Q5T5U3	Rho GTPase-activating protein 21	ARHGAP21	TKSSRRNSEGSELSC	0.5402	0.55164	0.88766	0.0941966	-1.00464			+	0.994042	137.28	131.38	S	1668	+
ARHGAP21 (S1674)	Q5T5U3	Rho GTPase-activating protein 21	ARHGAP21	NSEGSELSCTEGSLT	NaN	NaN	0.69186	NaN	NaN				0.840795	71.756	32.371	S	1674	+
ARHGAP21 (S474)	Q5T5U3	Rho GTPase-activating protein 21	ARHGAP21	LMKYCPRSASQGALT	0.7917	1.0263	0.71942	0.0386756	-0.62333			+	0.837947	106.93	76.366	S	474	+
ARHGAP21 (S476)	Q5T5U3	Rho GTPase-activating protein 21	ARHGAP21	KYCPRSASQGALTSP	0.7917	0.53301	1.2447	0.26158	-0.674772			+	0.828173	112.74	82.407	S	476	+
ARHGAP21 (S880)	Q5T5U3	Rho GTPase-activating protein 21	ARHGAP21	SKTERSKSYDEGLDD	0.48726	0.70273	NaN	0.149102	-1.23566			+	0.99879	160.47	130.74	S	880	+
ARHGAP21 (S458)	Q5T5U3	Rho GTPase-activating protein 21	ARHGAP21	QIRQRSVSQERLEDS	NaN	0.60437	0.66538	0.131123	-0.958191				0.913808	83.204	46.048	S	458	+
ARHGAP21 (T233)	Q5T5U3	Rho GTPase-activating protein 21	ARHGAP21	LSKQQTSTPVLTQPG	0.65434	NaN	NaN	NaN	NaN				0.899048	73.466	58.265	T	233	+
ARHGAP28 (S3)	Q9P2N2-2	Rho GTPase-activating protein 28	ARHGAP28	_____MLSNESLHPP	1.3122	1.5667	NaN	0.779236	0.0572944			+	0.997437	58.831	43.8	S	3
ARHGAP28 (S584)	Q9P2N2-2	Rho GTPase-activating protein 28	ARHGAP28	SPSARRMSDVPEGVI	NaN	1.7282	2.9193	0.338159	0.866378			+	1	90.759	78.533	S	584	+
ARHGAP28 (S17)	Q9P2N2-2	Rho GTPase-activating protein 28	ARHGAP28	PAFSRSNSEASVDSA	1.7598	1.4119	1.8297	0.188114	0.363094			+	0.991043	162.29	144.93	S	17	+
ARHGAP31 (S1178)	Q2M1Z3	Rho GTPase-activating protein 31	ARHGAP31	ALTGRRNSAPVSVSA	NaN	1.6425	NaN	NaN	NaN				0.995369	40.014	32.289	S	1178	+
ARHGAP31 (S476)	Q2M1Z3	Rho GTPase-activating protein 31	ARHGAP31	SLFQMEPSPRNQRKA	1.3814	1.8454	0.45503	0.631964	-0.293758				1	130.4	81.692	S	476	+
ARHGAP32 (S507)	A7KAX9-2	Rho GTPase-activating protein 32	ARHGAP32	TASSEPVSPLQEKLS	1.331	1.2208	1.1659	0.42032	-0.057864			+	0.991212	48.686	42.253	S	507	+
ARHGAP32 (S603)	A7KAX9-2	Rho GTPase-activating protein 32	ARHGAP32	ERDATNRSPTQIVKM	1.5256	NaN	1.2415	0.0632106	0.128989			+	0.865384	101.53	73.851	S	603	+
ARHGAP32 (S357)	A7KAX9-2	Rho GTPase-activating protein 32	ARHGAP32	GTLRSAKSEESLTSL	1.8035	NaN	1.2464	0.25089	0.252542			+	0.895756	90.884	69.35	S	357	+
ARHGAP32 (S1447)	A7KAX9-2	Rho GTPase-activating protein 32	ARHGAP32	VIHLRSKSDPGKTGL	1.335	1.092	1.2992	0.733334	-0.0579791			+	0.988957	93.029	60.642	S	1447	+
ARHGAP32 (S543)	A7KAX9-2	Rho GTPase-activating protein 32	ARHGAP32	EKVVYAFSPKIGRKL	1.8267	1.4222	0.66101	0.787869	-0.105088			+	0.999998	86.898	81.667	S	543	+
ARHGAP35 (S975)	Q9NRY4	Rho GTPase-activating protein 35	ARHGAP35	FNSPRAGSPLCNSNL	1.9898	1.5155	1.2973	0.109051	0.290852			+	0.999713	152.81	131.46	S	975	+
ARHGAP35 (S985)	Q9NRY4	Rho GTPase-activating protein 35	ARHGAP35	CNSNLQDSEEDIEPS	1.6726	1.4922	1.018	0.552603	0.0832993			+	0.999907	122.57	107.8	S	985	+
ARHGAP35 (S1134)	Q9NRY4	Rho GTPase-activating protein 35	ARHGAP35	SNGSGNGSDSEMDTS	1.7356	1.7011	1.1795	0.107639	0.234901			+	0.999504	193.76	152.19	S	1134	+
ARHGAP35 (S970)	Q9NRY4	Rho GTPase-activating protein 35	ARHGAP35	TTEEVFNSPRAGSPL	1.6434	1.971	1.1786	0.187088	0.279104			+	1	162.81	151.29	S	970	+
ARHGAP35 (S1150)	Q9NRY4	Rho GTPase-activating protein 35	ARHGAP35	LERGRKVSIVSKPVL	4.1527	4.4036	3.2456	0.00117731	1.59861	+			0.999798	86.539	54.285	S	1150	+
ARHGAP35 (S1176)	Q9NRY4	Rho GTPase-activating protein 35	ARHGAP35	ASYRTSFSVGSDDEL	1.3624	1.5779	NaN	0.630704	0.0895142			+	0.911438	208.51	179.04	S	1176	+
ARHGAP35 (S1179)	Q9NRY4	Rho GTPase-activating protein 35	ARHGAP35	RTSFSVGSDDELGPI	1.9754	1.6104	1.3331	0.0537634	0.329658			+	0.999999	207.31	157.51	S	1179	+
ARHGAP5 (S968)	Q13017-2	Rho GTPase-activating protein 5	ARHGAP5	SEDVFLPSPRDCFPY	0.94061	0.81398	1.4145	0.427765	-0.326782			+	1	138.05	117.26	S	968	+
ARHGAP5 (S1218)	Q13017-2	Rho GTPase-activating protein 5	ARHGAP5	IDNPAITSDQELDDK	0.84651	0.57924	1.1112	0.200374	-0.657141			+	0.999786	268.82	201.84	S	1218	+
ARHGAP5 (S1195)	Q13017-2	Rho GTPase-activating protein 5	ARHGAP5	RKGRHRGSEEDPLLS	0.55114	0.60002	1.5843	0.368696	-0.675985			+	1	160.8	115.37	S	1195	+
ARHGAP5 (S1202)	Q13017-2	Rho GTPase-activating protein 5	ARHGAP5	SEEDPLLSPVETWKG	0.94468	0.7561	1.1775	0.235886	-0.448367			+	0.998354	128.82	53.504	S	1202	+
ARHGAP5 (S951)	Q13017-2	Rho GTPase-activating protein 5	ARHGAP5	MIENSYLSDNTREST	NaN	0.74525	NaN	NaN	NaN				0.866861	100.55	72.69	S	951	+
ARHGAP5 (S1173)	Q13017-2	Rho GTPase-activating protein 5	ARHGAP5	SYYRRTHSDASDDEA	0.5926	0.71006	1.1046	0.182521	-0.733569			+	0.999998	246.66	206.69	S	1173	+
ARHGAP5 (S1176)	Q13017-2	Rho GTPase-activating protein 5	ARHGAP5	RRTHSDASDDEAFTT	1.0292	1.0016	1.1176	0.174748	-0.297047			+	1	193.47	174.64	S	1176	+
ARHGAP5 (T1217)	Q13017-2	Rho GTPase-activating protein 5	ARHGAP5	GIDNPAITSDQELDD	0.81447	0.83902	0.98693	0.0957075	-0.554548			+	0.852525	122.66	38.806	T	1217	+
ARHGAP5 (T1171)	Q13017-2	Rho GTPase-activating protein 5	ARHGAP5	AKSYYRRTHSDASDD	0.73213	NaN	NaN	NaN	NaN				0.850687	80.638	80.638	T	1171	+
ARHGAP5 (T1182)	Q13017-2	Rho GTPase-activating protein 5	ARHGAP5	ASDDEAFTTSKTKRK	0.79464	0.77275	NaN	0.00822659	-0.81434			+	0.904504	148.44	148.44	T	1182
ARHGDIA (S24)	P52565-2	Rho GDP-dissociation inhibitor 1	ARHGDIA	ENEEDEHSVNYKPPA	NaN	1.2637	NaN	NaN	NaN				0.957102	28.319	23.651	S	24	+
ARHGEF1 (S830)	Q92888-2	Rho guanine nucleotide exchange factor 1	ARHGEF1	VPGGGPLSPARTQEI	NaN	NaN	1.7174	NaN	NaN				1	46.318	38.948	S	830	+
ARHGEF11 (S1155)	O15085	Rho guanine nucleotide exchange factor 11	ARHGEF11	EDPEQEGSAEEEELG	0.99798	1.1229	0.8906	0.0331358	-0.366071			+	0.999979	99.907	99.907	S	1155	+
ARHGEF11 (S245)	O15085	Rho guanine nucleotide exchange factor 11	ARHGEF11	MNRNSVLSDPGLDSP	1.6632	1.182	0.98161	0.767448	-0.0489866			+	0.989796	124.39	108.09	S	245	+
ARHGEF11 (S251)	O15085	Rho guanine nucleotide exchange factor 11	ARHGEF11	LSDPGLDSPRTSPVI	1.3509	1.2917	1.0834	0.00152645	-0.0588718			+	0.999072	123.63	123.63	S	251	+
ARHGEF11 (S255)	O15085	Rho guanine nucleotide exchange factor 11	ARHGEF11	GLDSPRTSPVIMARV	1.2587	1.172	1.0743	0.0703082	-0.14369			+	0.900672	123.63	123.63	S	255	+
ARHGEF11 (S635)	O15085	Rho guanine nucleotide exchange factor 11	ARHGEF11	ENVPRSRSDVDMDAA	3.4075	1.2413	NaN	0.559738	0.577719				0.996511	110.12	81.165	S	635	+
ARHGEF11 (S1295)	O15085	Rho guanine nucleotide exchange factor 11	ARHGEF11	LPPRTRNSGIWESPE	1.294	0.79005	NaN	0.400687	-0.446637			+	0.756159	56.719	41.796	S	1295	+
ARHGEF11 (T254)	O15085	Rho guanine nucleotide exchange factor 11	ARHGEF11	PGLDSPRTSPVIMAR	1.3509	1.2972	1.0735	0.0031372	-0.0612431			+	0.752604	124.39	108.09	T	254	+
ARHGEF11 (T1461)	O15085	Rho guanine nucleotide exchange factor 11	ARHGEF11	GGESSGGTTPVGSFH	NaN	1.1537	NaN	NaN	NaN				0.754702	90.755	61.286	T	1461	+
ARHGEF12 (S1370)	Q9NZN5-2	Rho guanine nucleotide exchange factor 12	ARHGEF12	FDAREAHSDENPSEG	1.5937	1.4099	0.92304	0.927782	-0.0143118			+	0.999935	98.151	91.039	S	1370	+
ARHGEF12 (T713)	Q9NZN5-2	Rho guanine nucleotide exchange factor 12	ARHGEF12	ECEVERVTEHGTPKP	1.8912	1.7245	0.37972	0.726701	-0.262295			+	0.928908	56.548	47.727	T	713	+
ARHGEF12 (T717)	Q9NZN5-2	Rho guanine nucleotide exchange factor 12	ARHGEF12	ERVTEHGTPKPFRKF	1.7396	2.1077	0.39681	0.807636	-0.184809			+	0.999935	83.045	58.791	T	717	+
ARHGEF16 (S107)	Q5VV41	Rho guanine nucleotide exchange factor 16	ARHGEF16	KTPARHQSFGAAVLS	NaN	2.4659	NaN	NaN	NaN				0.999788	60.49	28.481	S	107	+
ARHGEF17 (S546)	Q96PE2	Rho guanine nucleotide exchange factor 17	ARHGEF17	ATLRRAKSFTCSEKP	4.0189	1.7856	NaN	0.333741	0.959041			+	0.99704	69.602	61.089	S	546	+
ARHGEF17 (S499)	Q96PE2	Rho guanine nucleotide exchange factor 17	ARHGEF17	GSSGDRGSNPLDGRD	NaN	1.4099	NaN	NaN	NaN				0.967113	71.408	43.897	S	499
ARHGEF17 (S527)	Q96PE2	Rho guanine nucleotide exchange factor 17	ARHGEF17	IPIPAPASPGTRPTL	2.3788	1.4099	NaN	0.446553	0.41035				0.964538	71.408	43.897	S	527	+
ARHGEF17 (S914)	Q96PE2	Rho guanine nucleotide exchange factor 17	ARHGEF17	PKLADILSPRLIRRG	1.7208	1.5821	NaN	0.0730305	0.259896			+	1	98.033	58.032	S	914	+
ARHGEF17 (S142)	Q96PE2	Rho guanine nucleotide exchange factor 17	ARHGEF17	GPGSRRPSADSESPG	1.8565	1.3766	2.627	0.259052	0.550579				0.867525	62.833	54.545	S	142	+
ARHGEF17 (S735)	Q96PE2	Rho guanine nucleotide exchange factor 17	ARHGEF17	GEAYRSLSDPIPQRH	3.8677	4.9217	NaN	0.0779112	1.66275				0.996765	68.657	41.002	S	735	+
ARHGEF17 (S79)	Q96PE2	Rho guanine nucleotide exchange factor 17	ARHGEF17	PRPLRSLSPSVRQLS	2.8164	2.8643	1.8261	0.0156686	0.928476				0.99188	71.692	45.308	S	79	+
ARHGEF17 (S418)	Q96PE2	Rho guanine nucleotide exchange factor 17	ARHGEF17	GGWGVYRSPSFGAGE	2.8433	2.5574	1.7796	0.0145872	0.866141			+	0.994414	112.84	46.307	S	418	+
ARHGEF17 (S420)	Q96PE2	Rho guanine nucleotide exchange factor 17	ARHGEF17	WGVYRSPSFGAGEGL	2.8796	2.5327	2.8015	0.0120948	1.08579	+		+	0.996488	103.88	87.678	S	420	+
ARHGEF18 (S943)	Q6ZSZ5-2	Rho guanine nucleotide exchange factor 18	ARHGEF18	STSRNRRSLSPILPG	1.1009	1.2246	NaN	0.26124	-0.247067				1	51.854	25.412	S	943	+
ARHGEF18 (S945)	Q6ZSZ5-2	Rho guanine nucleotide exchange factor 18	ARHGEF18	SRNRRSLSPILPGRH	1.3197	1.1	0.91287	0.078337	-0.229726			+	1	137.98	83.427	S	945	+
ARHGEF2 (S147)	Q92974-3	Rho guanine nucleotide exchange factor 2	ARHGEF2	LRRILSQSTDSLNMR	1.777	1.3023	1.2704	0.304925	0.153472			+	0.989375	203.74	128.96	S	147	+
ARHGEF2 (S858)	Q92974-3	Rho guanine nucleotide exchange factor 2	ARHGEF2	PVDPRRRSLPAGDAL	1.5834	1.5815	NaN	0.0943749	0.199596				0.999996	109.42	89.217	S	858	+
ARHGEF2 (S124)	Q92974-3	Rho guanine nucleotide exchange factor 2	ARHGEF2	LSLAKSVSTTNIAGH	2.6073	0.98039	NaN	0.804153	0.214428				0.827328	72.421	65.623	S	124	+
ARHGEF26 (S416)	Q96DR7-3	Rho guanine nucleotide exchange factor 26	ARHGEF26	IHHKPLRSTWSQLSA	0.00060268	0.015406	0.0017185	0.0226892	-8.9989		+	+	1	61.235	6.0592	S	416
ARHGEF26 (S419)	Q96DR7-3	Rho guanine nucleotide exchange factor 26	ARHGEF26	KPLRSTWSQLSAVKR	0.00060268	0.015406	0.0017185	0.0226892	-8.9989		+	+	1	61.235	6.0592	S	419	+
ARHGEF26 (S422)	Q96DR7-3	Rho guanine nucleotide exchange factor 26	ARHGEF26	RSTWSQLSAVKRKVI	0.00060268	0.015406	0.0017185	0.0226892	-8.9989		+	+	1	61.235	6.0592	S	422
ARHGEF26 (T417)	Q96DR7-3	Rho guanine nucleotide exchange factor 26	ARHGEF26	HHKPLRSTWSQLSAV	0.00060268	0.015406	0.0017185	0.0226892	-8.9989		+	+	1	61.235	6.0592	T	417
ARHGEF40 (S262)	Q8TER5	Rho guanine nucleotide exchange factor 40	ARHGEF40	SPTDAEGSPGLSRVR	1.2115	NaN	0.64152	0.333903	-0.513561			+	0.999989	136.39	73.987	S	262	+
ARHGEF40 (S1474)	Q8TER5	Rho guanine nucleotide exchange factor 40	ARHGEF40	LDSSGDVSPGPRNSP	1.2155	NaN	1.3989	0.877583	0.0511799			+	0.914608	70.802	50.014	S	1474	+
ARHGEF40 (T1074)	Q8TER5	Rho guanine nucleotide exchange factor 40	ARHGEF40	DGPWGVGTPRMERKR	NaN	1.6176	NaN	NaN	NaN				1	74.853	49.296	T	1074	+
ARHGEF6 (S530)	Q15052-2	Rho guanine nucleotide exchange factor 6	ARHGEF6	GSSTRKDSIPQVLLP	1.2809	1.33	2.642	0.499165	0.35828			+	1	129.5	109.95	S	530	+
ARHGEF6 (S486)	Q15052-2	Rho guanine nucleotide exchange factor 6	ARHGEF6	RKTERKPSEEEYVIR	0.98234	1.0475	NaN	0.109819	-0.441942			+	0.999995	82.651	74.138	S	486	+
ARHGEF7 (S560)	Q14155-1	Rho guanine nucleotide exchange factor 7	ARHGEF7	NSSSRKESAPQVLLP	1.5906	2.2437	NaN	0.349903	0.455162				0.999999	61.03	57.367	S	560	+
ARHGEF7 (S79)	Q14155-1	Rho guanine nucleotide exchange factor 7	ARHGEF7	PKSGTLKSPPKGFDT	2.3364	NaN	1.1372	0.48673	0.373145			+	0.9989	105.53	86.241	S	79	+
ARHGEF7;ARHGEF6 (S340)	Q14155-1	Rho guanine nucleotide exchange factor 7;Rho guanine nucleotide exchange factor 6	ARHGEF7;ARHGEF6	LSASPRMSGFIYQGK	2.4074	1.4554	2.0956	0.136022	0.593627			+	1	141.1	98.986	S	340	+
ARID1A (S696)	O14497-2	AT-rich interactive domain-containing protein 1A	ARID1A	LPGIRGPSPSPVGSP	1.7289	1.3669	0.86351	0.920878	-0.0221088			+	0.999422	154.46	140.04	S	696	+
ARID1A (S363)	O14497-2	AT-rich interactive domain-containing protein 1A	ARID1A	RSHHAPMSPGSSGGG	1.6126	1.372	0.98724	0.932894	0.0105895			+	0.998655	98.21	98.21	S	363	+
ARID1A (S1184)	O14497-2	AT-rich interactive domain-containing protein 1A	ARID1A	PGMSRSNSVGIQDAF	3.0151	2.5022	3.7511	0.0394815	1.24245	+		+	0.882166	151.06	134.83	S	1184	+
ARID4A (S864)	P29374-3	AT-rich interactive domain-containing protein 4A	ARID4A	RKILGQSSPEKKIRI	1.2072	1.4681	NaN	0.82055	-0.0497563			+	0.816253	140.78	106.61	S	864	+
ARID4B (S471)	Q4LE39-4	AT-rich interactive domain-containing protein 4B	ARID4B	RKDIEVLSEDTDYEE	2.5201	1.4186	1.196	0.318581	0.333598			+	0.99917	96.666	72.128	S	471	+
ARID4B (T474)	Q4LE39-4	AT-rich interactive domain-containing protein 4B	ARID4B	IEVLSEDTDYEEDEV	1.8726	1.4186	NaN	0.388941	0.242191			+	0.99917	89.013	76.452	T	474	+
ARL6IP4 (S332)	Q66PJ3	ADP-ribosylation factor-like protein 6-interacting protein 4	ARL6IP4	SLDQWHRSAGEEEDG	1.5264	1.398	0.89542	0.736651	-0.0537465			+	1	302.13	206.07	S	332	+
ARL6IP4 (S239)	Q66PJ3	ADP-ribosylation factor-like protein 6-interacting protein 4	ARL6IP4	TAPGAEASPSPCITE	0.90044	0.97608	NaN	0.100947	-0.555677			+	0.985702	89.468	70.872	S	239	+
ARL6IP4 (S44)	Q66PJ3-7	ADP-ribosylation factor-like protein 6-interacting protein 4	ARL6IP4	SASTSQASPSPCITE	NaN	2.4398	NaN	NaN	NaN				0.980559	105.39	98.499	S	44	+
ARMC10 (S45)	Q8N2F6-6	Armadillo repeat-containing protein 10	ARMC10	LGIRSSKSAEDLTDG	1.8655	1.6611	1.2143	0.0882985	0.272151			+	0.999796	223.7	158.19	S	45	+
ARNT (S68)	P27540-3	Aryl hydrocarbon receptor nuclear translocator	ARNT	DKERFARSDDEQSSA	0.93913	NaN	0.95267	0.251526	-0.412019				0.998013	87.676	79.184	S	68	+
ARRB1 (S404)	P49407-2	Beta-arrestin-1	ARRB1	EEEDGTGSPQLNNR_	2.6434	2.3393	2.2006	0.00325906	0.890332			+	0.997849	144.74	102.41	S	404	+
ASAP1 (S1041)	Q9ULH1	Arf-GAP with SH3 domain, ANK repeat and PH domain-containing protein 1	ASAP1	DAIQKQASEDSNDLT	0.45846	NaN	NaN	NaN	NaN				0.987607	81.055	73.343	S	1041	+
ASAP1 (S717)	Q9ULH1	Arf-GAP with SH3 domain, ANK repeat and PH domain-containing protein 1	ASAP1	RQEEIDESDDDLDDK	1.1156	1.2709	0.7018	0.166885	-0.367524			+	1	57.41	54.724	S	717	+
ASAP1 (S726)	Q9ULH1	Arf-GAP with SH3 domain, ANK repeat and PH domain-containing protein 1	ASAP1	DDLDDKPSPIKKERS	NaN	1.5274	NaN	NaN	NaN				1	45.558	37.064	S	726	+
ASAP1 (S839)	Q9ULH1	Arf-GAP with SH3 domain, ANK repeat and PH domain-containing protein 1	ASAP1	PGHKRTLSDPPSPLP	0.95261	0.89698	0.93308	0.0434764	-0.474065			+	0.993112	94.717	50.904	S	839	+
ASAP1 (S843)	Q9ULH1	Arf-GAP with SH3 domain, ANK repeat and PH domain-containing protein 1	ASAP1	RTLSDPPSPLPHGPP	0.96497	0.81143	0.93459	0.0624462	-0.515291			+	0.999714	78.69	66.527	S	843	+
ASAP2 (S701)	O43150	Arf-GAP with SH3 domain, ANK repeat and PH domain-containing protein 2	ASAP2	LHEDLDESDDDMDEK	1.3085	1.1898	1.0649	0.057201	-0.122007			+	1	121.99	102.85	S	701	+
ASH2L (S496)	Q9UBL3-2	Set1/Ash2 histone methyltransferase complex subunit ASH2	ASH2L	TEVDGRRSPPWEP__	NaN	NaN	0.90965	NaN	NaN				1	94.662	78.781	S	496	+
ASMTL (S239)	O95671-2	N-acetylserotonin O-methyltransferase-like protein	ASMTL	PTQRDAGSRDEKAEA	1.2265	1.1511	1.4052	0.859912	-0.0356791			+	0.997457	43.438	35.726	S	239	+
ASMTL (S223)	O95671-2	N-acetylserotonin O-methyltransferase-like protein	ASMTL	ADTFEDLSDVEGGGS	1.3831	1.3198	1.2164	0.731873	0.0184897			+	1	183.49	183.49	S	223	+
ASMTL (S19)	O95671-2	N-acetylserotonin O-methyltransferase-like protein	ASMTL	HKRVVLASASPRRQE	1.9363	NaN	NaN	NaN	NaN				0.99189	96.253	53.007	S	19
ASMTL (S21)	O95671-2	N-acetylserotonin O-methyltransferase-like protein	ASMTL	RVVLASASPRRQEIL	NaN	2.1466	1.5141	0.138029	0.549189			+	0.993487	150.1	130.74	S	21	+
ASMTL (T218)	O95671-2	N-acetylserotonin O-methyltransferase-like protein	ASMTL	DSIPAADTFEDLSDV	NaN	1.2622	0.97801	0.218088	-0.149137			+	0.762117	89.055	82.024	T	218	+
ASPSCR1 (S448)	Q9BZE9-3	Tether containing UBX domain for GLUT4	ASPSCR1	YMSRAAGSPSPLPAP	NaN	1.1028	NaN	NaN	NaN				0.983436	93.424	51.929	S	448	+
ATAD1 (S322)	Q8NBU5	ATPase family AAA domain-containing protein 1	ATAD1	VNSTSEESHDEDEIR	NaN	1.7535	1.6478	0.116557	0.464321			+	0.997762	75.758	75.758	S	322	+
ATAD2 (S327)	Q6PL18	ATPase family AAA domain-containing protein 2	ATAD2	IFYSGPASPARPRYR	1.0983	0.94771	NaN	0.110023	-0.433669			+	0.999842	79.511	72.102	S	327	+
ATAD2 (S336)	Q6PL18	ATPase family AAA domain-containing protein 2	ATAD2	ARPRYRLSSAGPRSP	1.0989	NaN	NaN	NaN	NaN				0.835691	49.423	32.93	S	336	+
ATAT1 (S292)	Q5SQI0-7	Alpha-tubulin N-acetyltransferase 1	ATAT1	LAADPGGSPAQRRRT	1.2673	1.6208	NaN	0.830781	0.0566682				1	121.95	85.261	S	292	+
ATAT1 (S253)	Q5SQI0-7	Alpha-tubulin N-acetyltransferase 1	ATAT1	RSSSLGNSPERGPLR	1.3789	1.4068	1.1604	0.462259	0.0250613			+	0.993518	107.45	97.211	S	253	+
ATF2 (S94)	P15336-5	Cyclic AMP-dependent transcription factor ATF-2	ATF2	KKMPLDLSPLATPII	0.82869	1.2876	0.90032	0.199714	-0.384425			+	0.99969	140.27	86.869	S	94	+
ATF2 (S310)	P15336-5	Cyclic AMP-dependent transcription factor ATF-2	ATF2	STTETPASPAHTTPQ	1.1108	NaN	NaN	NaN	NaN				0.904722	61.84	61.84	S	310	+
ATF7 (S97)	P17544-2	Cyclic AMP-dependent transcription factor ATF-7	ATF7	AAGPLDMSLPSTPDI	1.4734	NaN	NaN	NaN	NaN				0.995809	50.653	32.515	S	97	+
ATF7 (T101)	P17544-2	Cyclic AMP-dependent transcription factor ATF-7	ATF7	LDMSLPSTPDIKIKE	1.4734	NaN	NaN	NaN	NaN				0.881745	116.96	63.399	T	101	+
ATF7IP (S113)	Q6VMQ6-2	Activating transcription factor 7-interacting protein 1	ATF7IP	DLNCEPLSPHNITPE	1.2561	0.97538	0.91742	0.0723331	-0.30891			+	0.99963	96.123	96.123	S	113	+
ATG2B (S1579)	Q96BY7	Autophagy-related protein 2 homolog B	ATG2B	SPAKSYISPHSSPSH	1.3314	1.1929	0.69212	0.239241	-0.319621			+	0.989239	106.52	89.123	S	1579	+
ATG9A (S828)	Q7Z3C6	Autophagy-related protein 9A	ATG9A	EPVPEEGSEDELPPQ	1.6745	1.793	0.94212	0.571183	0.134905			+	1	109.32	109.32	S	828	+
ATG9A (S735)	Q7Z3C6	Autophagy-related protein 9A	ATG9A	HVWHRRESDESGESA	1.8537	1.4534	1.1785	0.208557	0.190473				0.999972	106.39	95.877	S	735	+
ATG9A (S738)	Q7Z3C6	Autophagy-related protein 9A	ATG9A	HRRESDESGESAPDE	1.8951	1.4534	0.64823	0.835682	-0.0863632				0.999983	74.605	74.605	S	738	+
ATG9A (S741)	Q7Z3C6	Autophagy-related protein 9A	ATG9A	ESDESGESAPDEGGE	1.8951	1.4534	0.64823	0.835682	-0.0863632				0.999959	74.605	74.605	S	741	+
ATL1 (S10)	Q8WXF7-2	Atlastin-1	ATL1	KNRRDRNSWGGFSEK	4.3872	4.2623	2.1753	0.0260012	1.41692	+		+	1	121.45	121.45	S	10	+
ATL1 (S22)	Q8WXF7-2	Atlastin-1	ATL1	SEKTYEWSSEEEEPV	1.9852	2.5835	NaN	0.190159	0.716742				0.998366	78.655	54.465	S	22	+
ATL1 (S23)	Q8WXF7-2	Atlastin-1	ATL1	EKTYEWSSEEEEPVK	1.9852	2.5835	NaN	0.190159	0.716742				0.998366	78.655	54.465	S	23	+
ATL2 (S27)	Q8NHH9-2	Atlastin-2	ATL2	RRRTSDPSAAVNHVS	0.7616	NaN	NaN	NaN	NaN				0.88775	92.623	55.413	S	27	+
ATN1 (S34)	P54259	Atrophin-1	ATN1	LRSRGRASPGGVSTS	1.2149	NaN	NaN	NaN	NaN				0.998795	61.109	56.56	S	34	+
ATN1 (S739)	P54259	Atrophin-1	ATN1	EEYETPESPVPPARS	1.02	0.81091	0.82361	0.0270941	-0.549719			+	0.895666	63.727	59.88	S	739	+
ATN1 (S746)	P54259	Atrophin-1	ATN1	SPVPPARSPSPPPKV	1.02	0.81091	0.82361	0.0270941	-0.549719			+	0.895657	63.727	59.88	S	746	+
ATN1 (S748)	P54259	Atrophin-1	ATN1	VPPARSPSPPPKVVD	1.02	0.81091	0.82361	0.0270941	-0.549719			+	0.895657	63.727	59.88	S	748	+
ATN1 (S645)	P54259	Atrophin-1	ATN1	PYGKRAPSPGAYKTA	1.2228	NaN	NaN	NaN	NaN				0.999541	72.34	29.094	S	645	+
ATN1 (S77)	P54259	Atrophin-1	ATN1	QGRSEEISESESEET	1.5652	1.1974	1.5563	0.502884	0.149666			+	0.999997	205.62	190.08	S	77	+
ATN1 (S661)	P54259	Atrophin-1	ATN1	PPGYKPGSPPSFRTG	1.2703	1.1474	NaN	0.140252	-0.190795			+	0.975594	63.46	54.027	S	661	+
ATN1 (S101)	P54259	Atrophin-1	ATN1	QELPRPQSPSDLDSL	0.81072	0.94707	1.1313	0.207097	-0.432858			+	0.924895	80.83	72.121	S	101	+
ATN1 (S107)	P54259	Atrophin-1	ATN1	QSPSDLDSLDGRSLN	0.82206	NaN	NaN	NaN	NaN				0.952883	21.925	14.028	S	107	+
ATN1 (S896)	P54259	Atrophin-1	ATN1	YARPHVMSPGNRNHP	1.1996	NaN	NaN	NaN	NaN				0.978996	44.382	32.923	S	896	+
ATN1 (T736)	P54259	Atrophin-1	ATN1	EPAEEYETPESPVPP	NaN	0.81091	0.82361	0.149844	-0.592245			+	0.806683	55.659	51.847	T	736
ATN1 (T651)	P54259	Atrophin-1	ATN1	PSPGAYKTATPPGYK	1.5711	1.2227	NaN	0.964602	0.0083589				0.999928	86.014	86.014	T	651	+
ATN1 (T653)	P54259	Atrophin-1	ATN1	PGAYKTATPPGYKPG	1.5711	1.2227	NaN	0.964602	0.0083589			+	0.99993	86.014	86.014	T	653	+
ATP10A (S466)	O60312	Probable phospholipid-transporting ATPase VA	ATP10A	ARYQEADSEEEEVVP	NaN	2.1366	NaN	NaN	NaN				0.999889	95.651	68.681	S	466	+
ATP11A (T733)	P98196	Probable phospholipid-transporting ATPase IH	ATP11A	VLFELSKTVLRHSGS	NaN	NaN	1.5938	NaN	NaN				0.999998	83.729	66.293	T	733
ATP11B (S1154)	Q9Y2G3	Probable phospholipid-transporting ATPase IF	ATP11B	THISRSWSASDPFYT	NaN	2.3797	NaN	NaN	NaN				0.991805	84.566	62.092	S	1154	+
ATP13A1 (S39)	Q9HD20-3	Manganese-transporting ATPase 13A1	ATP13A1	RRRRPRDSPTLSNSG	0.81893	NaN	0.47054	0.146111	-1.01964			+	0.997438	105.13	105.13	S	39	+
ATP2A2 (S663)	P16615-5	Sarcoplasmic/endoplasmic reticulum calcium ATPase 2	ATP2A2	EFDELNPSAQRDACL	2.9616	2.4168	1.894	0.0114501	0.888512				1	88.338	50.317	S	663	+
ATRIP (S97)	Q8WXE1-5	ATR-interacting protein	ATRIP	APSVSHVSPRKNPSV	1.002	0.9874	0.73474	0.00902681	-0.518493			+	0.999471	94.023	94.023	S	97	+
ATRX (S1489)	P46100-4	Transcriptional regulator ATRX	ATRX	VIEIEDASPTKCPIT	1.21	1.2263	NaN	0.141906	-0.177904			+	0.923743	55.985	48.363	S	1489	+
ATRX (S1310)	P46100-4	Transcriptional regulator ATRX	ATRX	LRHKLTVSDGESGEE	1.1456	1.1296	1.0245	0.0419708	-0.229513			+	0.999879	136.81	41.537	S	1310	+
ATRX (S1314)	P46100-4	Transcriptional regulator ATRX	ATRX	LTVSDGESGEEKKTK	1.1731	1.1476	1.0245	0.0319398	-0.210502			+	1	136.81	41.537	S	1314	+
ATRX (S811)	P46100-4	Transcriptional regulator ATRX	ATRX	PNTKDFDSSEDEKHS	1.1298	1.1358	1.2399	0.423989	-0.141791			+	0.998822	76.165	58.028	S	811	+
ATRX (S812)	P46100-4	Transcriptional regulator ATRX	ATRX	NTKDFDSSEDEKHSK	1.1298	1.1358	1.2399	0.423989	-0.141791			+	0.999016	76.165	58.028	S	812	+
ATRX (S1023)	P46100-4	Transcriptional regulator ATRX	ATRX	SKKKDELSDYAEKST	1.1427	1.0335	1.392	0.621239	-0.126076			+	1	131.79	65.527	S	1023	+
ATRX (S691)	P46100-4	Transcriptional regulator ATRX	ATRX	SETVDQNSDSDEMLA	1.2323	1.3265	1.3333	0.947056	0.00953549			+	0.924045	85.973	64.342	S	691	+
ATRX (S693)	P46100-4	Transcriptional regulator ATRX	ATRX	TVDQNSDSDEMLAIL	1.0909	1.3265	1.3333	0.807858	-0.0490761			+	0.989264	85.973	64.342	S	693	+
ATRX (S637)	P46100-4	Transcriptional regulator ATRX	ATRX	TETNPVTSNSDEECN	NaN	0.87218	1.0203	0.359411	-0.385222			+	0.951471	93.583	85.78	S	637	+
ATRX (S639)	P46100-4	Transcriptional regulator ATRX	ATRX	TNPVTSNSDEECNET	1.1106	1.1709	1.0578	0.101232	-0.211783			+	0.999866	175.59	168.31	S	639	+
ATRX (S275)	P46100-4	Transcriptional regulator ATRX	ATRX	NKVYEHTSRFSPKKT	NaN	1.3704	1.1766	0.284133	0.0435425				0.765737	64.439	54.113	S	275
ATRX (S278)	P46100-4	Transcriptional regulator ATRX	ATRX	YEHTSRFSPKKTSSN	1.3265	1.4401	1.2079	0.607889	0.0369738			+	0.999988	112.02	69.548	S	278	+
ATRX (S92)	P46100-4	Transcriptional regulator ATRX	ATRX	IVTKYVESDDEKPLD	1.2445	0.96945	NaN	0.272857	-0.327162			+	0.86228	57.521	30.425	S	92	+
ATRX (T686)	P46100-4	Transcriptional regulator ATRX	ATRX	PKSKQSETVDQNSDS	1.2128	NaN	1.4323	0.852106	0.0665962				0.958715	83.792	61.919	T	686	+
ATXN2 (S861)	Q99700-2	Ataxin-2	ATXN2	SGSSKPNSPSISPSI	NaN	NaN	0.89796	NaN	NaN				0.925099	69.624	67.534	S	861	+
ATXN2 (S865)	Q99700-2	Ataxin-2	ATXN2	KPNSPSISPSILSNT	NaN	NaN	0.89796	NaN	NaN				0.765048	69.624	67.534	S	865	+
ATXN2 (S784)	Q99700-2	Ataxin-2	ATXN2	KAENKGISPVVSEHR	1.6683	1.0319	0.74871	0.434879	-0.243071			+	1	93.442	46.214	S	784	+
ATXN2 (S624)	Q99700-2	Ataxin-2	ATXN2	SEGPPRMSPKAQRHP	1.3312	1.1079	1.3642	0.876437	-0.028921			+	1	119.77	63.36	S	624	+
ATXN2 (S758)	Q99700-2	Ataxin-2	ATXN2	LQDQRQNSPAGNKEN	1.6736	1.305	0.92235	0.872001	-0.0283276			+	1	80.68	72.906	S	758	+
ATXN2 (S772)	Q99700-2	Ataxin-2	ATXN2	NIKPNETSPSFSKAE	1.5313	1.2106	0.68965	0.416783	-0.246986			+	0.773666	67.396	59.774	S	772	+
ATXN2 (S684)	Q99700-2	Ataxin-2	ATXN2	VSGVPRLSPKTHRPR	1.8763	1.2322	NaN	0.694325	0.142			+	0.999774	72.676	40.585	S	684	+
ATXN2 (S466)	Q99700-2	Ataxin-2	ATXN2	ALENDDRSEEEKYTA	1.371	1.2786	NaN	0.209154	-0.0576671			+	0.999294	68.762	60.673	S	466	+
ATXN2L (S594)	Q8WWM7-6	Ataxin-2-like protein	ATXN2L	LTSEPMGSPVSSKTE	1.4632	1.1925	0.80828	0.324767	-0.199777			+	0.999997	269.87	202.35	S	594	+
ATXN2L (S406)	Q8WWM7-6	Ataxin-2-like protein	ATXN2L	RGINGGPSRMSPKAQ	1.184	1.0042	0.95353	0.037355	-0.304769			+	0.918433	63.091	42.314	S	406	+
ATXN2L (S409)	Q8WWM7-6	Ataxin-2-like protein	ATXN2L	NGGPSRMSPKAQRPL	1.0771	0.98182	1.074	0.127167	-0.303899			+	0.999998	130.66	83.084	S	409	+
ATXN2L (S111)	Q8WWM7-6	Ataxin-2-like protein	ATXN2L	TGKGPPQSPVFEGVY	1.4411	1.2572	1.0689	0.371513	-0.0472872			+	1	203.04	175.07	S	111	+
ATXN2L (S559)	Q8WWM7-6	Ataxin-2-like protein	ATXN2L	FKLQPSSSPENSLDP	1.539	1.2324	0.83455	0.466605	-0.14428			+	0.979907	171.08	171.08	S	559	+
ATXN2L (S449)	Q8WWM7-6	Ataxin-2-like protein	ATXN2L	GRMYPPRSPKSAAPA	1.8169	1.5655	1.0268	0.416684	0.150295			+	1	94.804	94.804	S	449	+
ATXN2L (S335)	Q8WWM7-6	Ataxin-2-like protein	ATXN2L	SAVQRQGSGRESPSL	NaN	1.353	NaN	NaN	NaN				0.955832	58.098	52.79	S	335	+
ATXN2L (S339)	Q8WWM7-6	Ataxin-2-like protein	ATXN2L	RQGSGRESPSLASRE	1.5091	1.3833	0.82476	0.609634	-0.103842			+	0.99976	157.2	103.52	S	339	+
ATXN2L (S341)	Q8WWM7-6	Ataxin-2-like protein	ATXN2L	GSGRESPSLASREGK	1.6551	1.3764	NaN	0.421371	0.131345				0.872247	111.66	111.66	S	341	+
ATXN2L (S684)	Q8WWM7-6	Ataxin-2-like protein	ATXN2L	KSTSTPTSPGPRTHS	NaN	NaN	0.849	NaN	NaN				0.956947	101.9	54.322	S	684	+
ATXN2L (T683)	Q8WWM7-6	Ataxin-2-like protein	ATXN2L	NKSTSTPTSPGPRTH	NaN	NaN	0.71083	NaN	NaN				0.872635	105.25	79.515	T	683	+
ATXN7L3 (S281)	Q14CW9	Ataxin-7-like protein 3	ATXN7L3	WDGSSDLSPSDSGSS	1.3365	0.93953	0.40379	0.236737	-0.691742			+	0.990501	132.59	115.85	S	281	+
ATXN7L3B (S92)	Q96GX2	Putative ataxin-7-like protein 3B	ATXN7L3B	PDQQLQRSPPEFQ__	1.7157	1.3089	1.0727	0.663633	0.0576752			+	0.999997	66.711	46.512	S	92	+
AVEN (S94)	Q9NQS1	Cell death regulator Aven	AVEN	SAPVEDDSDAETYGE	1.1705	1.0437	NaN	0.10321	-0.318148			+	0.921033	112.09	102.46	S	94	+
AXIN1 (S486)	O15169-2	Axin-1	AXIN1	LRTPGRQSPGPGHRS	1.173	NaN	NaN	NaN	NaN				0.981646	43.955	43.955	S	486	+
AXIN1 (T481)	O15169-2	Axin-1	AXIN1	HVQRVLRTPGRQSPG	1.173	NaN	NaN	NaN	NaN				0.864193	43.955	43.955	T	481	+
BABAM1 (S7)	Q9NWV8-3	BRISC and BRCA1-A complex member 1	BABAM1	_MEVAEPSSPTEEEE	1.3226	1.57	NaN	0.748011	0.0645068				0.776074	119.83	119.83	S	7	+
BABAM1 (S8)	Q9NWV8-3	BRISC and BRCA1-A complex member 1	BABAM1	MEVAEPSSPTEEEEE	1.2148	1.3159	1.0772	0.199475	-0.103773			+	0.967223	225.84	225.84	S	8	+
BAD (S75)	Q92934	Bcl2-associated agonist of cell death	BAD	EIRSRHSSYPAGTED	1.6624	1.7601	1.49	0.0220844	0.342955			+	0.852846	138.96	134.41	S	75	+
BAD (S118)	Q92934	Bcl2-associated agonist of cell death	BAD	GRELRRMSDEFVDSF	1.9103	1.6818	1.9627	0.070004	0.520424			+	1	157.35	115.16	S	118	+
BAD (S99)	Q92934	Bcl2-associated agonist of cell death	BAD	PFRGRSRSAPPNLWA	2.0736	1.8935	1.7788	0.00755594	0.569575			+	1	133.48	133.48	S	99	+
BAG2 (S40)	O95816-2	BAG family molecular chaperone regulator 2	BAG2	SQDMRQISDGEREEL	1.8788	1.5827	1.0971	0.261801	0.203507			+	1	109.24	75.361	S	40	+
BAG3 (S264)	O95817	BAG family molecular chaperone regulator 3	BAG3	PRPLRAASPFRSSVQ	2.7111	NaN	NaN	NaN	NaN				1	98.523	76.287	S	264	+
BAG3 (S173)	O95817	BAG family molecular chaperone regulator 3	BAG3	HGPERSQSPAASDCS	2.0663	1.7409	1.006	0.358624	0.25338			+	0.954119	168.86	168.86	S	173	+
BAG3 (S289)	O95817	BAG family molecular chaperone regulator 3	BAG3	RSSTPLHSPSPIRVH	1.4501	1.0148	0.97936	0.285341	-0.189371			+	0.996739	123.95	123.95	S	289	+
BAG3 (S279)	O95817	BAG family molecular chaperone regulator 3	BAG3	GASSREGSPARSSTP	NaN	NaN	0.80781	NaN	NaN				0.999554	101.54	39.017	S	279	+
BAG3 (S377)	O95817	BAG family molecular chaperone regulator 3	BAG3	PVPCPPPSPGPSAVP	2.4537	0.65633	NaN	0.918269	-0.118838			+	0.998775	93.633	73.602	S	377	+
BAG3 (S385)	O95817	BAG family molecular chaperone regulator 3	BAG3	PGPSAVPSSPKSVAT	2.7537	2.008	1.1334	0.203644	0.517471				0.766245	94.73	71.067	S	385	+
BAG3 (T285)	O95817	BAG family molecular chaperone regulator 3	BAG3	GSPARSSTPLHSPSP	1.5867	1.0148	0.67932	0.346635	-0.321995			+	0.774379	102.57	91.416	T	285	+
BAG6 (S1075)	P46379-2	Large proline-rich protein BAG6	BAG6	AGARPLTSPESLSRD	NaN	1.2329	NaN	NaN	NaN				0.869304	59.15	59.15	S	1075	+
BAG6 (S113)	P46379-2	Large proline-rich protein BAG6	BAG6	SATHGGGSPPGTRGP	1.2678	1.3199	NaN	0.369152	-0.091186			+	0.931996	95.817	87.271	S	113	+
BAG6 (S967)	P46379-2	Large proline-rich protein BAG6	BAG6	EPQRENASPAPGTTA	1.5614	1.4956	0.78505	0.772455	-0.0736508			+	0.988445	69.639	69.639	S	967	+
BAG6 (S1111)	P46379-2	Large proline-rich protein BAG6	BAG6	LQEDPNYSPQRFPNA	1.0857	1.098	NaN	0.0732306	-0.335812			+	0.993961	62.378	17.048	S	1111	+
BAIAP2L1 (S278)	Q9UHR4	Brain-specific angiogenesis inhibitor 1-associated protein 2-like protein 1	BAIAP2L1	RKDYDTLSKCSPKMP	NaN	NaN	0.90169	NaN	NaN				0.880212	117.86	62.878	S	278	+
BAIAP2L1 (S281)	Q9UHR4	Brain-specific angiogenesis inhibitor 1-associated protein 2-like protein 1	BAIAP2L1	YDTLSKCSPKMPPAP	0.49559	0.47556	0.30168	0.00638099	-1.63645		+	+	0.997837	125.33	60.691	S	281	+
BAIAP2L1 (S255)	Q9UHR4	Brain-specific angiogenesis inhibitor 1-associated protein 2-like protein 1	BAIAP2L1	TPASTPVSGTPQASP	0.99134	0.69319	0.54153	0.0383739	-0.840495				0.896641	118.37	54.474	S	255	+
BAIAP2L1 (S261)	Q9UHR4	Brain-specific angiogenesis inhibitor 1-associated protein 2-like protein 1	BAIAP2L1	VSGTPQASPMIERSN	1.1179	0.80396	0.54153	0.0767668	-0.711424			+	0.999996	200.99	181.15	S	261	+
BAIAP2L1 (S414)	Q9UHR4	Brain-specific angiogenesis inhibitor 1-associated protein 2-like protein 1	BAIAP2L1	AVTVPTPSPTPVRSI	0.75786	0.63542	0.50107	0.00594653	-1.04883		+	+	0.965788	167.05	151.88	S	414	+
BAIAP2L1 (T252)	Q9UHR4	Brain-specific angiogenesis inhibitor 1-associated protein 2-like protein 1	BAIAP2L1	EIKTPASTPVSGTPQ	1.0506	0.89986	0.50216	0.084795	-0.723389			+	0.853176	200.99	181.15	T	252	+
BAIAP2L1 (T257)	Q9UHR4	Brain-specific angiogenesis inhibitor 1-associated protein 2-like protein 1	BAIAP2L1	ASTPVSGTPQASPMI	1.1678	0.80452	0.50216	0.106694	-0.726387			+	0.996113	213.01	142.68	T	257	+
BAIAP2L1 (T405)	Q9UHR4	Brain-specific angiogenesis inhibitor 1-associated protein 2-like protein 1	BAIAP2L1	KLLEENETEAVTVPT	0.75286	NaN	NaN	NaN	NaN				0.980133	129.71	116.83	T	405
BAP1 (S395)	Q92560	Ubiquitin carboxyl-terminal hydrolase BAP1	BAP1	VRPPQQYSDDEDDYE	1.193	0.93421	0.92825	0.0622407	-0.348792			+	0.997192	157.19	157.19	S	395	+
BAP18 (S76)	Q8IXM2-2	Chromatin complexes subunit BAP18	BAP18	KVASGVLSPPPAAPP	NaN	0.83885	NaN	NaN	NaN				0.931931	89.684	89.684	S	76	+
BAP18 (S62)	Q8IXM2-2	Chromatin complexes subunit BAP18	BAP18	GIPLPAESPKKGPKK	0.95821	0.95354	0.77202	0.000961998	-0.532961			+	1	131.61	131.61	S	62	+
BAZ1A (S1381)	Q9NRL2-2	Bromodomain adjacent to zinc finger domain protein 1A	BAZ1A	RRCRKRQSPEPSPVT	1.1063	1.0676	0.89327	0.000157754	-0.339364			+	0.999997	127.29	127.29	S	1381	+
BAZ1B (S1464)	Q9UIG0-2	Tyrosine-protein kinase BAZ1B	BAZ1B	LAEDEGDSEPEAVGQ	0.94268	1.0816	0.89148	0.0391695	-0.411031			+	1	268.82	224.52	S	1464	+
BAZ1B (S158)	Q9UIG0-2	Tyrosine-protein kinase BAZ1B	BAZ1B	KSDGACDSPSSDKEN	1.0616	NaN	0.86466	0.0217961	-0.393519			+	0.989364	118.22	92.064	S	158	+
BAZ1B (S160)	Q9UIG0-2	Tyrosine-protein kinase BAZ1B	BAZ1B	DGACDSPSSDKENSS	1.0616	NaN	0.83002	0.0240908	-0.423012			+	0.872546	129.07	121.71	S	160	+
BAZ1B (S161)	Q9UIG0-2	Tyrosine-protein kinase BAZ1B	BAZ1B	GACDSPSSDKENSSQ	1.0616	NaN	0.83002	0.0240908	-0.423012			+	0.872546	129.07	121.71	S	161	+
BAZ1B (S374)	Q9UIG0-2	Tyrosine-protein kinase BAZ1B	BAZ1B	EEMMKMMSPNKLHTN	NaN	1.271	NaN	NaN	NaN				0.999996	56.819	14.239	S	374	+
BAZ1B (S1338)	Q9UIG0-2	Tyrosine-protein kinase BAZ1B	BAZ1B	KRSSRRQSLELQKCE	1.2012	1.2329	1.2932	0.724473	-0.0526319			+	1	102.01	20.463	S	1338	+
BAZ1B (S349)	Q9UIG0-2	Tyrosine-protein kinase BAZ1B	BAZ1B	LKKSLSGSPLKVKNS	1.0434	1.1592	0.74503	0.0624196	-0.415194			+	0.99558	94.767	63.582	S	349	+
BBX (S814)	Q8WY36-2	HMG box transcription factor BBX	BBX	RTADGRVSPAGGTLD	2.6835	NaN	NaN	NaN	NaN				0.99094	105.02	31.134	S	814	+
BCAS3 (S251)	Q9H6U6-6	Breast carcinoma-amplified sequence 3	BCAS3	SKQGGRCSPVPGLSS	1.2319	1.5876	NaN	0.936735	0.0213024			+	0.999952	62.116	56.582	S	251	+
BCKDHA (S337)	P12694	2-oxoisovalerate dehydrogenase subunit alpha, mitochondrial	BCKDHA	TYRIGHHSTSDDSSA	2.9241	3.5182	1.4983	0.079293	0.950261			+	0.997767	172.74	172.74	S	337	+
BCKDHA (S347)	P12694	2-oxoisovalerate dehydrogenase subunit alpha, mitochondrial	BCKDHA	DDSSAYRSVDEVNYW	1.2186	1.0033	1.2254	0.397495	-0.170714			+	0.999997	154.09	145.72	S	347	+
BCL2L12 (S242)	Q9HB09	Bcl-2-like protein 12	BCL2L12	RSKLVRLSSDSFARL	4.2032	1.5457	NaN	0.421195	0.88731			+	0.935816	81.565	61.924	S	242	+
BCL2L12 (S113)	Q9HB09	Bcl-2-like protein 12	BCL2L12	RRGEAAGSPVPTPPR	NaN	NaN	1.1073	NaN	NaN				0.971629	24.327	17.963	S	113	+
BCL2L12 (S121)	Q9HB09	Bcl-2-like protein 12	BCL2L12	PVPTPPRSPAQEEPT	NaN	NaN	1.1073	NaN	NaN				0.797289	24.327	17.963	S	121	+
BCL2L12 (T117)	Q9HB09	Bcl-2-like protein 12	BCL2L12	AAGSPVPTPPRSPAQ	NaN	NaN	1.1073	NaN	NaN				0.799161	24.327	17.963	T	117	+
BCL7B (S60)	Q9BQE9-2	B-cell CLL/lymphoma 7 protein family member B	BCL7B	PSPQQSESLSPAHTS	1.6283	NaN	NaN	NaN	NaN				0.964449	107.71	107.71	S	60	+
BCL7B (S62)	Q9BQE9-2	B-cell CLL/lymphoma 7 protein family member B	BCL7B	PQQSESLSPAHTSDF	NaN	1.7734	NaN	NaN	NaN				0.940329	67.947	62.992	S	62	+
BCL7C (S114)	Q8WUZ0	B-cell CLL/lymphoma 7 protein family member C	BCL7C	LQKGTEPSPGGTPQP	1.1463	0.88857	NaN	0.209001	-0.449293			+	0.955257	85.19	85.19	S	114	+
BCL7C (S122)	Q8WUZ0	B-cell CLL/lymphoma 7 protein family member C	BCL7C	PGGTPQPSRPVSPAG	1.1698	1.0672	NaN	0.0744538	-0.302518			+	0.883501	93.983	93.983	S	122	+
BCL7C (S126)	Q8WUZ0	B-cell CLL/lymphoma 7 protein family member C	BCL7C	PQPSRPVSPAGPPEG	0.93559	0.89273	0.72685	0.000448613	-0.605133			+	0.998163	124.39	124.39	S	126	+
BCL7C (T111)	Q8WUZ0	B-cell CLL/lymphoma 7 protein family member C	BCL7C	EGSLQKGTEPSPGGT	1.1463	1.0672	NaN	0.0418985	-0.317156			+	0.955257	77.065	53.148	T	111	+
BCL7C (T118)	Q8WUZ0	B-cell CLL/lymphoma 7 protein family member C	BCL7C	TEPSPGGTPQPSRPV	1.1463	1.0672	NaN	0.0418985	-0.317156			+	0.828018	83.559	83.559	T	118	+
BCL9 (S687)	O00512	B-cell CLL/lymphoma 9 protein	BCL9	IPVEGPLSPSRGDFP	0.75164	0.69041	0.50535	0.00550484	-1.00879		+	+	0.978771	71.692	52.368	S	687	+
BCL9 (S917)	O00512	B-cell CLL/lymphoma 9 protein	BCL9	VLGSAAASPVHLKSP	0.44411	NaN	NaN	NaN	NaN				0.99655	47.32	40.261	S	917	+
BCL9 (T315)	O00512	B-cell CLL/lymphoma 9 protein	BCL9	TPNNRAVTPVSQGSN	NaN	NaN	0.91736	NaN	NaN				0.999975	137.91	84.943	T	315	+
BCL9L (S21)	Q86UU0-3	B-cell CLL/lymphoma 9-like protein	BCL9L	RRREAPGSPPLSPRG	1.6769	1.2378	1.2877	0.454905	0.107666			+	1	65.895	56.408	S	21	+
BCL9L (S25)	Q86UU0-3	B-cell CLL/lymphoma 9-like protein	BCL9L	APGSPPLSPRGHCPP	1.6105	1.6931	1.5253	0.0454305	0.320298			+	1	65.895	56.408	S	25	+
BCL9L (S750)	Q86UU0-3	B-cell CLL/lymphoma 9-like protein	BCL9L	GGGRGLLSPPMGQSG	1.7772	1.9554	1.3606	0.0400955	0.38198			+	0.999999	79.614	79.614	S	750	+
BCL9L (S1004)	Q86UU0-3	B-cell CLL/lymphoma 9-like protein	BCL9L	SPSMAVPSPGWVASP	1.0095	2.714	NaN	0.782588	0.264467			+	0.987652	43.502	35.092	S	1004	+
BCL9L (S1010)	Q86UU0-3	B-cell CLL/lymphoma 9-like protein	BCL9L	PSPGWVASPKTAMPS	1.0095	2.714	NaN	0.782588	0.264467			+	0.999932	43.502	35.092	S	1010	+
BCL9L (S975)	Q86UU0-3	B-cell CLL/lymphoma 9-like protein	BCL9L	NPPGPLKSPQVLGSS	1.8718	NaN	NaN	NaN	NaN				0.908604	56.46	56.46	S	975	+
BCLAF1 (S175)	Q9NYF8-2	Bcl-2-associated transcription factor 1	BCLAF1	EGEPQEESPLKSKSQ	1.251	1.1284	0.96431	0.0134647	-0.216815			+	1	218.85	200.98	S	175	+
BCLAF1 (S179)	Q9NYF8-2	Bcl-2-associated transcription factor 1	BCLAF1	QEESPLKSKSQEEPK	1.3106	1.2455	0.99832	0.0261297	-0.130282			+	0.999469	179.9	144.19	S	179	+
BCLAF1 (S383)	Q9NYF8-2	Bcl-2-associated transcription factor 1	BCLAF1	QEALDYFSDKESGKQ	1.3295	1.2019	0.83574	0.162853	-0.226016			+	1	286.7	223.89	S	383	+
BCLAF1 (S387)	Q9NYF8-2	Bcl-2-associated transcription factor 1	BCLAF1	DYFSDKESGKQKFND	NaN	1.2012	0.61153	0.380284	-0.523582			+	0.997671	93.92	93.92	S	387	+
BCLAF1 (S688)	Q9NYF8-2	Bcl-2-associated transcription factor 1	BCLAF1	DKKLRCDSADLRHDI	NaN	1.1743	NaN	NaN	NaN				1	81.709	14.005	S	688	+
BCLAF1 (S510)	Q9NYF8-2	Bcl-2-associated transcription factor 1	BCLAF1	LKDLFDYSPPLHKNL	1.4029	1.3357	1.0719	0.281584	-0.0297316			+	1	205.33	134.29	S	510	+
BCLAF1 (S529)	Q9NYF8-2	Bcl-2-associated transcription factor 1	BCLAF1	KSTFREESPLRIKMI	1.3015	1.2625	1.0741	0.0205638	-0.0919288			+	1	166.77	123.79	S	529	+
BCLAF1 (S523)	Q9NYF8-2	Bcl-2-associated transcription factor 1	BCLAF1	NLDAREKSTFREESP	NaN	1.1469	NaN	NaN	NaN				0.982693	116.71	49.634	S	523	+
BCLAF1 (S494)	Q9NYF8-2	Bcl-2-associated transcription factor 1	BCLAF1	TVKKETQSPEQVKSE	1.5008	1.4383	1.0178	0.881117	0.0133924			+	0.983419	164.66	84.77	S	494	+
BCLAF1 (S395)	Q9NYF8-2	Bcl-2-associated transcription factor 1	BCLAF1	GKQKFNDSEGDDTEE	1.2152	1.1767	1.0827	0.0897873	-0.154933			+	1	263.19	203.93	S	395	+
BCLAF1 (S656)	Q9NYF8-2	Bcl-2-associated transcription factor 1	BCLAF1	IHRRIDISPSTLRKH	1.388	1.3186	1.0653	0.132503	-0.044033			+	1	204	138.95	S	656	+
BCLAF1 (S257)	Q9NYF8-2	Bcl-2-associated transcription factor 1	BCLAF1	HSAKNTPSQHSHSIQ	2.1719	1.2699	NaN	0.588127	0.269272			+	0.958767	193.3	193.3	S	257	+
BCLAF1 (S260)	Q9NYF8-2	Bcl-2-associated transcription factor 1	BCLAF1	KNTPSQHSHSIQHSP	1.2458	1.279	1.0252	0.0462603	-0.129126			+	0.985203	213.02	213.02	S	260	+
BCLAF1 (S262)	Q9NYF8-2	Bcl-2-associated transcription factor 1	BCLAF1	TPSQHSHSIQHSPER	2.0383	1.3187	1.0951	0.502698	0.154057			+	0.857136	191.96	169.08	S	262	+
BCLAF1 (S266)	Q9NYF8-2	Bcl-2-associated transcription factor 1	BCLAF1	HSHSIQHSPERSGSG	1.3523	1.2551	1.0613	0.0256355	-0.0821077			+	1	268.6	268.6	S	266	+
BCLAF1 (S272)	Q9NYF8-2	Bcl-2-associated transcription factor 1	BCLAF1	HSPERSGSGSVGNGS	NaN	1.0576	0.78105	0.12573	-0.438927				0.849905	146.39	146.39	S	272	+
BCLAF1 (S274)	Q9NYF8-2	Bcl-2-associated transcription factor 1	BCLAF1	PERSGSGSVGNGSSR	1.0289	NaN	0.92484	0.143994	-0.367552			+	0.861985	115.13	107.68	S	274	+
BCLAF1 (S646)	Q9NYF8-2	Bcl-2-associated transcription factor 1	BCLAF1	EHSTRQKSPEIHRRI	NaN	1.3132	0.90568	0.421519	-0.175988			+	1	84.054	72.188	S	646	+
BCLAF1 (S283)	Q9NYF8-2	Bcl-2-associated transcription factor 1	BCLAF1	GNGSSRYSPSQNSPI	1.3204	1.1853	0.97135	0.0462207	-0.163694			+	0.986812	117.07	67.51	S	283	+
BCLAF1 (S285)	Q9NYF8-2	Bcl-2-associated transcription factor 1	BCLAF1	GSSRYSPSQNSPIHH	1.1836	1.0926	0.98209	0.0151256	-0.250166			+	0.961356	101.04	52.984	S	285	+
BCLAF1 (S288)	Q9NYF8-2	Bcl-2-associated transcription factor 1	BCLAF1	RYSPSQNSPIHHIPS	1.3151	1.1691	0.99955	0.0382289	-0.158484			+	0.998013	146.39	146.39	S	288	+
BCLAF1 (S295)	Q9NYF8-2	Bcl-2-associated transcription factor 1	BCLAF1	SPIHHIPSRRSPAKT	1.1836	1.1672	0.9729	0.00368418	-0.222926			+	0.81655	100.93	90.528	S	295	+
BCLAF1 (S298)	Q9NYF8-2	Bcl-2-associated transcription factor 1	BCLAF1	HHIPSRRSPAKTIAP	1.305	1.2331	1.0544	0.00862234	-0.11087			+	0.999997	130.1	130.1	S	298	+
BCLAF1 (S220)	Q9NYF8-2	Bcl-2-associated transcription factor 1	BCLAF1	GLSAYDNSPRSPHSP	1.3358	1.097	0.96229	0.0929631	-0.199854			+	0.992804	129.75	61.471	S	220	+
BCLAF1 (S339)	Q9NYF8-4	Bcl-2-associated transcription factor 1	BCLAF1	KTGKFLKSPPLHKNL	NaN	1.748	NaN	NaN	NaN				1	65.695	31.194	S	339	+
BCLAF1 (T492)	Q9NYF8-2	Bcl-2-associated transcription factor 1	BCLAF1	RITVKKETQSPEQVK	NaN	1.0087	0.82472	0.021179	-0.433831			+	0.978771	144.73	60.365	T	492	+
BCLAF1 (T400)	Q9NYF8-2	Bcl-2-associated transcription factor 1	BCLAF1	NDSEGDDTEETEDYR	1.8813	1.5776	NaN	0.184959	0.322167				0.998662	103.84	103.84	T	400	+
BCLAF1 (T255)	Q9NYF8-2	Bcl-2-associated transcription factor 1	BCLAF1	TVHSAKNTPSQHSHS	NaN	NaN	0.82587	NaN	NaN				0.857712	81.128	81.128	T	255	+
BCLAF1 (T838)	Q9NYF8-2	Bcl-2-associated transcription factor 1	BCLAF1	EEWDPEYTPKSKKYF	1.6305	1.3701	0.73756	0.664717	-0.124982			+	0.992556	86.944	58.312	T	838	+
BCLAF1 (Y381)	Q9NYF8-2	Bcl-2-associated transcription factor 1	BCLAF1	EDQEALDYFSDKESG	1.2241	1.1275	4.5392	0.560515	0.517304				0.872409	100.46	100.46	Y	381	+
BCLAF1 (Y282)	Q9NYF8-2	Bcl-2-associated transcription factor 1	BCLAF1	VGNGSSRYSPSQNSP	1.2317	1.076	0.9698	0.0274811	-0.244428			+	0.94991	96.171	80.632	Y	282	+
BCOR (S571)	Q6W2J9-3	BCL-6 corepressor	BCOR	AGRPASASPAPNANA	1.253	1.0777	0.69413	0.127569	-0.396251			+	0.876153	28.903	28.903	S	571	+
BCR (S122)	P11274-2	Breakpoint cluster region protein	BCR	ARPDGEGSPGKARPG	1.1685	0.95325	NaN	0.186701	-0.384772			+	0.99999	57.17	49.794	S	122	+
BCR (S459)	P11274-2	Breakpoint cluster region protein	BCR	GLPYIDDSPSSSPHL	1.4647	1.4441	NaN	0.163636	0.077824			+	0.862966	53.278	19.611	S	459	+
BEGAIN (S465)	Q9BUH8	Brain-enriched guanylate kinase-associated protein	BEGAIN	KKADGRASPLYASYK	4.4535	3.1069	0.68605	0.428232	0.717143				0.999974	74.789	55.395	S	465	+
BEGAIN (S502)	Q9BUH8	Brain-enriched guanylate kinase-associated protein	BEGAIN	AGGDLSLSPGRSADP	NaN	3.2989	1.5759	0.270672	0.888013			+	0.999731	138.2	83.428	S	502	+
BEGAIN (S246)	Q9BUH8	Brain-enriched guanylate kinase-associated protein	BEGAIN	RRRDRRPSVDAPVTD	3.358	3.3646	1.448	0.0864152	0.978909			+	1	124.46	94.286	S	246	+
BEGAIN (S563)	Q9BUH8	Brain-enriched guanylate kinase-associated protein	BEGAIN	MHPAARLSPQQAFPR	4.094	3.4868	NaN	0.0372019	1.45514	+			1	79.597	32.53	S	563	+
BET1L (S9)	Q9NYM9	BET1-like protein	BET1L	ADWARAQSPGAVEEI	0.80516	0.84028	NaN	0.0524502	-0.744419			+	1	58.672	36.307	S	9	+
BICC1 (S803)	Q9H694-2	Protein bicaudal C homolog 1	BICC1	MSLSRSNSREHLGGG	0.0066783	NaN	0.0075885	0.0216217	-7.46588		+	+	0.960344	97.69	78.654	S	803	+
BICD2 (S568)	Q8TD16	Protein bicaudal D homolog 2	BICD2	QGGAGRTSPGGRTSP	1.6342	2.2095	1.4544	0.0983463	0.432452			+	0.896444	49.638	34.216	S	568	+
BICD2 (S582)	Q8TD16	Protein bicaudal D homolog 2	BICD2	PEARGRRSPILLPKG	2.401	2.2028	1.3672	0.062388	0.586275			+	1	102.06	42.042	S	582	+
BICD2 (T567)	Q8TD16	Protein bicaudal D homolog 2	BICD2	GQGGAGRTSPGGRTS	1.6342	2.0969	1.4544	0.0802977	0.407298			+	0.839821	47.712	33.806	T	567	+
BIN1 (S255)	O00499-6	Myc box-dependent-interacting protein 1	BIN1	FTVKAQPSDNAPAKG	1.7738	2.0448	1.8849	0.043268	0.559306			+	0.960541	81.315	74.284	S	255
BIN1 (S265)	O00499-6	Myc box-dependent-interacting protein 1	BIN1	APAKGNKSPSPPDGS	1.4723	1.918	1.6337	0.136547	0.370148			+	1	222.13	139.04	S	265	+
BIN1 (S267)	O00499-6	Myc box-dependent-interacting protein 1	BIN1	AKGNKSPSPPDGSPA	1.6859	1.671	1.8489	0.0975455	0.428508			+	1	188.12	188.12	S	267	+
BIN1 (S272)	O00499-6	Myc box-dependent-interacting protein 1	BIN1	SPSPPDGSPAATPEI	1.6572	1.5177	1.3872	0.0251077	0.235812			+	0.999998	176.48	114.02	S	272	+
BIN1 (S300)	O00499-6	Myc box-dependent-interacting protein 1	BIN1	PGATLPKSPSQLRKG	2.3375	2.0297	1.0391	0.264295	0.402065			+	0.998155	158.8	99.952	S	300	+
BIRC6 (S473)	Q9NR09	Baculoviral IAP repeat-containing protein 6	BIRC6	IPKLEGDSDDLLEDS	NaN	0.36832	NaN	NaN	NaN				0.953285	64.563	60.45	S	473	+
BIRC6 (S480)	Q9NR09	Baculoviral IAP repeat-containing protein 6	BIRC6	SDDLLEDSDSEEHSR	1.1493	0.36832	NaN	0.401377	-1.08267			+	0.927671	64.563	60.45	S	480	+
BLOC1S3 (S65)	Q6QNY0	Biogenesis of lysosome-related organelles complex 1 subunit 3	BLOC1S3	GEAAETDSEPEPEPE	1.507	0.99064	0.76479	0.27507	-0.301375			+	1	107.46	107.46	S	65	+
BLOC1S3 (T63)	Q6QNY0	Biogenesis of lysosome-related organelles complex 1 subunit 3	BLOC1S3	VAGEAAETDSEPEPE	1.507	0.99064	0.76479	0.27507	-0.301375			+	1	107.46	107.46	T	63	+
BLVRA (S230)	P53004	Biliverdin reductase A	BLVRA	LKRNRYLSFHFKSGS	NaN	2.5215	NaN	NaN	NaN				0.999998	107.57	75.254	S	230	+
BNIP2 (S114)	Q12982	BCL2/adenovirus E1B 19 kDa protein-interacting protein 2	BNIP2	TEVIRKGSITEYTAA	1.2952	1.0977	0.58061	0.213373	-0.457358			+	0.999714	244.05	212.94	S	114	+
BNIP3L (S80)	O60238-2	BCL2/adenovirus E1B 19 kDa protein-interacting protein 3-like	BNIP3L	SRDHSSQSEEEVVEG	1.616	1.7219	1.313	0.032338	0.257974			+	0.951125	106.51	98.927	S	80	+
BOD1L1 (S1531)	Q8NFC6	Biorientation of chromosomes in cell division protein 1-like 1	BOD1L1	KDKDVTLSPVKAGPA	NaN	NaN	0.87337	NaN	NaN				0.969427	83.881	74.717	S	1531	+
BOD1L1 (S2779)	Q8NFC6	Biorientation of chromosomes in cell division protein 1-like 1	BOD1L1	KRKQHYLSSEDEPDD	0.85739	1.9425	0.94869	0.727143	-0.145142			+	0.991401	68.49	68.49	S	2779	+
BOD1L1 (S2780)	Q8NFC6	Biorientation of chromosomes in cell division protein 1-like 1	BOD1L1	RKQHYLSSEDEPDDN	0.85739	1.9425	0.94869	0.727143	-0.145142			+	0.991401	68.49	68.49	S	2780	+
BOD1L1 (S1077)	Q8NFC6	Biorientation of chromosomes in cell division protein 1-like 1	BOD1L1	LCENRRGSLSQEMAK	1.1728	NaN	1.3739	0.971438	0.0123755				0.855071	111.01	90.959	S	1077	+
BOD1L1 (S1079)	Q8NFC6	Biorientation of chromosomes in cell division protein 1-like 1	BOD1L1	ENRRGSLSQEMAKGE	NaN	1.0879	NaN	NaN	NaN				0.904738	116.51	96.465	S	1079	+
BOD1L1 (S635)	Q8NFC6	Biorientation of chromosomes in cell division protein 1-like 1	BOD1L1	SKPARRLSESLHVVD	NaN	NaN	1.5677	NaN	NaN				0.879191	54.058	32.825	S	635	+
BOD1L1 (S3019)	Q8NFC6	Biorientation of chromosomes in cell division protein 1-like 1	BOD1L1	QRSKTQLSPSIKRKR	1.122	1.224	0.83625	0.0713707	-0.298564			+	0.970031	76.85	50.993	S	3019	+
BOD1L1 (S2986)	Q8NFC6	Biorientation of chromosomes in cell division protein 1-like 1	BOD1L1	EDKKEQESDEEEEEE	0.86651	0.88876	NaN	0.0477917	-0.650987			+	0.999899	86.076	57.509	S	2986	+
BOD1L1 (S482)	Q8NFC6	Biorientation of chromosomes in cell division protein 1-like 1	BOD1L1	YLYSKYYSDSDDELT	1.0784	1.2253	1.0335	0.126084	-0.215269			+	0.992424	131.28	122.1	S	482	+
BOD1L1 (S484)	Q8NFC6	Biorientation of chromosomes in cell division protein 1-like 1	BOD1L1	YSKYYSDSDDELTVE	1.0784	1.2253	1.0335	0.126084	-0.215269			+	0.99429	131.28	122.1	S	484	+
BPTF (S216)	Q12830-4	Nucleosome-remodeling factor subunit BPTF	BPTF	PRVHRPRSPILEEKD	0.94425	1.0069	0.8285	0.0100173	-0.47988			+	1	73.415	42.587	S	216	+
BRAF (S419)	P15056	Serine/threonine-protein kinase B-raf	BRAF	NVKALQKSPGPQRER	1.1258	NaN	0.7408	0.187558	-0.462688			+	1	91.202	16.24	S	419	+
BRAF (S365)	P15056	Serine/threonine-protein kinase B-raf	BRAF	GQRDRSSSAPNVHIN	1.2903	NaN	NaN	NaN	NaN				0.860326	144.33	114.73	S	365	+
BRAF (S446)	P15056	Serine/threonine-protein kinase B-raf	BRAF	KTLGRRDSSDDWEIP	1.1162	1.0227	1.4476	0.663109	-0.123577			+	0.969849	250.42	150.35	S	446	+
BRAF (S447)	P15056	Serine/threonine-protein kinase B-raf	BRAF	TLGRRDSSDDWEIPD	1.0232	NaN	0.81705	0.00110503	-0.460949				0.816496	112.82	92.153	S	447	+
BRAF (S729)	P15056	Serine/threonine-protein kinase B-raf	BRAF	PKIHRSASEPSLNRA	NaN	NaN	1.0531	NaN	NaN				0.999954	126.31	97.617	S	729	+
BRAF (S147)	P15056	Serine/threonine-protein kinase B-raf	BRAF	NPTDVARSNPKSPQK	1.3551	1.2167	0.82734	0.206729	-0.215816			+	0.979807	57.598	49.378	S	147	+
BRAT1 (S742)	Q6PJG6	BRCA1-associated ATM activator 1	BRAT1	SLREARGSPNTASAE	1.089	1.215	0.72897	0.108406	-0.382494			+	0.999997	142.38	129.43	S	742	+
BRCA1 (S1140)	P38398-8	Breast cancer type 1 susceptibility protein	BRCA1	SVQKGELSRSPSPFT	1.3764	1.3598	NaN	0.717587	-0.0104168			+	0.883061	46.131	37.312	S	1140	+
BRCA1 (S1142)	P38398-8	Breast cancer type 1 susceptibility protein	BRCA1	QKGELSRSPSPFTHT	1.3764	1.3598	NaN	0.717587	-0.0104168			+	0.864812	60.196	55.496	S	1142	+
BRCA1 (S1144)	P38398-8	Breast cancer type 1 susceptibility protein	BRCA1	GELSRSPSPFTHTHL	1.3764	1.3598	NaN	0.717587	-0.0104168			+	0.864778	72.681	64.297	S	1144	+
BRCA1 (S1170)	P38398-8	Breast cancer type 1 susceptibility protein	BRCA1	ESSEENLSSEDEELP	1.6149	NaN	NaN	NaN	NaN				0.991351	55.051	49.148	S	1170	+
BRCA1 (S1171)	P38398-8	Breast cancer type 1 susceptibility protein	BRCA1	SSEENLSSEDEELPC	1.6149	NaN	NaN	NaN	NaN				0.991351	55.051	49.148	S	1171	+
BRCA1 (T1147)	P38398-8	Breast cancer type 1 susceptibility protein	BRCA1	SRSPSPFTHTHLAQG	1.4336	1.3598	NaN	0.238427	0.0189545			+	0.766496	38.888	34.701	T	1147	+
BRD2 (S178)	P25440-4	Bromodomain-containing protein 2	BRD2	TAILAPGSPASPPGS	NaN	0.9291	0.9116	0.172764	-0.420879			+	0.996832	63.803	21.481	S	178	+
BRD2 (S181)	P25440-4	Bromodomain-containing protein 2	BRD2	LAPGSPASPPGSLEP	NaN	0.9291	0.9116	0.172764	-0.420879			+	0.960477	63.803	21.481	S	181	+
BRD2 (S513)	P25440-4	Bromodomain-containing protein 2	BRD2	ALPTGYDSEEEEESR	1.5123	NaN	NaN	NaN	NaN				0.817265	50.752	30.16	S	513	+
BRD3 (S263)	Q15059	Bromodomain-containing protein 3	BRD3	ITASRSESPPPLSDP	2.9778	1.8923	1.2146	0.18603	0.559832			+	0.999041	92.112	80.398	S	263	+
BRD4 (S1117)	O60885	Bromodomain-containing protein 4	BRD4	VKEEKIHSPIIRSEP	1.2386	0.95408	1.0703	0.187548	-0.252155			+	1	158.07	122.64	S	1117	+
BRD4 (S1083)	O60885	Bromodomain-containing protein 4	BRD4	FQSLTHQSPPQQNVQ	1.161	1.0414	NaN	0.0926927	-0.325618				0.809841	22.034	22.034	S	1083	+
BRD4 (S1051)	O60885	Bromodomain-containing protein 4	BRD4	HSPRHHKSDPYSTGH	NaN	4.2929	NaN	NaN	NaN				0.863561	34.179	28.519	S	1051	+
BRD7 (S279)	Q9NPI1	Bromodomain-containing protein 7	BRD7	WQREREDSGDAEAHA	1.5134	NaN	1.3368	0.246492	0.176547			+	1	100.58	91.128	S	279	+
BRD8 (S268)	Q9H0E9-4	Bromodomain-containing protein 8	BRD8	QKATPPPSPLLSELL	1.9807	1.4086	NaN	0.419848	0.277572			+	0.996875	63.479	63.479	S	268	+
BRD8 (S284)	Q9H0E9-4	Bromodomain-containing protein 8	BRD8	KGSLLPTSPRLVNES	NaN	1.3633	1.0059	0.559696	-0.0732729			+	0.801399	55.721	43.508	S	284	+
BRD8 (T264)	Q9H0E9-4	Bromodomain-containing protein 8	BRD8	KMLGQKATPPPSPLL	1.9807	1.3842	NaN	0.452081	0.264968			+	1	82.865	82.865	T	264	+
BRD9 (S588)	Q9H8M2	Bromodomain-containing protein 9	BRD9	DPYEFLQSPEPAASA	0.90949	NaN	NaN	NaN	NaN				0.984531	93.949	57.445	S	588	+
BRD9 (S56)	Q9H8M2	Bromodomain-containing protein 9	BRD9	SSYYDDRSDHERERH	1.2097	1.0912	NaN	0.105089	-0.262282			+	0.993277	50.2	50.2	S	56	+
BRF1 (S315)	Q92994-9	Transcription factor IIIB 90 kDa subunit	BRF1	LSSAGGGSPHREDAQ	1.1651	1.2467	1.0721	0.132401	-0.152122				0.971128	121.23	121.23	S	315	+
BRF2 (S362)	Q9HAW0-2	Transcription factor IIIB 50 kDa subunit	BRF2	VTGDENISDSEIEQY	1.1794	NaN	NaN	NaN	NaN				0.824277	60.541	60.541	S	362	+
BRPF1 (S460)	P55201-4	Peregrin	BRPF1	ARRLPALSHSEGEED	0.85292	0.86618	0.62699	0.00646097	-0.735213			+	1	94.869	89.201	S	460	+
BRPF1 (S462)	P55201-4	Peregrin	BRPF1	RLPALSHSEGEEDED	0.85292	0.86618	0.62699	0.00646097	-0.735213			+	1	94.869	89.201	S	462	+
BRSK2 (S535)	Q8IWQ3-4	Serine/threonine-protein kinase BRSK2	BRSK2	SNLTPESSPELAKKS	NaN	1.0929	NaN	NaN	NaN				0.761828	36.767	29.321	S	535	+
BRSK2 (S449)	Q8IWQ3-4	Serine/threonine-protein kinase BRSK2	BRSK2	LSTSPLSSPRVTPHP	NaN	NaN	1.3578	NaN	NaN				0.920288	37.624	23.466	S	449	+
BRSK2 (S382)	Q8IWQ3-4	Serine/threonine-protein kinase BRSK2	BRSK2	KRRPERKSMEVLSVT	1.4983	1.2845	2.5447	0.415889	0.398885			+	1	116.73	103.33	S	382	+
BRSK2 (S393)	Q8IWQ3-4	Serine/threonine-protein kinase BRSK2	BRSK2	LSVTDGGSPVPARRA	1.4878	1.1433	2.3033	0.525214	0.291571			+	0.997382	122.5	101.15	S	393	+
BRSK2;BRSK1 (S511)	Q8IWQ3-4	Serine/threonine-protein kinase BRSK2;Serine/threonine-protein kinase BRSK1	BRSK2;BRSK1	IKNSFLGSPRFHRRK	1.5733	1.6383	NaN	0.168852	0.220433			+	1	107.83	78.358	S	511	+
BSN (S1040)	Q9UPA5	Protein bassoon	BSN	LLPTIEDSSEEEELR	NaN	0.77632	NaN	NaN	NaN				0.955892	48.088	40.771	S	1040	+
BSN (S1041)	Q9UPA5	Protein bassoon	BSN	LPTIEDSSEEEELRE	NaN	0.77632	NaN	NaN	NaN				0.955873	48.088	40.771	S	1041	+
BUD13 (S271)	Q9BRD0	BUD13 homolog	BUD13	LRRARHDSPDLAPNV	1.6058	1.3883	1.0028	0.852712	0.0217573			+	1	229.02	229.02	S	271	+
BUD13 (S163)	Q9BRD0	BUD13 homolog	BUD13	RHDTPDPSPLRGARH	1.3628	1.1857	0.84394	0.181999	-0.215949			+	1	124.39	111.33	S	163	+
BUD13 (S197)	Q9BRD0	BUD13 homolog	BUD13	PRRARHDSPDPSPPR	1.4455	1.261	0.97733	0.337649	-0.0874395			+	1	84.515	74.929	S	197	+
BUD13 (S201)	Q9BRD0	BUD13 homolog	BUD13	RHDSPDPSPPRRPQH	1.4455	1.261	0.97369	0.337955	-0.089234			+	1	84.515	74.929	S	201	+
BUD13 (S214)	Q9BRD0	BUD13 homolog	BUD13	QHNSSGASPRRVRHD	1.4625	1.284	0.96389	0.42614	-0.0797837				0.880271	68.516	62.982	S	214	+
BUD13 (S126)	Q9BRD0	BUD13 homolog	BUD13	FRHDTPDSSPRRVRH	1.2371	1.255	1.0375	0.0334082	-0.135871			+	0.944588	149.59	110.55	S	126	+
BUD13 (S127)	Q9BRD0	BUD13 homolog	BUD13	RHDTPDSSPRRVRHG	NaN	1.4431	0.86859	0.662209	-0.138109			+	0.942285	122.63	37.896	S	127	+
BUD13 (S325)	Q9BRD0	BUD13 homolog	BUD13	YEYDPDISPPRKKQA	1.5013	2.3683	1.0619	0.422785	0.27378			+	0.999997	101.93	85.726	S	325	+
BUD13 (S222)	Q9BRD0	BUD13 homolog	BUD13	PRRVRHDSPDPSPPR	1.4351	NaN	NaN	NaN	NaN				1	49.049	35.912	S	222	+
BUD13 (S226)	Q9BRD0	BUD13 homolog	BUD13	RHDSPDPSPPRRARH	1.4351	NaN	NaN	NaN	NaN				1	49.049	35.912	S	226	+
BUD13 (T159)	Q9BRD0	BUD13 homolog	BUD13	PRRARHDTPDPSPLR	1.3628	1.1857	0.84394	0.181999	-0.215949			+	1	124.39	111.33	T	159	+
BUD13 (T123)	Q9BRD0	BUD13 homolog	BUD13	NRHFRHDTPDSSPRR	1.451	1.3267	0.96868	0.488917	-0.0654639			+	0.999994	149.59	110.55	T	123	+
BYSL (S98)	Q13895	Bystin	BYSL	PRMPQDGSDDEDEEW	0.98427	0.97701	0.73611	0.00650284	-0.53127			+	1	222.91	168.93	S	98	+
BZW1 (S345)	Q7L1Q6-2	Basic leucine zipper and W2 domain-containing protein 1	BZW1	LKNAEEESESEAEEG	1.3895	1.3873	0.61577	0.437801	-0.282688				1	57.802	57.802	S	345	+
BZW1 (S347)	Q7L1Q6-2	Basic leucine zipper and W2 domain-containing protein 1	BZW1	NAEEESESEAEEGD_	1.3895	1.3873	0.61577	0.437801	-0.282688				1	57.802	57.802	S	347	+
BZW2 (S412)	Q9Y6E2	Basic leucine zipper and W2 domain-containing protein 2	BZW2	LQNAEEESESEGEEN	1.1431	1.0889	0.97987	0.0165401	-0.269629			+	1	96.059	96.059	S	412	+
BZW2 (S414)	Q9Y6E2	Basic leucine zipper and W2 domain-containing protein 2	BZW2	NAEEESESEGEEN__	1.1431	1.0889	0.97987	0.0165401	-0.269629			+	1	96.059	96.059	S	414	+
C11orf84 (S148)	Q9BUA3	Uncharacterized protein C11orf84	C11orf84	DVRAEQPSPPNSDSG	1.9553	1.7566	1.2309	0.0858966	0.328172			+	0.999986	101.44	101.44	S	148	+
C11orf84 (S152)	Q9BUA3	Uncharacterized protein C11orf84	C11orf84	EQPSPPNSDSGQDAH	1.9553	1.7566	1.2309	0.0858966	0.328172			+	0.968466	101.44	101.44	S	152	+
C11orf84 (S308)	Q9BUA3	Uncharacterized protein C11orf84	C11orf84	GGLPRAESPSPAPPP	2.0432	1.8098	1.2508	0.0829621	0.371379			+	0.999912	143.94	88.163	S	308	+
C11orf84 (S248)	Q9BUA3	Uncharacterized protein C11orf84	C11orf84	DPDPEPPSPDSPTET	2.0382	1.4108	1.4829	0.14007	0.332286			+	0.999211	88.842	88.842	S	248	+
C11orf84 (S251)	Q9BUA3	Uncharacterized protein C11orf84	C11orf84	PEPPSPDSPTETFAA	NaN	1.4108	1.4829	0.397571	0.231399			+	0.967769	88.842	88.842	S	251	+
C11orf84 (S82)	Q9BUA3	Uncharacterized protein C11orf84	C11orf84	QEFLVGSSPGGSGRA	2.8273	NaN	NaN	NaN	NaN				0.877647	65.854	51.958	S	82	+
C11orf96 (S406)	Q7Z7L8	Uncharacterized protein C11orf96	C11orf96	SLECLRRSTQSLSLQ	5.2855	NaN	2.9217	0.102246	1.64268				0.882933	97.456	61.576	S	406	+
C12orf43 (S179)	Q96C57	Uncharacterized protein C12orf43	C12orf43	LQESAIHSPGTVEKE	1.4318	1.2261	NaN	0.61242	-0.0566106			+	0.860717	93.446	93.446	S	179	+
C12orf45 (S178)	Q8N5I9	Uncharacterized protein C12orf45	C12orf45	GKIEVLDSPASKKKK	NaN	1.0276	NaN	NaN	NaN				0.992529	96.464	84.616	S	178	+
C17orf75 (S18)	Q9HAS0	Protein Njmu-R1	C17orf75	GDEKELESSEEGGSA	1.294	2.0503	NaN	0.626285	0.241272			+	0.751933	43.15	43.15	S	18	+
C17orf85 (S415)	Q53F19	Uncharacterized protein C17orf85	C17orf85	LKMISTPSPKKSMKM	2.0783	NaN	NaN	NaN	NaN				0.928365	41.689	21.928	S	415	+
C17orf85 (S500)	Q53F19	Uncharacterized protein C17orf85	C17orf85	RLGKRPHSPEKAFSS	1.5576	1.5314	1.1813	0.0570386	0.133059			+	0.999996	86.548	62.943	S	500	+
C18orf25 (S66)	Q96B23-2	Uncharacterized protein C18orf25	C18orf25	LMELRRDSSESQLAS	1.4369	1.0747	0.75264	0.239791	-0.292816			+	0.953211	187.92	178.27	S	66	+
C18orf25 (S67)	Q96B23-2	Uncharacterized protein C18orf25	C18orf25	MELRRDSSESQLAST	0.97233	1.5582	NaN	0.736565	-0.162865				0.808379	132.76	73.183	S	67	+
C19orf24 (S117)	Q9BVV8	Uncharacterized membrane protein C19orf24	C19orf24	EDPTEMASLDSDEET	1.0352	1.1254	0.7325	0.0506673	-0.441375			+	0.995443	133.23	125.73	S	117	+
C19orf24 (S120)	Q9BVV8	Uncharacterized membrane protein C19orf24	C19orf24	TEMASLDSDEETVFE	1.0325	1.1254	0.66999	0.0757066	-0.485527			+	0.99749	133.23	125.73	S	120	+
C19orf24 (T113)	Q9BVV8	Uncharacterized membrane protein C19orf24	C19orf24	LANTEDPTEMASLDS	NaN	NaN	0.78242	NaN	NaN				0.896982	104.44	94.061	T	113	+
C1orf52 (S158)	Q8N6N3	UPF0690 protein C1orf52	C1orf52	EGEETLESDDEKDEH	0.96886	0.80093	0.78786	0.0153922	-0.601751			+	0.999961	140.45	140.45	S	158	+
C1QBP (S201)	Q07021	Complement component 1 Q subcomponent-binding protein, mitochondrial	C1QBP	GQEDEAESDIFSIRE	1.4325	1.167	1.145	0.568049	-0.0528953			+	0.996642	86.785	74.932	S	201	+
C2CD4C (S156)	Q8TF44	C2 calcium-dependent domain-containing protein 4C	C2CD4C	GFAMLAESPHTRRKE	3.1246	NaN	NaN	NaN	NaN				0.84867	43.198	25.917	S	156	+
C2CD4C (S178)	Q8TF44	C2 calcium-dependent domain-containing protein 4C	C2CD4C	GALAQVGSPGAGRRR	4.3595	5.1288	NaN	0.0528111	1.77883			+	0.999753	92.518	79.198	S	178	+
C2CD5 (S260)	Q86YS7-3	C2 domain-containing protein 5	C2CD5	AFLPACNSPSKEMKE	NaN	1.8606	NaN	NaN	NaN				0.858346	51.147	26.363	S	260	+
C2CD5 (S643)	Q86YS7-3	C2 domain-containing protein 5	C2CD5	ISEEIIGSPIPEPRQ	1.7283	1.5691	NaN	0.09593	0.257082				0.988285	39.966	32.69	S	643	+
C2CD5 (S295)	Q86YS7-3	C2 domain-containing protein 5	C2CD5	KNQTYSFSPSKSYSR	1.8643	NaN	NaN	NaN	NaN				0.945508	79.986	35.443	S	295	+
C2CD5 (S659)	Q86YS7-3	C2 domain-containing protein 5	C2CD5	SRLLRSQSESSDEVT	1.3545	1.1869	1.3919	0.893827	0.0222137			+	0.956264	109.38	104.1	S	659	+
C2CD5 (S662)	Q86YS7-3	C2 domain-containing protein 5	C2CD5	LRSQSESSDEVTELD	1.3545	1.4197	1.3919	0.414266	0.108343			+	0.828467	93.152	87.668	S	662	+
C2orf49 (S189)	Q9BVC5	Ashwin	C2orf49	SPSGPVKSPPLSPVG	NaN	NaN	2.3647	NaN	NaN				0.982348	50.499	50.499	S	189	+
C2orf49 (S193)	Q9BVC5	Ashwin	C2orf49	PVKSPPLSPVGTTPV	NaN	NaN	2.3647	NaN	NaN				0.977256	61.911	54.378	S	193	+
C6orf106 (S149)	Q9H6K1-2	Uncharacterized protein C6orf106	C6orf106	GNFNPFASPQKNRQS	NaN	0.91148	NaN	NaN	NaN				1	127.2	127.2	S	149	+
C7orf50 (S175)	Q9BRJ6	Uncharacterized protein C7orf50	C7orf50	RELDEEGSDPPLPGR	1.6256	1.6616	1.1423	0.164012	0.176705			+	1	102.62	102.62	S	175	+
C8orf33 (T19)	Q9H7E9	UPF0488 protein C8orf33	C8orf33	AAAPGPGTPCASRGA	2.0136	1.5201	NaN	0.295061	0.344408			+	0.806679	53.359	32.604	T	19	+
C9orf142 (S152)	Q9BUH6	Protein PAXX	C9orf142	TAVSPRKSPRPAGPQ	1.4931	1.3872	1.1296	0.198362	0.0436417			+	1	82.007	56.289	S	152	+
C9orf142 (S148)	Q9BUH6	Protein PAXX	C9orf142	AAEETAVSPRKSPRP	2.4171	2.0014	1.3323	0.076554	0.530944			+	0.999987	151.07	74.243	S	148	+
C9orf78 (S15)	Q9NZ63	Uncharacterized protein C9orf78	C9orf78	FRRRRGDSESEEDEQ	1.3155	1.0663	0.76092	0.131624	-0.333777			+	0.999999	86.625	86.625	S	15	+
C9orf78 (S17)	Q9NZ63	Uncharacterized protein C9orf78	C9orf78	RRRGDSESEEDEQDS	1.3155	1.0663	0.76092	0.131624	-0.333777			+	0.999992	86.625	86.625	S	17	+
C9orf78 (S261)	Q9NZ63	Uncharacterized protein C9orf78	C9orf78	EKPEPERSPPNRKRP	1.1297	1.0702	0.7304	0.0505964	-0.424932			+	0.999997	138.81	96.973	S	261	+
C9orf78 (T253)	Q9NZ63	Uncharacterized protein C9orf78	C9orf78	RPLRVGDTEKPEPER	1.1539	NaN	NaN	NaN	NaN				0.995174	50.843	26.092	T	253	+
CAAP1 (S203)	Q9H8G2	Caspase activity and apoptosis inhibitor 1	CAAP1	EGDNGMDSDMEEEAD	1.8961	1.5845	NaN	0.184735	0.330967			+	0.999999	74.769	66.481	S	203	+
CAAP1 (S312)	Q9H8G2	Caspase activity and apoptosis inhibitor 1	CAAP1	ILGLAESSPNEPKAA	1.9557	1.0605	0.8909	0.821398	-0.0698694			+	0.974573	177.66	162.29	S	312	+
CACTIN (S489)	Q8WUQ7	Cactin	CACTIN	ILKQEPQSPSRSLEP	0.90932	NaN	NaN	NaN	NaN				0.788089	41.432	32.519	S	489	+
CAD (S1859)	P27708	CAD protein;Glutamine-dependent carbamoyl-phosphate synthase;Aspartate carbamoyltransferase;Dihydroorotase	CAD	PPRIHRASDPGLPAE	0.99771	0.9421	0.44532	0.105316	-0.783938			+	1	168.68	168.68	S	1859	+
CAD (S1406)	P27708	CAD protein;Glutamine-dependent carbamoyl-phosphate synthase;Aspartate carbamoyltransferase;Dihydroorotase	CAD	GAGGRRLSSFVTKGY	1.1544	1.1943	1.5685	0.982908	0.00577357			+	0.999191	128.51	61.552	S	1406	+
CAD (S1407)	P27708	CAD protein;Glutamine-dependent carbamoyl-phosphate synthase;Aspartate carbamoyltransferase;Dihydroorotase	CAD	AGGRRLSSFVTKGYR	NaN	1.2155	NaN	NaN	NaN				0.894743	98.254	58.707	S	1407	+
CALD1 (S382)	Q05682-5	Caldesmon	CALD1	CFTPKGSSLKIEERA	0.68632	0.5741	0.85108	0.0707344	-0.89056			+	0.946164	85.355	58.753	S	382	+
CALD1 (S528)	Q05682-5	Caldesmon	CALD1	QSVDKVTSPTKV___	2.4055	1.5172	NaN	0.36258	0.47131			+	0.93896	83.869	28.608	S	528	+
CALD1 (S196)	Q05682-5	Caldesmon	CALD1	EEKPKRGSIGENQIK	1.3329	1.2014	0.99515	0.04594	-0.141034			+	1	196.37	166.04	S	196	+
CALD1 (S12)	Q05682-5	Caldesmon	CALD1	SGSHGRRSLAALSQI	NaN	1.9995	NaN	NaN	NaN				1	142.1	96.042	S	12	+
CAMK4 (S356)	Q16566	Calcium/calmodulin-dependent protein kinase type IV	CAMK4	IQESHKASRDPSPIQ	1.152	1.0772	0.79276	0.0307272	-0.372997			+	0.932931	97.304	97.304	S	356	+
CAMK4 (S360)	Q16566	Calcium/calmodulin-dependent protein kinase type IV	CAMK4	HKASRDPSPIQDGNE	0.7696	1.2115	0.95148	0.201784	-0.422718			+	0.98495	100.95	90.977	S	360	+
CAMKK1 (S74)	Q8N5S9	Calcium/calmodulin-dependent protein kinase kinase 1	CAMKK1	SLSARKLSLQERPAG	1.694	1.9176	3.222	0.184271	0.764106			+	1	104.06	29.802	S	74	+
CAMKK2 (S137)	Q96RR4-5	Calcium/calmodulin-dependent protein kinase kinase 2	CAMKK2	PVSSPQSSPRLPRRP	1.9292	0.76941	NaN	0.825662	-0.17765			+	0.877498	99.813	99.813	S	137	+
CAMKK2 (S100)	Q96RR4-5	Calcium/calmodulin-dependent protein kinase kinase 2	CAMKK2	HLSGRKLSLQERSQG	1.694	1.9176	3.222	0.184271	0.764106			+	1	104.06	29.802	S	100	+
CAMKK2 (S452)	Q96RR4-5	Calcium/calmodulin-dependent protein kinase kinase 2	CAMKK2	KTMIRKRSFGNPFEG	2.3573	2.1734	1.6218	0.00973372	0.653104			+	1	71.912	71.912	S	452	+
CAMKK2 (S468)	Q96RR4-5	Calcium/calmodulin-dependent protein kinase kinase 2	CAMKK2	RREERSLSAPGNLLT	1.3306	1.9462	NaN	0.596958	0.223805				0.999947	133.88	77.473	S	468	+
CAMSAP1 (S285)	Q5T5Y3-2	Calmodulin-regulated spectrin-associated protein 1	CAMSAP1	DPEFPRASPRALGLT	2.5422	2.2552	1.5056	0.0353604	0.671433			+	1	124.94	71.548	S	285	+
CAMSAP1 (S802)	Q5T5Y3-2	Calmodulin-regulated spectrin-associated protein 1	CAMSAP1	VHFVEPLSPTGVAGH	1.8773	NaN	NaN	NaN	NaN				0.964711	47.392	47.392	S	802	+
CAMSAP1 (S460)	Q5T5Y3-2	Calmodulin-regulated spectrin-associated protein 1	CAMSAP1	WTLLRQDSDSDVVDI	NaN	2.658	1.4143	0.293008	0.654147				0.762861	40.952	35.975	S	460	+
CAMSAP1 (S192)	Q5T5Y3-2	Calmodulin-regulated spectrin-associated protein 1	CAMSAP1	EKKTRPASQPTPFAL	1.711	2.2925	NaN	0.275463	0.523317				0.957377	59.53	59.53	S	192	+
CAMSAP2 (S1286)	Q08AD1-2	Calmodulin-regulated spectrin-associated protein 2	CAMSAP2	KRTPRSESVEGFLSP	NaN	1.1312	NaN	NaN	NaN				0.97208	67.997	59.692	S	1286	+
CAMSAP2 (S1292)	Q08AD1-2	Calmodulin-regulated spectrin-associated protein 2	CAMSAP2	ESVEGFLSPSRCGSR	1.64	1.2929	NaN	0.672601	0.0795893				0.816881	53.569	13.652	S	1292	+
CAMSAP2 (S435)	Q08AD1-2	Calmodulin-regulated spectrin-associated protein 2	CAMSAP2	PNRGITRSISNEGLT	NaN	2.0236	1.8026	0.0476247	0.632434				0.970732	210.2	210.2	S	435	+
CAMSAP2 (S437)	Q08AD1-2	Calmodulin-regulated spectrin-associated protein 2	CAMSAP2	RGITRSISNEGLTLN	2.1596	2.2226	2.029	0.00843278	0.729469			+	0.999915	215.23	198.94	S	437	+
CANX (S583)	P27824	Calnexin	CANX	EDEILNRSPRNRKPR	1.5928	1.5591	1.1613	0.102605	0.144215			+	1	232.6	204.94	S	583	+
CANX (S554)	P27824	Calnexin	CANX	KLEEKQKSDAEEDGG	NaN	NaN	1.8191	NaN	NaN				1	124.45	103.98	S	554	+
CANX (S564)	P27824	Calnexin	CANX	EEDGGTVSQEEEDRK	1.5739	1.5887	1.3264	0.0138779	0.211444			+	0.999517	155.2	144.72	S	564	+
CAP1 (S307)	Q01518-2	Adenylyl cyclase-associated protein 1	CAP1	SAPKPQTSPSPKRAT	1.6385	1.365	1.4377	0.182167	0.196555			+	0.99405	219.72	168.85	S	307	+
CAP1 (S309)	Q01518-2	Adenylyl cyclase-associated protein 1	CAP1	PKPQTSPSPKRATKK	1.9918	1.6407	1.3454	0.0461393	0.347015			+	0.999992	209.43	209.43	S	309	+
CAP1 (T306)	Q01518-2	Adenylyl cyclase-associated protein 1	CAP1	FSAPKPQTSPSPKRA	1.9545	1.7371	1.2385	0.0809612	0.325567			+	0.966714	194.92	143.03	T	306	+
CAP2 (S245)	P40123-2	Adenylyl cyclase-associated protein 2	CAP2	PTKSHTPSPTSPKSY	5.2873	4.6656	NaN	0.0204919	1.84973	+		+	0.870705	94.302	70.33	S	245	+
CAP2 (S248)	P40123-2	Adenylyl cyclase-associated protein 2	CAP2	SHTPSPTSPKSYPSQ	5.2873	4.6656	1.6412	0.0834378	1.41466			+	0.795989	96.756	71.019	S	248	+
CAPG (S322)	P40121-2	Macrophage-capping protein	CAPG	ILPQGHESPIFKQFF	3.8563	2.1026	NaN	0.235921	1.04713			+	0.999872	54.66	47.937	S	322	+
CAPZA1 (S9)	P52907	F-actin-capping protein subunit alpha-1	CAPZA1	ADFDDRVSDEEKVRI	0.89411	0.85354	0.88102	0.0317601	-0.556024			+	1	105.39	105.39	S	9	+
CAPZA2 (S9)	P47755-2	F-actin-capping protein subunit alpha-2	CAPZA2	ADLEEQLSDEEKVRI	1.1452	1.0917	1.0882	0.123771	-0.217085			+	1	171.29	142.33	S	9	+
CAPZB (S2)	P47756-2	F-actin-capping protein subunit beta	CAPZB	______MSDQQLDCA	2.7728	2.7834	1.542	0.047474	0.825874			+	1	139.78	127.42	S	2	+
CARHSP1 (S30)	Q9Y2V2	Calcium-regulated heat stable protein 1	CARHSP1	TPRSRERSPSPLRGN	2.4311	3.4718	4.969	0.0676086	1.43162			+	1	159.26	99.401	S	30	+
CARHSP1 (S32)	Q9Y2V2	Calcium-regulated heat stable protein 1	CARHSP1	RSRERSPSPLRGNVV	2.4311	3.4718	2.6808	0.0232687	1.13486	+		+	1	159.26	99.401	S	32	+
CARHSP1 (S41)	Q9Y2V2	Calcium-regulated heat stable protein 1	CARHSP1	LRGNVVPSPLPTRRT	3.4102	3.9665	2.5254	0.00748481	1.33295	+		+	0.998198	113.65	104.6	S	41	+
CARHSP1 (S26)	Q9Y2V2	Calcium-regulated heat stable protein 1	CARHSP1	GLLDTPRSRERSPSP	3.3116	NaN	2.1893	0.0790961	1.09726			+	0.920981	95.302	95.302	S	26	+
CARHSP1 (S52)	Q9Y2V2	Calcium-regulated heat stable protein 1	CARHSP1	TRRTRTFSATVRASQ	8.7099	4.0834	3.0904	0.0359754	1.89495	+		+	0.999955	132.86	27.559	S	52	+
CARHSP1 (T23)	Q9Y2V2	Calcium-regulated heat stable protein 1	CARHSP1	ASVGLLDTPRSRERS	2.7727	3.0053	2.6348	0.00434807	1.12037	+			0.78192	71.608	64.959	T	23	+
CASC3 (S148)	O15234	Protein CASC3	CASC3	TVTGERQSGDGQEST	1.4881	1.2653	0.94925	0.457702	-0.0858541			+	0.967583	164.99	164.99	S	148	+
CASC3 (S154)	O15234	Protein CASC3	CASC3	QSGDGQESTEPVENK	1.2537	NaN	NaN	NaN	NaN				0.807241	105.03	43.811	S	154
CASC3 (S265)	O15234	Protein CASC3	CASC3	IRKPRYGSPPQRDPN	1.2965	1.1732	0.98314	0.0231385	-0.171611			+	0.999592	92.307	83.917	S	265	+
CASKIN2 (S321)	Q8WXE0-2	Caskin-2	CASKIN2	SPAGDRNSVGSEGSV	1.6366	1.4949	NaN	0.11926	0.182811				0.844869	39.966	39.966	S	321	+
CASP7 (S16)	P55210-2	Caspase-7;Caspase-7 subunit p20;Caspase-7 subunit p11	CASP7	EEQGVEDSANEDSVD	1.9071	1.6542	0.62937	0.938289	-0.035293			+	0.99992	141.09	134.37	S	16	+
CAST (S285)	P20810-9	Calpastatin	CAST	SSDFTCGSPTAAGKK	2.6219	2.2413	1.079	0.218899	0.52309			+	0.805119	107.56	102.79	S	285	+
CAST (S408)	P20810-9	Calpastatin	CAST	KPKPRSESELIDELS	1.5767	1.1577	0.62044	0.413625	-0.30528			+	0.971122	89.866	75.85	S	408	+
CAST (S2)	P20810-9	Calpastatin	CAST	______MSQPGQKPA	NaN	2.5251	NaN	NaN	NaN				0.916872	90.229	90.229	S	2	+
CAST (S11)	P20810-9	Calpastatin	CAST	PGQKPAASPRPRRAA	2.7375	2.3407	0.81339	0.442079	0.428815			+	1	137.73	116.33	S	11	+
CBL (S483)	P22681	E3 ubiquitin-protein ligase CBL	CBL	AKVERPPSPFSMAPQ	NaN	1.6461	NaN	NaN	NaN				0.843832	85.974	46.737	S	483	+
CBL (S486)	P22681	E3 ubiquitin-protein ligase CBL	CBL	ERPPSPFSMAPQASL	1.8685	1.3353	NaN	0.522932	0.196958			+	0.97993	99.838	99.838	S	486	+
CBR3 (S30)	O75828	Carbonyl reductase [NADPH] 3	CBR3	RELCRQFSGDVVLTA	0.88329	1.3083	1.5318	0.805867	-0.0904977			+	0.999889	46.88	29.06	S	30	+
CBX4 (S145)	O00257-3	E3 SUMO-protein ligase CBX4	CBX4	HVRKRCLSETHGERE	1.7002	1.0868	NaN	0.957203	-0.0196685				0.824903	41.401	29.424	S	145	+
CBX5 (S14)	P45973	Chromobox protein homolog 5	CBX5	RTADSSSSEDEEEYV	NaN	NaN	0.87809	NaN	NaN				0.963	122.93	108.77	S	14	+
CBX8 (S311)	Q9HC52	Chromobox protein homolog 8	CBX8	GTRVRHGSGPPSSGG	1.4749	1.2653	0.88639	0.412256	-0.123088			+	0.999999	125.03	107.21	S	311	+
CBX8 (S256)	Q9HC52	Chromobox protein homolog 8	CBX8	QLARRQDSDLVQCGV	NaN	NaN	6.0602	NaN	NaN				0.999852	80.439	72.447	S	256	+
CBY1 (S20)	Q9Y3M2	Protein chibby homolog 1	CBY1	TPPRKSASLSNLHSL	0.96343	0.82706	NaN	0.080287	-0.626406				0.912193	105.14	60.702	S	20	+
CCAR2 (S671)	Q8N163	Cell cycle and apoptosis regulator protein 2	CCAR2	AGAKLEDSEVRSVAS	1.0656	0.77625	NaN	0.202968	-0.599434			+	0.791869	58.272	21.818	S	671	+
CCAR2 (S675)	Q8N163	Cell cycle and apoptosis regulator protein 2	CCAR2	LEDSEVRSVASNQSE	2.4222	1.5104	0.79614	0.726298	0.14899			+	0.994556	275.31	216.74	S	675	+
CCAR2 (S678)	Q8N163	Cell cycle and apoptosis regulator protein 2	CCAR2	SEVRSVASNQSEMEF	1.111	1.1307	0.99745	0.0337019	-0.256661			+	0.999238	287.75	232.29	S	678	+
CCAR2 (S681)	Q8N163	Cell cycle and apoptosis regulator protein 2	CCAR2	RSVASNQSEMEFSSL	2.7787	1.9281	0.8945	0.418298	0.388457			+	0.997756	143.67	128.13	S	681	+
CCDC102A (S28)	Q96A19	Coiled-coil domain-containing protein 102A	CCDC102A	LTILGSPSPERMGPA	1.9157	1.5138	NaN	0.272169	0.305459			+	0.974725	115.7	30.539	S	28	+
CCDC12 (S165)	Q8WUD4	Coiled-coil domain-containing protein 12	CCDC12	TEQKTCDSD______	1.2573	1.2075	0.94418	0.0244614	-0.191962			+	0.999884	143.27	143.27	S	165	+
CCDC130 (S332)	P13994	Coiled-coil domain-containing protein 130	CCDC130	AAQDRPMSPGDCPPE	1.3404	1.4088	NaN	0.961809	-0.00399869			+	1	105.38	71.469	S	332	+
CCDC43 (T139)	Q96MW1	Coiled-coil domain-containing protein 43	CCDC43	LAQYADVTDEEDEAD	1.0859	0.93796	0.62636	0.0526142	-0.581273			+	0.996399	105.71	69.742	T	139	+
CCDC6 (S254)	Q16204	Coiled-coil domain-containing protein 6	CCDC6	DISMEIDSPENMMRH	2.489	1.6846	NaN	0.263398	0.571422				0.999978	122.45	103.85	S	254	+
CCDC6 (S240)	Q16204	Coiled-coil domain-containing protein 6	CCDC6	EKLDQPVSAPPSPRD	2.8013	1.679	1.7163	0.0825882	0.639209			+	1	113.25	54.136	S	240	+
CCDC6 (S244)	Q16204	Coiled-coil domain-containing protein 6	CCDC6	QPVSAPPSPRDISME	1.159	1.679	0.93611	0.733596	-0.0767135			+	1	127.27	112.12	S	244	+
CCDC6 (S323)	Q16204	Coiled-coil domain-containing protein 6	CCDC6	EALCRQLSESESSLE	1.0843	0.93545	0.77867	0.0111954	-0.478598			+	0.999138	220.62	208.39	S	323	+
CCDC6 (S325)	Q16204	Coiled-coil domain-containing protein 6	CCDC6	LCRQLSESESSLEMD	0.66556	1.1009	0.76317	0.108148	-0.644658			+	0.87588	131.81	123.7	S	325	+
CCDC6 (S328)	Q16204	Coiled-coil domain-containing protein 6	CCDC6	QLSESESSLEMDDER	0.72744	0.71163	NaN	0.0100647	-0.937514			+	0.942843	211.73	196.91	S	328	+
CCDC6 (S52)	Q16204	Coiled-coil domain-containing protein 6	CCDC6	KSGGIVISPFRLEEL	2.0168	1.6737	1.3045	0.0610375	0.347744			+	0.999997	117.53	47.119	S	52	+
CCDC6 (S367)	Q16204	Coiled-coil domain-containing protein 6	CCDC6	PSSSRPISPGLSYAS	1.8598	1.8091	NaN	0.0165593	0.412646			+	0.845752	104.51	99.752	S	367	+
CCDC61 (S193)	Q9Y6R9-2	Coiled-coil domain-containing protein 61	CCDC61	QQRNRLGSGGSGDGP	1.6603	0.94863	0.69067	0.375463	-0.324648			+	1	96.666	81.273	S	193	+
CCDC61 (S196)	Q9Y6R9-2	Coiled-coil domain-containing protein 61	CCDC61	NRLGSGGSGDGPSVS	1.5006	0.94566	0.69067	0.258791	-0.374791			+	0.999974	96.666	81.273	S	196	+
CCDC61 (S201)	Q9Y6R9-2	Coiled-coil domain-containing protein 61	CCDC61	GGSGDGPSVSWSRQT	NaN	1.0341	NaN	NaN	NaN				0.827275	67.418	59.113	S	201	+
CCDC8 (S261)	Q9H0W5	Coiled-coil domain-containing protein 8	CCDC8	DVCVPQASPRRWRPK	0.59644	0.5602	0.42713	0.00140222	-1.30139		+	+	1	187.78	144.96	S	261	+
CCDC85C (S246)	A6NKD9	Coiled-coil domain-containing protein 85C	CCDC85C	KAGATRRSLDDLSAP	NaN	1.0919	NaN	NaN	NaN				0.973525	51.546	36.985	S	246	+
CCDC86 (S58)	Q9H6F5	Coiled-coil domain-containing protein 86	CCDC86	VQRAGLGSPERPPKT	1.0093	0.79824	0.66986	0.0183749	-0.661731			+	1	73.466	61.303	S	58	+
CCDC86 (S66)	Q9H6F5	Coiled-coil domain-containing protein 86	CCDC86	PERPPKTSPGSPRLQ	0.58744	0.8507	0.56677	0.029978	-0.971767			+	0.938859	57.989	57.989	S	66	+
CCDC86 (S69)	Q9H6F5	Coiled-coil domain-containing protein 86	CCDC86	PPKTSPGSPRLQQGA	0.92602	0.65758	0.60117	0.0220016	-0.848392			+	0.991549	64.454	41.652	S	69	+
CCDC86 (S47)	Q9H6F5	Coiled-coil domain-containing protein 86	CCDC86	EETREPGSPPSVQRA	0.86481	0.75468	0.70035	0.00424484	-0.741611			+	0.998202	177.12	158.62	S	47	+
CCDC86 (S18)	Q9H6F5	Coiled-coil domain-containing protein 86	CCDC86	LGGLRPESPESLTSV	1.0357	0.98881	0.72837	0.0140955	-0.506086			+	0.999997	209.23	162.01	S	18	+
CCDC86 (S21)	Q9H6F5	Coiled-coil domain-containing protein 86	CCDC86	LRPESPESLTSVSRT	1.0646	1.0809	NaN	0.0730403	-0.361292				0.970343	160.43	158.14	S	21	+
CCDC86 (S80)	Q9H6F5	Coiled-coil domain-containing protein 86	CCDC86	QQGAGLESPQGQPEP	0.91271	0.78356	0.67971	0.00423095	-0.712013			+	1	74.568	74.568	S	80	+
CCDC86 (S91)	Q9H6F5	Coiled-coil domain-containing protein 86	CCDC86	QPEPGAASPQRQQDL	1.0532	0.9839	0.69271	0.0271986	-0.524562			+	1	204.5	204.5	S	91	+
CCDC86 (S102)	Q9H6F5	Coiled-coil domain-containing protein 86	CCDC86	QQDLHLESPQRQPEY	0.97517	0.83001	0.4602	0.067626	-0.840038			+	0.999998	118.52	107.53	S	102	+
CCDC86 (S110)	Q9H6F5	Coiled-coil domain-containing protein 86	CCDC86	PQRQPEYSPESPRCQ	0.97517	0.83001	0.68456	0.00842675	-0.649066			+	0.958498	118.52	107.53	S	110	+
CCDC86 (S113)	Q9H6F5	Coiled-coil domain-containing protein 86	CCDC86	QPEYSPESPRCQPKP	NaN	0.91666	0.7686	0.00430645	-0.553686			+	0.99667	116.72	99.744	S	113	+
CCDC86 (T65)	Q9H6F5	Coiled-coil domain-containing protein 86	CCDC86	SPERPPKTSPGSPRL	0.92602	0.65758	0.56677	0.0235531	-0.876728			+	0.938447	64.454	41.652	T	65	+
CCDC86 (T42)	Q9H6F5	Coiled-coil domain-containing protein 86	CCDC86	FESNPEETREPGSPP	NaN	0.79415	0.74582	0.0797861	-0.678877			+	0.817457	148.02	131.53	T	42	+
CCDC88A (S237)	Q3V6T2-4	Girdin	CCDC88A	SAQSPCGSPGMKRTE	0.62739	0.75065	0.60189	0.0101449	-0.971385			+	0.994149	71.117	63.22	S	237	+
CCDC88A (S1386)	Q3V6T2-4	Girdin	CCDC88A	QYKFYDPSPPRRRGN	NaN	0.63735	NaN	NaN	NaN				0.999987	79.116	44.308	S	1386	+
CCDC88A (S1416)	Q3V6T2-4	Girdin	CCDC88A	INRERQKSLTLTPTR	0.71064	0.72657	1.1255	0.184648	-0.626148			+	0.991293	90.05	67.221	S	1416	+
CCDC88A (S1791)	Q3V6T2-4	Girdin	CCDC88A	EGTTRRTSIHDFLTK	1.1067	1.1175	1.9011	0.909001	0.046			+	0.948147	112.42	55.198	S	1791	+
CCDC88A (S1673)	Q3V6T2-4	Girdin	CCDC88A	SVQIKSSSQENLLDE	NaN	0.84476	1.136	0.51293	-0.33078			+	0.997892	205.27	143.11	S	1673	+
CCDC88A (S1707)	Q3V6T2-4	Girdin	CCDC88A	CGLARSVSGKTPGDF	1.424	1.0356	1.2771	0.751601	-0.0606953			+	0.998168	150.39	138.37	S	1707	+
CCDC88A (T1797)	Q3V6T2-4	Girdin	CCDC88A	TSIHDFLTKDSRLPI	0.87702	NaN	NaN	NaN	NaN				0.932069	56.81	56.81	T	1797
CCDC9 (S376)	Q9Y3X0	Coiled-coil domain-containing protein 9	CCDC9	ETKEGAASPAPETPQ	1.266	0.82681	0.89246	0.134533	-0.39787			+	1	134.4	54.926	S	376	+
CCDC9 (S386)	Q9Y3X0	Coiled-coil domain-containing protein 9	CCDC9	PETPQPTSPETSPKE	1.4318	1.0589	NaN	0.544744	-0.162366			+	0.883274	83.253	83.253	S	386	+
CCDC9 (S202)	Q9Y3X0	Coiled-coil domain-containing protein 9	CCDC9	LDDPRRRSGPLEESE	1.0267	0.92316	NaN	0.0582715	-0.50123			+	0.999971	57.136	41.596	S	202	+
CCDC9 (S80)	Q9Y3X0	Coiled-coil domain-containing protein 9	CCDC9	NLGPSRRSPGTPRPP	1.0644	0.85015	0.9019	0.0473713	-0.462835			+	0.999867	135.81	111.59	S	80	+
CCDC9 (T385)	Q9Y3X0	Coiled-coil domain-containing protein 9	CCDC9	APETPQPTSPETSPK	NaN	1.1041	NaN	NaN	NaN				0.755091	151.03	103.81	T	385	+
CCDC93 (S305)	Q567U6	Coiled-coil domain-containing protein 93	CCDC93	SELSAEESPEKLGTS	NaN	1.1348	NaN	NaN	NaN				0.944139	69.071	33.521	S	305	+
CCDC94 (S211)	Q9BW85	Coiled-coil domain-containing protein 94	CCDC94	KRRLLEDSDSEDEAA	0.87235	0.76555	0.48544	0.0288189	-0.90682			+	0.999993	115.53	110.95	S	211	+
CCDC94 (S213)	Q9BW85	Coiled-coil domain-containing protein 94	CCDC94	RLLEDSDSEDEAAPS	0.87235	0.76555	0.48544	0.0288189	-0.90682			+	0.999978	115.53	110.95	S	213	+
CCDC94 (S220)	Q9BW85	Coiled-coil domain-containing protein 94	CCDC94	SEDEAAPSPLQPALR	0.62538	NaN	NaN	NaN	NaN				0.968214	28.437	28.437	S	220	+
CCDC97 (S212)	Q96F63	Coiled-coil domain-containing protein 97	CCDC97	HQPPKPGSPGRPACP	0.68921	0.63215	0.41904	0.0105437	-1.18295		+	+	0.893303	74.65	47.06	S	212	+
CCHCR1 (S617)	Q8TD31	Coiled-coil alpha-helical rod protein 1	CCHCR1	TRLREQLSDTERRLN	0.12506	NaN	NaN	NaN	NaN				0.83635	27.035	11.643	S	617
CCHCR1 (T610)	Q8TD31	Coiled-coil alpha-helical rod protein 1	CCHCR1	EKVAEVETRLREQLS	0.12506	NaN	NaN	NaN	NaN				0.981355	27.035	11.643	T	610
CCM2 (S293)	Q9BSQ5-3	Cerebral cavernous malformations 2 protein	CCM2	GRGIITDSFGRHRRA	2.9632	2.5159	0.90693	0.331261	0.553974				0.999943	123.35	99.156	S	293	+
CCNH (T315)	P51946	Cyclin-H	CCNH	KHEEEEWTDDDLVES	1.9494	1.6263	0.74142	0.901883	0.045871			+	1	129.05	79.422	T	315	+
CCNK (S340)	O75909	Cyclin-K	CCNK	VKRAVVVSPKEENKA	1.1087	1.2181	0.83386	0.0674096	-0.307998			+	1	161.99	133.28	S	340	+
CCNL1 (S352)	Q9UK58	Cyclin-L1	CCNL1	EVKAEEKSPISINVK	1.1004	0.96118	0.9364	0.0295926	-0.369757			+	0.99998	192.4	143.22	S	352	+
CCNL1 (S335)	Q9UK58	Cyclin-L1	CCNL1	LSTLGGFSPASKPSS	0.52576	0.27652	1.0202	0.175704	-1.28286			+	0.998359	101.89	65.681	S	335	+
CCNL1 (S338)	Q9UK58	Cyclin-L1	CCNL1	LGGFSPASKPSSPRE	NaN	1.4098	NaN	NaN	NaN				0.878221	88.541	67.889	S	338	+
CCNL1 (S341)	Q9UK58	Cyclin-L1	CCNL1	FSPASKPSSPREVKA	0.85866	NaN	NaN	NaN	NaN				0.796056	117.65	106	S	341	+
CCNL1 (S445)	Q9UK58	Cyclin-L1	CCNL1	RRHHNHGSPHLKAKH	NaN	NaN	1.1987	NaN	NaN				1	80.318	41.359	S	445	+
CCNL1 (S372)	Q9UK58	Cyclin-L1	CCNL1	PEDRQQASKSPYNGV	1.0769	NaN	NaN	NaN	NaN				0.998974	84.169	54.401	S	372	+
CCNL2 (S147)	Q96S94-3	Cyclin-L2	CCNL2	AKKAKADSPVNGLPK	NaN	NaN	0.98814	NaN	NaN				1	92.906	76.287	S	147	+
CCNL2 (S108)	Q96S94-3	Cyclin-L2	CCNL2	LDGTSGFSPAPKLVE	1.3262	1.0322	0.58531	0.201059	-0.471693			+	0.999982	144.3	144.3	S	108	+
CCNL2 (S123)	Q96S94-3	Cyclin-L2	CCNL2	SPKEGKGSKPSPLSV	0.92255	1.186	0.82607	0.0785849	-0.413745			+	0.960219	53.211	30.525	S	123	+
CCNL2 (S126)	Q96S94-3	Cyclin-L2	CCNL2	EGKGSKPSPLSVKNT	NaN	0.91711	0.92713	0.203882	-0.418063			+	0.999237	116.71	66.606	S	126	+
CCNY (S324)	Q8ND76	Cyclin-Y	CCNY	RRSARKRSASADNLT	1.4044	3.5733	0.67835	0.755043	0.22398				0.864061	111.35	83.491	S	324	+
CCNY (S326)	Q8ND76	Cyclin-Y	CCNY	SARKRSASADNLTLP	1.274	1.4016	1.0941	0.531859	-0.0430629			+	0.999905	201.09	179.58	S	326	+
CCNY (S21)	Q8ND76	Cyclin-Y	CCNY	KLRRNAHSRLESYRP	NaN	NaN	3.0042	NaN	NaN				0.793118	41.088	41.088	S	21	+
CCNY (T331)	Q8ND76	Cyclin-Y	CCNY	SASADNLTLPRWSPA	NaN	NaN	3.8072	NaN	NaN				0.999994	61.375	47.972	T	331	+
CCNYL1 (S274)	Q8N7R7-3	Cyclin-Y-like protein 1	CCNYL1	AAMRRSFSADNFIGI	1.5273	1.5455	0.99157	0.74063	0.0438234			+	0.999995	239.38	188.59	S	274	+
CCNYL1;CCNY (S73)	Q8ND76	Cyclin-Y-like protein 1;Cyclin-Y	CCNYL1;CCNY	STIFLSKSQTDVREK	2.453	1.7812	NaN	0.204639	0.601135			+	0.974622	115.58	45.211	S	73	+
CCP110 (S366)	O43303-2	Centriolar coiled-coil protein of 110 kDa	CCP110	GSYAKLPSPEPSMSP	1.315	1.3405	NaN	0.441035	-0.0536469			+	0.999995	67.019	47.233	S	366	+
CCP110 (S370)	O43303-2	Centriolar coiled-coil protein of 110 kDa	CCP110	KLPSPEPSMSPKMHR	NaN	1.7857	NaN	NaN	NaN				0.784236	79.492	47.503	S	370	+
CCP110 (S372)	O43303-2	Centriolar coiled-coil protein of 110 kDa	CCP110	PSPEPSMSPKMHRRR	1.6543	1.6463	NaN	0.066262	0.26016			+	0.994224	113.77	89.612	S	372	+
CCP110 (S400)	O43303-2	Centriolar coiled-coil protein of 110 kDa	CCP110	PINACELSPKGKEQA	1.5752	1.3513	NaN	0.490361	0.0823776			+	1	89.297	57.836	S	400	+
CCZ1;CCZ1B (S266)	P86791	Vacuolar fusion protein CCZ1 homolog;Vacuolar fusion protein CCZ1 homolog B	CCZ1;CCZ1B	PELAGRDSPIRAEMP	1.1975	0.73209	NaN	0.3354	-0.557505				0.999773	66.889	32.169	S	266	+
CD276 (S307)	Q5ZPR3-2	CD276 antigen	CD276	QPLKHSDSKEDDGQE	2.5856	1.9108	2.3155	0.0369109	0.806875			+	0.901349	144.27	101.32	S	307	+
CD2AP (S458)	Q9Y5K6	CD2-associated protein	CD2AP	QLPLRPKSVDFDSLT	1.2051	0.97769	1.1698	0.295982	-0.210837			+	1	144.7	93.907	S	458	+
CD2BP2 (S194)	O95400	CD2 antigen cytoplasmic tail-binding protein 2	CD2BP2	RKGPGQPSSPQRLDR	1.2884	1.2188	0.77847	0.178109	-0.268539			+	0.946965	101.75	52.772	S	194	+
CD2BP2 (S195)	O95400	CD2 antigen cytoplasmic tail-binding protein 2	CD2BP2	KGPGQPSSPQRLDRL	1.2732	1.1449	0.91979	0.0343445	-0.224105			+	0.992235	124.39	87.447	S	195	+
CD2BP2 (S49)	O95400	CD2 antigen cytoplasmic tail-binding protein 2	CD2BP2	KGKHSLDSDEEEDDD	1.2756	1.0881	0.83608	0.0716437	-0.293558			+	0.950763	141.09	138.54	S	49	+
CD38 (S51)	P28907-2	ADP-ribosyl cyclase/cyclic ADP-ribose hydrolase 1	CD38	PRWRQQWSGPGTTKR	21.352	NaN	NaN	NaN	NaN				0.975908	51.211	31.104	S	51
CD3EAP (S490)	O15446	DNA-directed RNA polymerase I subunit RPA34	CD3EAP	GPPLNSESGEEAPTG	1.1803	NaN	NaN	NaN	NaN				0.929196	49.001	41.725	S	490	+
CD44 (S284)	P16070-18	CD44 antigen	CD44	KKKLVINSGNGAVED	7.5861	5.2809	2.6416	0.0329147	1.87673	+		+	1	180.56	122.76	S	284	+
CD44 (S295)	P16070-18	CD44 antigen	CD44	AVEDRKPSGLNGEAS	5.2637	5.1551	3.1307	0.00688208	1.77106	+		+	0.999977	128.95	88.337	S	295	+
CD44 (S302)	P16070-18	CD44 antigen	CD44	SGLNGEASKSQEMVH	4.1082	NaN	2.3642	0.114135	1.30819			+	0.850966	140.95	94.375	S	302	+
CD44 (S304)	P16070-18	CD44 antigen	CD44	LNGEASKSQEMVHLV	5.0585	4.7555	2.6171	0.0154753	1.62697	+		+	1	176.61	134.79	S	304	+
CD99 (S152)	P14209-3	CD99 antigen	CD99	QGEVDMESHRNANAE	NaN	1.8264	NaN	NaN	NaN				1	32.072	26.042	S	152	+
CDC20 (S41)	Q12834	Cell division cycle protein 20 homolog	CDC20	EAAGPAPSPMRAANR	0.82127	NaN	NaN	NaN	NaN				1	54.598	44.41	S	41	+
CDC20 (T70)	Q12834	Cell division cycle protein 20 homolog	CDC20	SSSKVQTTPSKPGGD	1.0474	0.7652	0.41442	0.0938434	-0.895162			+	0.997373	115.37	71.023	T	70	+
CDC23 (S470)	Q9UJX2-3	Cell division cycle protein 23 homolog	CDC23	NTPTRRVSPLNLSSV	1.0507	0.99427	0.96198	0.0338524	-0.362745			+	0.999999	145.7	145.7	S	470	+
CDC23 (T478)	Q9UJX2-3	Cell division cycle protein 23 homolog	CDC23	PLNLSSVTP______	1.1087	0.96544	0.94854	0.0347552	-0.357822			+	0.999979	145.7	145.7	T	478	+
CDC25B (S334)	P30305-3	M-phase inducer phosphatase 2	CDC25B	ARVLRSKSLCHDEIE	1.6432	1.5909	NaN	0.0202585	0.230612				0.885539	46.595	15.816	S	334	+
CDC25C (S143)	P30307-4	M-phase inducer phosphatase 3	CDC25C	SGLYRSPSMPENLNR	4.4017	2.5604	NaN	0.174019	1.28465				0.974992	57.328	46.843	S	143	+
CDC26 (S42)	Q8NHZ8	Anaphase-promoting complex subunit CDC26	CDC26	DVEVVGGSDGEGAIG	1.2218	1.1147	0.87504	0.0256641	-0.280763			+	0.999803	68.445	60.906	S	42	+
CDC42BPA (S1451)	Q5VT25-3	Serine/threonine-protein kinase MRCK alpha	CDC42BPA	INNKRRYSFRVPEEE	1.2898	1.2414	1.0165	0.00378497	-0.130883			+	0.999999	92.457	78.944	S	1451	+
CDC42BPA (S1627)	Q5VT25-3	Serine/threonine-protein kinase MRCK alpha	CDC42BPA	PRKTKSLSLESTDRG	1.166	1.2231	NaN	0.194581	-0.206509			+	0.996228	98.73	67.096	S	1627	+
CDC42BPB (S1690)	Q9Y5S2	Serine/threonine-protein kinase MRCK beta	CDC42BPB	SNPSGPPSPNSPHRS	1.411	1.3681	1.1711	0.232046	0.0271276			+	0.999492	192.72	159.59	S	1690	+
CDC42EP1 (S343)	Q00587-2	Cdc42 effector protein 1	CDC42EP1	VLPQARASWESLDEE	1.7549	2.0375	2.5843	0.113735	0.704196			+	1	178.51	178.51	S	343	+
CDC42EP1 (S346)	Q00587-2	Cdc42 effector protein 1	CDC42EP1	QARASWESLDEEWRA	5.477	2.963	2.1052	0.0532676	1.33301			+	1	170.91	155.98	S	346	+
CDC42EP1 (S101)	Q00587-2	Cdc42 effector protein 1	CDC42EP1	APPRRMASPPAPSPA	2.3817	NaN	NaN	NaN	NaN				0.99966	67.251	50.585	S	101	+
CDC42EP1 (S113)	Q00587-2	Cdc42 effector protein 1	CDC42EP1	SPAPPAISPIIKNAI	2.3817	NaN	NaN	NaN	NaN				0.999626	67.251	50.585	S	113	+
CDC42EP1 (S121)	Q00587-2	Cdc42 effector protein 1	CDC42EP1	PIIKNAISLPQLNQA	5.4049	2.6984	1.4444	0.138716	1.10049			+	1	189.98	156.19	S	121	+
CDC42EP1 (S190)	Q00587-2	Cdc42 effector protein 1	CDC42EP1	SEPGLRRSDSLLSFR	5.4818	2.9459	2.1245	0.0526274	1.33504				0.904111	77.124	41.413	S	190	+
CDC42EP1 (S192)	Q00587-2	Cdc42 effector protein 1	CDC42EP1	PGLRRSDSLLSFRLD	5.8389	3.1262	2.2005	0.0501691	1.41085			+	1	207.34	105.37	S	192	+
CDC42EP2 (S141)	O14613	Cdc42 effector protein 2	CDC42EP2	HLETPQPSPQEGGSV	1.2472	1.5469	0.93805	0.628186	-0.0798546				0.999973	79.445	67.489	S	141	+
CDC42EP2 (T137)	O14613	Cdc42 effector protein 2	CDC42EP2	PPRLHLETPQPSPQE	1.2472	1.5469	0.93805	0.628186	-0.0798546				0.999998	79.445	67.489	T	137	+
CDC42EP4 (S64)	Q9H3Q1	Cdc42 effector protein 4	CDC42EP4	AGEPDGESLDEQPSS	2.816	1.6431	NaN	0.323595	0.64247				0.99999	67.43	67.43	S	64	+
CDC42EP4 (S292)	Q9H3Q1	Cdc42 effector protein 4	CDC42EP4	GWAAAAPSPGSARSM	2.2906	1.2609	1.0455	0.598246	0.166333			+	0.930237	94.406	76.312	S	292	+
CDC42EP4 (S295)	Q9H3Q1	Cdc42 effector protein 4	CDC42EP4	AAAPSPGSARSMGSH	1.3124	1.4239	NaN	0.918386	-0.0115362			+	0.825502	59.093	25.428	S	295	+
CDC42EP4 (S138)	Q9H3Q1	Cdc42 effector protein 4	CDC42EP4	GTSKLPKSLSSSPVK	2.8969	1.6237	0.87505	0.518704	0.315286			+	0.999988	104.9	86.448	S	138	+
CDC42EP4 (S142)	Q9H3Q1	Cdc42 effector protein 4	CDC42EP4	LPKSLSSSPVKKAND	2.8969	1.6237	0.87505	0.518704	0.315286			+	0.789635	104.9	86.448	S	142	+
CDC42EP4 (S118)	Q9H3Q1	Cdc42 effector protein 4	CDC42EP4	LFVKNAMSLPQLNEK	NaN	2.2761	NaN	NaN	NaN				1	94.023	21.934	S	118	+
CDC42EP4 (S174)	Q9H3Q1	Cdc42 effector protein 4	CDC42EP4	NGAAGPHSPDPLLDE	2.3323	2.4318	2.0133	0.00231678	0.805989			+	0.999999	93.949	68.229	S	174	+
CDCA3 (S87)	Q99618	Cell division cycle-associated protein 3	CDCA3	TSSGDPPSPLVKQLS	2.669	1.6266	NaN	0.318859	0.596515			+	0.996001	47.139	35.607	S	87	+
CDCA3 (S199)	Q99618	Cell division cycle-associated protein 3	CDCA3	SSKVLGRSPLTILQD	1.3777	NaN	NaN	NaN	NaN				0.794764	94.929	83.141	S	199	+
CDCA3 (S209)	Q99618	Cell division cycle-associated protein 3	CDCA3	TILQDDNSPGTLTLR	1.2261	NaN	NaN	NaN	NaN				0.997367	94.929	83.141	S	209	+
CDCA5 (S21)	Q96FF9	Sororin	CDCA5	RSGPRAPSPTKPLRR	1.2489	1.158	0.75636	0.125563	-0.321978			+	0.999383	63.473	63.473	S	21	+
CDH11 (S714)	P55287	Cadherin-11	CDH11	GLRPAPNSVDVDDFI	NaN	0.36727	NaN	NaN	NaN				0.999459	38.453	31.007	S	714	+
CDH8 (T799)	P55286	Cadherin-8	CDH8	VGESDKET_______	2.5979	NaN	NaN	NaN	NaN				0.908154	59.898	38.647	T	799
CDK1 (T161)	P06493	Cyclin-dependent kinase 1	CDK1	GIPIRVYTHEVVTLW	NaN	NaN	1.653	NaN	NaN				0.999286	115.34	78.414	T	161	+
CDK11A (S564)	Q9UQ88-4	Cyclin-dependent kinase 11A	CDK11A	GLAREYGSPLKAYTP	1.9874	1.7374	0.62894	0.987013	0.00781107			+	0.999999	131.45	117.86	S	564	+
CDK11A (T570)	Q9UQ88-4	Cyclin-dependent kinase 11A	CDK11A	GSPLKAYTPVVVTQW	2.0344	1.8196	0.62894	0.933983	0.0412819			+	0.998191	131.45	117.86	T	570	+
CDK11A (Y562)	Q9UQ88-4	Cyclin-dependent kinase 11A	CDK11A	DFGLAREYGSPLKAY	1.8055	NaN	NaN	NaN	NaN				0.861955	111.12	93.911	Y	562	+
CDK11A (Y569)	Q9UQ88-4	Cyclin-dependent kinase 11A	CDK11A	YGSPLKAYTPVVVTQ	1.6661	1.8772	0.7555	0.893261	0.048396				0.879415	85.969	58.472	Y	569	+
CDK11B (S532)	P21127-6	Cyclin-dependent kinase 11B	CDK11B	GLAREYGSPLKAYTP	1.3386	1.3489	0.84892	0.330093	-0.159721			+	0.999985	104.88	104.88	S	532	+
CDK11B (T538)	P21127-6	Cyclin-dependent kinase 11B	CDK11B	GSPLKAYTPVVVTLW	1.3493	1.3875	0.84892	0.403259	-0.142325			+	0.990774	104.88	104.88	T	538	+
CDK11B (Y530)	P21127-6	Cyclin-dependent kinase 11B	CDK11B	DFGLAREYGSPLKAY	NaN	1.3875	NaN	NaN	NaN				0.887597	74.987	71.548	Y	530	+
CDK11B;CDK11A (S185)	P21127-6	Cyclin-dependent kinase 11B;Cyclin-dependent kinase 11A	CDK11B;CDK11A	YSDKVKASHWSRSPP	1.3464	NaN	0.97122	0.313305	-0.138253			+	0.986959	59.57	59.57	S	185	+
CDK11B;CDK11A (S190)	P21127-6	Cyclin-dependent kinase 11B;Cyclin-dependent kinase 11A	CDK11B;CDK11A	KASHWSRSPPRPPRE	1.4776	NaN	NaN	NaN	NaN				1	68.371	7.8931	S	190	+
CDK11B;CDK11A (S226)	P21127-6	Cyclin-dependent kinase 11B;Cyclin-dependent kinase 11A	CDK11B;CDK11A	LSDLQDISDSERKTS	1.1375	0.98119	0.80221	0.0175051	-0.418284			+	0.99193	173.06	143.62	S	226	+
CDK11B;CDK11A (S31)	P21127-6	Cyclin-dependent kinase 11B;Cyclin-dependent kinase 11A	CDK11B;CDK11A	MEITIRNSPYRREDS	1.2381	1.119	0.57638	0.19554	-0.473314			+	0.999958	113.07	56.982	S	31	+
CDK11B;CDK11A (T27)	P21127-6	Cyclin-dependent kinase 11B;Cyclin-dependent kinase 11A	CDK11B;CDK11A	RDHRMEITIRNSPYR	0.97865	1.0898	0.52303	0.11327	-0.645827				0.79481	38.189	38.189	T	27	+
CDK12 (S420)	Q9NYV4-2	Cyclin-dependent kinase 12	CDK12	AKMDGKESKGSPVFL	1.2658	1.4267	1.143	0.835322	-0.0166055			+	0.998804	107.06	83.984	S	420	+
CDK12 (S423)	Q9NYV4-2	Cyclin-dependent kinase 12	CDK12	DGKESKGSPVFLPRK	1.2854	1.3795	0.99706	0.284762	-0.0910861			+	1	91.858	52.553	S	423	+
CDK12 (S1083)	Q9NYV4-2	Cyclin-dependent kinase 12	CDK12	TEPVKNSSPAPPQPA	NaN	1.1275	NaN	NaN	NaN				0.933496	120.44	82.692	S	1083	+
CDK12 (S681)	Q9NYV4-2	Cyclin-dependent kinase 12	CDK12	ELPGGDLSPPDSPEP	1.3499	1.0272	1.09	0.279834	-0.166492			+	1	91.086	91.086	S	681	+
CDK12 (S685)	Q9NYV4-2	Cyclin-dependent kinase 12	CDK12	GDLSPPDSPEPKAIT	1.3849	1.0272	1.09	0.326546	-0.154182			+	1	91.086	91.086	S	685	+
CDK12 (S382)	Q9NYV4-2	Cyclin-dependent kinase 12	CDK12	SSSRSRHSSISPVRL	1.5549	NaN	NaN	NaN	NaN				0.955934	155.94	143.06	S	382	+
CDK12 (S383)	Q9NYV4-2	Cyclin-dependent kinase 12	CDK12	SSRSRHSSISPVRLP	1.3683	1.3354	1.1598	0.888902	-0.00394688			+	0.934219	100.44	100.44	S	383	+
CDK12 (S385)	Q9NYV4-2	Cyclin-dependent kinase 12	CDK12	RSRHSSISPVRLPLN	1.3683	1.3354	1.1598	0.888902	-0.00394688			+	0.999972	155.94	143.06	S	385	+
CDK12 (S274)	Q9NYV4-2	Cyclin-dependent kinase 12	CDK12	GSTSRRQSVSPPYKE	1.3705	1.2686	1.0787	0.0494868	-0.0627134			+	0.9993	93.633	86.44	S	274	+
CDK12 (S276)	Q9NYV4-2	Cyclin-dependent kinase 12	CDK12	TSRRQSVSPPYKEPS	1.3705	1.2686	1.0787	0.0494868	-0.0627134			+	0.990071	93.633	86.44	S	276	+
CDK12 (S332)	Q9NYV4-2	Cyclin-dependent kinase 12	CDK12	SPYGRRRSSSPFLSK	1.4378	1.222	1.1361	0.61323	-0.0327253			+	0.995804	74.76	74.76	S	332	+
CDK12 (S333)	Q9NYV4-2	Cyclin-dependent kinase 12	CDK12	PYGRRRSSSPFLSKR	1.4378	1.2971	1.1361	0.893606	-0.00404356			+	0.812848	74.76	74.76	S	333	+
CDK12 (S334)	Q9NYV4-2	Cyclin-dependent kinase 12	CDK12	YGRRRSSSPFLSKRS	1.4378	1.3201	1.1361	0.833585	0.00440895			+	0.905235	61.999	44.768	S	334	+
CDK12 (S316)	Q9NYV4-2	Cyclin-dependent kinase 12	CDK12	RSSSYERSGSYSGRS	1.2094	NaN	NaN	NaN	NaN				0.904254	39.385	34.671	S	316
CDK12 (S265)	Q9NYV4-2	Cyclin-dependent kinase 12	CDK12	NYDSYKKSPGSTSRR	1.4246	0.57595	0.9983	0.355992	-0.461085			+	0.985295	102.57	102.57	S	265	+
CDK12 (S270)	Q9NYV4-2	Cyclin-dependent kinase 12	CDK12	KKSPGSTSRRQSVSP	1.0738	NaN	NaN	NaN	NaN				0.830246	145.99	96.766	S	270
CDK12 (S343)	Q9NYV4-2	Cyclin-dependent kinase 12	CDK12	FLSKRSLSRSPLPSR	1.0536	1.0294	NaN	0.0219134	-0.403998			+	0.966932	50.786	34.253	S	343	+
CDK12 (S345)	Q9NYV4-2	Cyclin-dependent kinase 12	CDK12	SKRSLSRSPLPSRKS	1.0536	1.0294	NaN	0.0219134	-0.403998			+	0.92842	50.786	34.253	S	345	+
CDK12 (S236)	Q9NYV4-2	Cyclin-dependent kinase 12	CDK12	DSSKQDDSPSGASYG	NaN	1.0364	NaN	NaN	NaN				0.877769	101.95	94.915	S	236	+
CDK12 (S249)	Q9NYV4-2	Cyclin-dependent kinase 12	CDK12	YGQDYDLSPSRSHTS	1.0235	1.0364	0.87879	0.00605126	-0.398897			+	0.859411	101.95	94.915	S	249	+
CDK12 (T692)	Q9NYV4-2	Cyclin-dependent kinase 12	CDK12	SPEPKAITPPQQPYK	1.6923	1.3219	1.0874	0.60266	0.0623692			+	1	91.937	51.567	T	692	+
CDK13 (S664)	Q14004-2	Cyclin-dependent kinase 13	CDK13	GGDDLSKSPEEKKTA	0.61459	NaN	0.77211	0.228427	-0.869454			+	0.947943	96.379	95.957	S	664	+
CDK13 (S383)	Q14004-2	Cyclin-dependent kinase 13	CDK13	YERGGDVSPSPYSSS	0.49462	0.60411	0.51868	0.00954256	-1.26173		+	+	0.999899	161.21	143.11	S	383	+
CDK13 (S437)	Q14004-2	Cyclin-dependent kinase 13	CDK13	RSRSRHSSISPSTLT	NaN	0.64849	0.78851	0.21226	-0.784889			+	0.989572	86.756	33.504	S	437	+
CDK13 (S439)	Q14004-2	Cyclin-dependent kinase 13	CDK13	RSRHSSISPSTLTLK	NaN	0.64849	0.78851	0.21226	-0.784889			+	0.99182	86.756	33.504	S	439	+
CDK13 (S358)	Q14004-2	Cyclin-dependent kinase 13	CDK13	YSRRLPRSPSPYSRR	0.77967	0.71784	0.59419	0.000570433	-0.894569			+	0.999984	89.46	89.46	S	358	+
CDK13 (S360)	Q14004-2	Cyclin-dependent kinase 13	CDK13	RRLPRSPSPYSRRRS	0.77967	0.71784	0.59419	0.000570433	-0.894569			+	0.999045	89.46	89.46	S	360	+
CDK13 (S315)	Q14004-2	Cyclin-dependent kinase 13	CDK13	KAYRRRRSLSPLGGR	0.61414	0.73182	NaN	0.0955137	-1.03946			+	0.999573	37.458	27.119	S	315	+
CDK13 (S317)	Q14004-2	Cyclin-dependent kinase 13	CDK13	YRRRRSLSPLGGRDD	0.61414	0.56533	NaN	0.015093	-1.22566		+	+	0.999573	37.458	27.119	S	317	+
CDK13 (S325)	Q14004-2	Cyclin-dependent kinase 13	CDK13	PLGGRDDSPVSHRAS	0.61414	0.56533	NaN	0.015093	-1.22566		+	+	0.990859	37.458	27.119	S	325	+
CDK13 (S395)	Q14004-2	Cyclin-dependent kinase 13	CDK13	SSSSWRRSRSPYSPV	0.78138	0.69973	NaN	0.0346573	-0.898081			+	0.999608	62.68	57.82	S	395	+
CDK13 (S397)	Q14004-2	Cyclin-dependent kinase 13	CDK13	SSWRRSRSPYSPVLR	0.73004	0.66892	NaN	0.021047	-0.979587			+	0.997723	89.747	76.739	S	397	+
CDK13 (S400)	Q14004-2	Cyclin-dependent kinase 13	CDK13	RRSRSPYSPVLRRSG	0.78138	0.73196	NaN	0.0121016	-0.865597			+	0.9976	89.747	76.739	S	400	+
CDK13 (T1186)	Q14004-2	Cyclin-dependent kinase 13	CDK13	DMRILELTPEPDRPR	0.70925	0.56286	0.56508	0.00684663	-1.08121		+	+	1	77.379	44.773	T	1186	+
CDK13 (T1058)	Q14004-2	Cyclin-dependent kinase 13	CDK13	LDDSRTNTPQGVLPS	0.34613	0.44273	NaN	0.072695	-1.81562			+	0.924263	115.66	64.526	T	1058	+
CDK13 (Y399)	Q14004-2	Cyclin-dependent kinase 13	CDK13	WRRSRSPYSPVLRRS	0.83634	0.73196	NaN	0.0509481	-0.816565				0.788853	40.676	40.676	Y	399	+
CDK16 (S110)	Q00536	Cyclin-dependent kinase 16	CDK16	NHPPRKISTEDINKR	1.8254	0.70044	NaN	0.740351	-0.285291			+	0.932946	73.9	21.411	S	110	+
CDK16 (S138)	Q00536	Cyclin-dependent kinase 16	CDK16	LEKLTLNSPIFDKPL	2.3566	1.8161	1.9226	0.0276207	0.648412			+	0.999753	152.94	120.66	S	138	+
CDK16 (S95)	Q00536	Cyclin-dependent kinase 16	CDK16	TSSDEVQSPVRVRMR	NaN	0.57558	NaN	NaN	NaN				0.999798	85.814	78.192	S	95	+
CDK16 (S12)	Q00536	Cyclin-dependent kinase 16	CDK16	KKIKRQLSMTLRGGR	1.9187	1.3762	1.5407	0.158265	0.309677			+	0.990605	85.161	50.988	S	12	+
CDK16 (S119)	Q00536	Cyclin-dependent kinase 16	CDK16	EDINKRLSLPADIRL	2.163	1.8966	1.3758	0.0397178	0.467116			+	1	115.92	38.977	S	119	+
CDK16 (S153)	Q00536	Cyclin-dependent kinase 16	CDK16	SRRLRRVSLSEIGFG	1.7943	1.6055	1.8224	0.0849209	0.432303			+	0.999846	130.47	78.005	S	153	+
CDK17 (S122)	Q00537-2	Cyclin-dependent kinase 17	CDK17	TSSDEVQSPTGVCLR	0.89042	2.1867	NaN	0.983035	0.0180928				0.881611	44.969	36.695	S	122	+
CDK17 (S92)	Q00537-2	Cyclin-dependent kinase 17	CDK17	MAMPRNGSRLDIVHE	NaN	1.3724	NaN	NaN	NaN				1	41.386	29.695	S	92	+
CDK17 (S180)	Q00537-2	Cyclin-dependent kinase 17	CDK17	SRRSRRASLSEIGFG	1.1176	1.2594	1.771	0.826717	0.0741104				0.997755	92.295	54.058	S	180	+
CDK17 (S137)	Q00537-2	Cyclin-dependent kinase 17	CDK17	NRIHRRISMEDLNKR	1.2629	NaN	NaN	NaN	NaN				1	108.72	47.481	S	137	+
CDK17 (S146)	Q00537-2	Cyclin-dependent kinase 17	CDK17	EDLNKRLSLPADIRI	1.7645	1.6976	1.3758	0.0016971	0.315885			+	1	115.92	38.977	S	146	+
CDK17 (S9)	Q00537-2	Cyclin-dependent kinase 17	CDK17	KKFKRRLSLTLRGSQ	1.4539	1.2365	1.2439	0.807662	0.0218958			+	0.999499	157.34	22.579	S	9	+
CDK18 (S115)	Q07002	Cyclin-dependent kinase 18	CDK18	LQKLQMESPDLPKPL	2.2618	NaN	NaN	NaN	NaN				0.999958	56.648	43.511	S	115	+
CDK18 (S130)	Q07002	Cyclin-dependent kinase 18	CDK18	SRMSRRASLSDIGFG	2.5806	2.3008	2.8852	0.0312393	1.00105	+		+	0.999418	129.77	71.6	S	130	+
CDK18 (S12)	Q07002	Cyclin-dependent kinase 18	CDK18	KNFKRRFSLSVPRTE	NaN	3.5604	1.4037	0.357396	0.859569				1	118.23	54.807	S	12	+
CDK18 (S87)	Q07002	Cyclin-dependent kinase 18	CDK18	RQNQRRFSMEDVSKR	2.4419	2.2852	2.2079	0.00602493	0.842542			+	0.999993	94.767	39.453	S	87	+
CDK18 (S96)	Q07002	Cyclin-dependent kinase 18	CDK18	EDVSKRLSLPMDIRL	3.7015	3.0802	3.6266	0.0101045	1.42479	+			1	117.09	72.01	S	96	+
CDK5RAP2 (S1238)	Q96SN8-4	CDK5 regulatory subunit-associated protein 2	CDK5RAP2	QNKFRDLSPPRYDSL	NaN	1.5987	NaN	NaN	NaN				0.960762	45.608	41.506	S	1238	+
CDK7 (S164)	P50613	Cyclin-dependent kinase 7	CDK7	GLAKSFGSPNRAYTH	2.242	2.2945	0.83508	0.474041	0.33586			+	0.99239	70.538	61.989	S	164	+
CDK7 (T170)	P50613	Cyclin-dependent kinase 7	CDK7	GSPNRAYTHQVVTRW	2.0638	2.0181	0.83866	0.54854	0.236362			+	0.995935	70.538	61.989	T	170	+
CDK7 (Y169)	P50613	Cyclin-dependent kinase 7	CDK7	FGSPNRAYTHQVVTR	1.9494	NaN	NaN	NaN	NaN				0.9141	62.589	62.589	Y	169	+
CDR2 (S145)	Q01850	Cerebellar degeneration-related protein 2	CDR2	SSGQGRRSPGKCDQE	1.1628	0.92298	0.58346	0.0941233	-0.590231			+	1	72.513	23.447	S	145	+
CDR2L (S179)	Q86X02	Cerebellar degeneration-related protein 2-like	CDR2L	DAFRLHSSSLELGPR	2.4206	1.0846	NaN	0.743553	0.2337				0.832901	66.871	58.512	S	179	+
CDS2 (S33)	O95674	Phosphatidate cytidylyltransferase 2	CDS2	KVDGETASDSESRAE	1.0552	1.1616	1.064	0.134818	-0.237415			+	0.882186	109.02	76.225	S	33	+
CDYL (S34)	Q9Y232-2	Chromodomain Y-like protein	CDYL	VRWKGYDSEDDTWEP	1.5515	1.394	1.2236	0.0682001	0.102884			+	0.992502	155.25	146.18	S	34	+
CDYL (S147)	Q9Y232-2	Chromodomain Y-like protein	CDYL	IKILVPKSPVKSRTA	1.8722	1.6868	1.3764	0.0110318	0.341517			+	1	109.16	109.16	S	147	+
CEBPZ (S629)	Q03701	CCAAT/enhancer-binding protein zeta	CEBPZ	QLDDHPESDDEENFI	0.79947	0.65548	0.74574	0.024131	-0.816963			+	0.999223	141.85	141.85	S	629	+
CELF1 (S55)	Q92879-4	CUGBP Elav-like family member 1	CELF1	GQVPRTWSEKDLREL	NaN	1.3338	1.2781	0.556489	0.0837036			+	0.987921	44.318	29.542	S	55	+
CELSR1 (S2871)	Q9NYQ6	Cadherin EGF LAG seven-pass G-type receptor 1	CELSR1	PDQSLAESDSEDPSG	2.6058	3.9041	NaN	0.165623	1.21079			+	0.912237	52.155	48.12	S	2871	+
CELSR3 (S3140)	Q9NYQ7	Cadherin EGF LAG seven-pass G-type receptor 3	CELSR3	AMAGRFGSRDALDLG	3.0011	2.9678	NaN	0.0129173	1.11488	+			1	62.042	40.411	S	3140	+
CELSR3 (S3181)	Q9NYQ7	Cadherin EGF LAG seven-pass G-type receptor 3	CELSR3	LSPQRQLSRDPLLPS	2.8491	2.2617	NaN	0.097375	0.881393				0.999283	47.808	34.18	S	3181
CENPA (S17)	P49450-2	Histone H3-like centromeric protein A	CENPA	PEAPRRRSPSPTPTP	1.0164	1.2014	0.81189	0.0674009	-0.369277			+	1	144.41	105.37	S	17	+
CENPA (S19)	P49450-2	Histone H3-like centromeric protein A	CENPA	APRRRSPSPTPTPGP	1.0164	1.0893	0.8236	0.0150534	-0.409496			+	0.999245	133.23	87.167	S	19	+
CENPA (T21)	P49450-2	Histone H3-like centromeric protein A	CENPA	RRRSPSPTPTPGPSR	NaN	NaN	0.80452	NaN	NaN				0.772027	144.41	105.37	T	21	+
CENPB (S156)	P07199	Major centromere autoantigen B	CENPB	RTPAAPASPAAVPSE	1.0836	0.91496	0.61696	0.0520309	-0.601504			+	0.999984	123.61	84.087	S	156	+
CENPC (S538)	Q03188	Centromere protein C	CENPC	WVVKSEESPVYSNSS	1.0611	0.7725	0.65151	0.0357817	-0.666782			+	0.975195	62.377	28.536	S	538	+
CENPF (S3150)	P49454	Centromere protein F	CENPF	KVKVAQRSPVDSGTI	2.252	1.9785	NaN	0.0646823	0.615243			+	0.999662	67.418	67.418	S	3150	+
CENPI (S284)	Q92674-2	Centromere protein I	CENPI	KQRNRGPSPEPLKLM	0.76824	NaN	NaN	NaN	NaN				1	75.115	42.645	S	284	+
CENPJ (S892)	Q9HC77-2	Centromere protein J	CENPJ	NELKLNISQDQPPGD	NaN	NaN	1.2086	NaN	NaN				1	64.104	32.578	S	892	+
CENPT (S47)	Q96BT3	Centromere protein T	CENPT	RALLETASPRKLSGQ	1.3321	1.1068	0.93953	0.0847056	-0.208422			+	0.984523	89.189	68.982	S	47	+
CEP112 (S242)	Q8N8E3	Centrosomal protein of 112 kDa	CEP112	FSLRKSSSFHDDHFL	NaN	1.9155	1.4746	0.081799	0.447954				0.925424	65.956	38.927	S	242	+
CEP112 (S171)	Q8N8E3	Centrosomal protein of 112 kDa	CEP112	KLRVRSHSLSPTHRE	1.7112	1.6909	1.1046	0.222951	0.19365			+	0.944613	62.167	38.126	S	171	+
CEP112 (S173)	Q8N8E3	Centrosomal protein of 112 kDa	CEP112	RVRSHSLSPTHREDG	1.9458	1.6909	1.1046	0.22409	0.255435			+	0.913079	55.452	44.985	S	173	+
CEP112 (T175)	Q8N8E3	Centrosomal protein of 112 kDa	CEP112	RSHSLSPTHREDGQN	1.7112	1.6265	NaN	0.0137199	0.275826			+	0.903303	62.167	38.126	T	175
CEP128 (S1008)	Q6ZU80	Centrosomal protein of 128 kDa	CEP128	KYRVRRNSLQHHQDD	1.9435	1.5755	NaN	0.214524	0.34467				1	106.35	52.554	S	1008	+
CEP131 (S381)	Q9UPN4-3	Centrosomal protein of 131 kDa	CEP131	RQPAQELSPTPGGTA	NaN	0.83606	NaN	NaN	NaN				0.877145	54.288	21.554	S	381	+
CEP131 (S105)	Q9UPN4-3	Centrosomal protein of 131 kDa	CEP131	FLMLFEGSPSGKKRP	3.0802	2.7873	1.1683	0.164308	0.743643			+	0.848463	101.34	84.943	S	105	+
CEP135 (S439)	Q66GS9	Centrosomal protein of 135 kDa	CEP135	GIKRRDRSPSRLDTF	1.8124	1.6108	NaN	0.110471	0.310276			+	0.986055	49.62	49.62	S	439	+
CEP170 (S1205)	Q5SW79	Centrosomal protein of 170 kDa	CEP170	SPRIRANSISRLSDS	1.5219	NaN	NaN	NaN	NaN				0.928865	98.04	41.782	S	1205	+
CEP170 (S1019)	Q5SW79	Centrosomal protein of 170 kDa	CEP170	SGRIRQPSVDLTDDD	0.92577	0.78809	NaN	0.0784627	-0.689985			+	0.959115	55.708	48.843	S	1019	+
CEP170 (S1112)	Q5SW79	Centrosomal protein of 170 kDa	CEP170	RARLGEASDSELADA	0.92573	1.3365	NaN	0.48586	-0.309002			+	0.999127	107.61	92.221	S	1112	+
CEP170 (S1160)	Q5SW79	Centrosomal protein of 170 kDa	CEP170	PRRTRLGSLSARSDS	2.5687	1.7107	0.97971	0.38846	0.336893			+	0.998642	115.98	115.98	S	1160	+
CEP170 (S1162)	Q5SW79	Centrosomal protein of 170 kDa	CEP170	RTRLGSLSARSDSEA	NaN	2.0116	0.69398	0.93979	-0.0604132				0.902044	104.09	104.09	S	1162	+
CEP170 (S1165)	Q5SW79	Centrosomal protein of 170 kDa	CEP170	LGSLSARSDSEATIS	2.3392	1.9443	0.98572	0.331087	0.356381			+	0.999072	197.17	169.08	S	1165	+
CEP170 (S1260)	Q5SW79	Centrosomal protein of 170 kDa	CEP170	KHTRLRTSPALKTTR	NaN	2.1583	NaN	NaN	NaN				0.962113	71.221	43.892	S	1260	+
CEP170 (S838)	Q5SW79	Centrosomal protein of 170 kDa	CEP170	KSLVRQGSFTIEKPS	2.1584	2.0428	1.686	0.000258557	0.59958			+	0.985006	166.36	166.36	S	838	+
CEP170 (S446)	Q5SW79	Centrosomal protein of 170 kDa	CEP170	GKLLKQKSEEPSVSI	0.71872	0.9433	2.5594	0.892737	-0.100092			+	1	214.24	176.54	S	446	+
CEP170 (S958)	Q5SW79	Centrosomal protein of 170 kDa	CEP170	KSTQKRKSFTSLYKD	NaN	1.9276	4.4478	0.338252	1.24888			+	0.983725	56.225	51.331	S	958	+
CEP170 (S881)	Q5SW79	Centrosomal protein of 170 kDa	CEP170	RIRERSESLDPDSSM	1.0875	0.91873	1.6887	0.778484	-0.113577			+	0.981569	107.82	85.797	S	881	+
CEP170 (S356)	Q5SW79	Centrosomal protein of 170 kDa	CEP170	RTEEDSKSIKSDVPV	2.8137	2.3629	2.3692	0.00669871	0.960684			+	0.967278	77.746	60.668	S	356	+
CEP170 (S359)	Q5SW79	Centrosomal protein of 170 kDa	CEP170	EDSKSIKSDVPVYLK	2.7535	2.1606	2.403	0.0175791	0.914054			+	0.999902	105.63	105.63	S	359	+
CEP170 (S466)	Q5SW79	Centrosomal protein of 170 kDa	CEP170	ALLRSSGSLGHRPSQ	1.3481	1.1175	NaN	0.35644	-0.166963			+	0.91045	62.916	57.375	S	466	+
CEP170;CEP170P1 (S1521)	Q5SW79	Centrosomal protein of 170 kDa;Cep170-like protein	CEP170;CEP170P1	PSPPKQKSSPVNNHH	2.4776	1.6978	1.2262	0.174543	0.42381			+	0.924256	72.876	72.876	S	1521	+
CEP170;CEP170P1 (S1522)	Q5SW79	Centrosomal protein of 170 kDa;Cep170-like protein	CEP170;CEP170P1	SPPKQKSSPVNNHHS	2.4776	1.6978	1.2262	0.174543	0.42381			+	0.91342	72.876	72.876	S	1522	+
CEP170;CEP170P1 (S1529)	Q5SW79	Centrosomal protein of 170 kDa;Cep170-like protein	CEP170;CEP170P1	SPVNNHHSPGQTPTL	2.4794	2.1661	1.5059	0.0315297	0.640115			+	0.999486	89.604	47.222	S	1529	+
CEP170B (S1109)	Q9Y4F5-3	Centrosomal protein of 170 kDa protein B	CEP170B	MPRKRAGSFTGTSDP	1.7988	1.5676	0.91311	0.697041	0.0896932			+	0.997976	200.19	131.63	S	1109	+
CEP170B (S1065)	Q9Y4F5-3	Centrosomal protein of 170 kDa protein B	CEP170B	RARLGDASDTEAADG	3.4366	NaN	NaN	NaN	NaN				0.758735	40.81	35.731	S	1065	+
CEP170B (S702)	Q9Y4F5-3	Centrosomal protein of 170 kDa protein B	CEP170B	PQDSRRRSPQEGPTW	2.0641	1.9043	1.5307	0.00392245	0.497864			+	1	110.08	100.03	S	702	+
CEP170B (S1044)	Q9Y4F5-3	Centrosomal protein of 170 kDa protein B	CEP170B	QALTRSNSLSTPRPT	NaN	1.7822	NaN	NaN	NaN				0.984567	87.719	73.274	S	1044	+
CEP170B (S270)	Q9Y4F5-3	Centrosomal protein of 170 kDa protein B	CEP170B	DDRHSTKSDLPVHTR	NaN	4.7613	6.0871	0.0915351	2.12749				0.815045	33.425	24.493	S	270	+
CEP192 (S2110)	Q8TEP8-3	Centrosomal protein of 192 kDa	CEP192	PVKGPQGSPLLSRAA	0.71397	0.70727	NaN	0.0159033	-0.95543				0.988484	119.46	77.973	S	2110	+
CEP192 (S565)	Q8TEP8-3	Centrosomal protein of 192 kDa	CEP192	SLLRKSRSTSDLDKD	1.0637	0.91674	NaN	0.100569	-0.480726				0.767433	70.451	38.837	S	565	+
CEP250 (S2229)	Q9BV73	Centrosome-associated protein CEP250	CEP250	LEKERLHSPGATSTA	1.7366	NaN	NaN	NaN	NaN				0.766267	47.639	36.165	S	2229	+
CEP55 (S425)	Q53EZ4	Centrosomal protein of 55 kDa	CEP55	NREKVAASPKSPTAA	1.1258	1.2796	NaN	0.3522	-0.199242			+	0.772108	49.186	34.096	S	425	+
CEP55 (S428)	Q53EZ4	Centrosomal protein of 55 kDa	CEP55	KVAASPKSPTAALNE	1.1258	1.2796	NaN	0.3522	-0.199242			+	0.772108	49.186	34.096	S	428	+
CEP68 (S478)	Q76N32-2	Centrosomal protein of 68 kDa	CEP68	KSEEEVESDDEYLAL	0.97308	0.83337	0.945	0.0624778	-0.493109			+	0.997791	94.01	78.921	S	478	+
CETN2 (S20)	P41208	Centrin-2	CETN2	SSQRKRMSPKPELTE	NaN	2.1024	0.88047	0.821507	0.143124			+	0.999968	76.85	66.192	S	20	+
CFL1 (S3)	P23528	Cofilin-1	CFL1	_____MASGVAVSDG	5.2679	4.1069	0.77958	0.324244	0.993558			+	1	156.73	120.14	S	3	+
CFL1 (S41)	P23528	Cofilin-1	CFL1	KAVLFCLSEDKKNII	1.6691	NaN	3.2516	0.398637	0.888368			+	1	125.82	85.093	S	41	+
CFL2 (S3)	Q9Y281	Cofilin-2	CFL2	_____MASGVTVNDE	5.0469	3.5897	0.72086	0.373896	0.870559			+	0.999954	113.07	45.189	S	3	+
CHAF1A (S772)	Q13111	Chromatin assembly factor 1 subunit A	CHAF1A	LLSNHTGSPRSPSTT	1.4023	0.75291	0.62654	0.180878	-0.56385			+	0.955762	110.98	69.99	S	772	+
CHAF1A (S203)	Q13111	Chromatin assembly factor 1 subunit A	CHAF1A	RGDSQECSPRSCPEL	0.42763	0.89277	NaN	0.287665	-1.15717			+	0.991128	81.888	81.888	S	203	+
CHAF1A (S206)	Q13111	Chromatin assembly factor 1 subunit A	CHAF1A	SQECSPRSCPELTSG	0.42763	0.89277	NaN	0.287665	-1.15717			+	0.995286	81.888	81.888	S	206	+
CHAF1A (S65)	Q13111	Chromatin assembly factor 1 subunit A	CHAF1A	GTSVQSKSPDLEASL	1.0508	1.1703	0.80534	0.0481721	-0.369779			+	0.993736	58.861	50.208	S	65	+
CHAF1B (S409)	Q13112	Chromatin assembly factor 1 subunit B	CHAF1B	KSQTHRGSSPGPRPV	1.347	1.3026	1.0674	0.0133762	-0.0633761			+	0.802659	102.64	95.435	S	409	+
CHAF1B (S410)	Q13112	Chromatin assembly factor 1 subunit B	CHAF1B	SQTHRGSSPGPRPVE	NaN	NaN	0.94196	NaN	NaN				0.969701	107.82	87.713	S	410	+
CHAF1B (S429)	Q13112	Chromatin assembly factor 1 subunit B	CHAF1B	SRTQDPSSPGTTPPQ	1.4007	NaN	0.86849	0.487923	-0.190377			+	0.894026	111.83	86.394	S	429	+
CHAMP1 (S416)	Q96JM3	Chromosome alignment-maintaining phosphoprotein 1	CHAMP1	WKAVPPVSPELRKPG	1.1053	1.3052	1.0133	0.174791	-0.182534			+	1	63.408	19.095	S	416	+
CHAMP1 (S476)	Q96JM3	Chromosome alignment-maintaining phosphoprotein 1	CHAMP1	QKSSRGGSPDLWKSS	1.3532	1.3194	1.07	0.0450149	-0.0538351			+	1	114.97	57.009	S	476	+
CHAMP1 (S87)	Q96JM3	Chromosome alignment-maintaining phosphoprotein 1	CHAMP1	HITSKHASPDKWNDK	1.169	1.1915	0.83405	0.0583726	-0.293038			+	1	95.264	95.264	S	87	+
CHAMP1 (S427)	Q96JM3	Chromosome alignment-maintaining phosphoprotein 1	CHAMP1	RKPGPPLSPEIRSPA	1.5578	1.2935	1.2959	0.35246	0.096457			+	1	81.789	38.287	S	427	+
CHAMP1 (S432)	Q96JM3	Chromosome alignment-maintaining phosphoprotein 1	CHAMP1	PLSPEIRSPAGSPEL	1.3975	1.2935	1.1318	0.417402	-0.0208753				1	74.206	74.206	S	432	+
CHAMP1 (S436)	Q96JM3	Chromosome alignment-maintaining phosphoprotein 1	CHAMP1	EIRSPAGSPELRKPS	1.3975	1.2935	1.1318	0.417402	-0.0208753				1	74.206	74.206	S	436	+
CHAMP1 (S443)	Q96JM3	Chromosome alignment-maintaining phosphoprotein 1	CHAMP1	SPELRKPSGSPDLWK	1.8545	1.1869	1.0706	0.816468	0.0470917			+	0.98257	136.38	53.546	S	443	+
CHAMP1 (S445)	Q96JM3	Chromosome alignment-maintaining phosphoprotein 1	CHAMP1	ELRKPSGSPDLWKLS	1.5457	1.4335	0.90397	0.848193	-0.0310748			+	0.986381	145.08	102.36	S	445	+
CHAMP1 (S452)	Q96JM3	Chromosome alignment-maintaining phosphoprotein 1	CHAMP1	SPDLWKLSPDQRKTS	1.6435	1.1101	0.86791	0.519127	-0.144098			+	0.999999	114.69	101.59	S	452	+
CHAMP1 (S282)	Q96JM3	Chromosome alignment-maintaining phosphoprotein 1	CHAMP1	SPEPRKPSPSESPEP	1.5498	1.2218	1.0212	0.658514	-0.0480059			+	0.995788	159.47	120.73	S	282	+
CHAMP1 (S284)	Q96JM3	Chromosome alignment-maintaining phosphoprotein 1	CHAMP1	EPRKPSPSESPEPWK	1.4521	1.2218	0.97072	0.310464	-0.103699			+	0.873554	125.99	114.85	S	284	+
CHAMP1 (S286)	Q96JM3	Chromosome alignment-maintaining phosphoprotein 1	CHAMP1	RKPSPSESPEPWKPF	1.5636	1.2149	0.9328	0.548143	-0.0900083			+	0.998429	126.29	102.69	S	286	+
CHAMP1 (S297)	Q96JM3	Chromosome alignment-maintaining phosphoprotein 1	CHAMP1	WKPFPAVSPEPRRPA	1.4172	1.25	0.6386	0.357728	-0.305806			+	1	86.886	52.327	S	297	+
CHAMP1 (S405)	Q96JM3	Chromosome alignment-maintaining phosphoprotein 1	CHAMP1	RKTAPTLSPEHWKAV	1.08	1.2997	0.97248	0.151086	-0.215474			+	0.999885	124.12	124.12	S	405	+
CHAMP1 (S459)	Q96JM3	Chromosome alignment-maintaining phosphoprotein 1	CHAMP1	SPDQRKTSPASLDFP	1.8539	1.666	0.97812	0.465647	0.166554			+	0.999819	258.96	173.79	S	459	+
CHAMP1 (S204)	Q96JM3	Chromosome alignment-maintaining phosphoprotein 1	CHAMP1	QKLAPVPSPEPQKPA	1.3968	1.2014	0.98722	0.160381	-0.122363			+	1	107.98	66.634	S	204	+
CHAMP1 (S214)	Q96JM3	Chromosome alignment-maintaining phosphoprotein 1	CHAMP1	PQKPAPVSPESVKAT	1.3056	1.1327	0.95326	0.0488101	-0.199984			+	0.999448	107.98	66.634	S	214	+
CHAMP1 (S386)	Q96JM3	Chromosome alignment-maintaining phosphoprotein 1	CHAMP1	SWKSPPASPESWKSG	1.4939	1.3769	1.0416	0.984194	0.00131175			+	0.967312	60.139	53.34	S	386	+
CHCHD3 (S50)	Q9NX63	MICOS complex subunit MIC19	CHCHD3	GSKSQRYSGAYGASV	2.6233	2.5402	0.70467	0.547015	0.378657			+	0.997483	178.56	139.21	S	50	+
CHD1 (S1677)	O14646-2	Chromodomain-helicase-DNA-binding protein 1	CHD1	ASSSGPRSPLDQRSY	1.236	1.2214	0.85991	0.0861025	-0.239634			+	0.996456	93.348	18.568	S	1677	+
CHD1 (S1688)	O14646-2	Chromodomain-helicase-DNA-binding protein 1	CHD1	QRSYGSRSPFEHSVE	1.4377	1.0658	0.83896	0.222033	-0.244333			+	0.998984	142.39	108.99	S	1688	+
CHD1 (S1686)	O14646-2	Chromodomain-helicase-DNA-binding protein 1	CHD1	LDQRSYGSRSPFEHS	NaN	1.417	NaN	NaN	NaN				0.954624	142.39	108.99	S	1686	+
CHD2 (S1795)	O14647	Chromodomain-helicase-DNA-binding protein 2	CHD2	RSPPSQKSPHDSKSP	NaN	1.0088	NaN	NaN	NaN				0.887484	58.814	52.169	S	1795	+
CHD2 (S1799)	O14647	Chromodomain-helicase-DNA-binding protein 2	CHD2	SQKSPHDSKSPLDHR	0.96042	0.81713	NaN	0.085261	-0.637376			+	0.84158	52.169	52.169	S	1799	+
CHD2 (S1801)	O14647	Chromodomain-helicase-DNA-binding protein 2	CHD2	KSPHDSKSPLDHRSP	NaN	NaN	1.013	NaN	NaN				0.818551	33.665	33.665	S	1801	+
CHD3 (S1660)	Q12873-3	Chromodomain-helicase-DNA-binding protein 3	CHD3	ETEADAPSPAPSLGE	1.5915	1.6816	1.0847	0.305941	0.147381			+	0.99989	168.42	144	S	1660	+
CHD3 (S1664)	Q12873-3	Chromodomain-helicase-DNA-binding protein 3	CHD3	DAPSPAPSLGERLEP	NaN	1.9111	NaN	NaN	NaN				0.965437	22.313	15.435	S	1664	+
CHD3 (T1654)	Q12873-3	Chromodomain-helicase-DNA-binding protein 3	CHD3	RIGEKMETEADAPSP	NaN	1.1801	NaN	NaN	NaN				0.781688	122.33	112.25	T	1654	+
CHD4 (S1517)	Q14839	Chromodomain-helicase-DNA-binding protein 4	CHD4	EHVNGRWSMPELAEV	0.93479	1.0752	NaN	0.177816	-0.458904			+	0.996983	43.24	37.12	S	1517
CHD4 (S1535)	Q14839	Chromodomain-helicase-DNA-binding protein 4	CHD4	KKMSQPGSPSPKTPT	0.93479	1.0752	NaN	0.177816	-0.458904			+	0.755731	43.24	37.12	S	1535	+
CHD8 (S2240)	Q9HCK8-2	Chromodomain-helicase-DNA-binding protein 8	CHD8	RAPGYPSSPVTTASG	1.1586	0.78533	NaN	0.280108	-0.530687			+	0.98968	116.04	60.827	S	2240	+
CHD8 (S1141)	Q9HCK8-2	Chromodomain-helicase-DNA-binding protein 8	CHD8	DDDLVEFSDLESEDD	1.148	0.9695	0.7089	0.0468642	-0.479095			+	0.999841	104.83	104.83	S	1141	+
CHD8 (S1145)	Q9HCK8-2	Chromodomain-helicase-DNA-binding protein 8	CHD8	VEFSDLESEDDERPR	1.2563	1.2394	0.7089	0.211002	-0.317632			+	1	104.83	104.83	S	1145	+
CHD8 (S1767)	Q9HCK8-2	Chromodomain-helicase-DNA-binding protein 8	CHD8	QDYEMRVSPSDTTPL	1.0482	1.0944	1.2865	0.445762	-0.177956			+	0.997444	69.782	59.812	S	1767	+
CHD8 (S1716)	Q9HCK8-2	Chromodomain-helicase-DNA-binding protein 8	CHD8	QYTSRTASPLPLRPD	0.93516	0.69795	NaN	0.146427	-0.770323			+	0.816465	144.97	92.583	S	1716	+
CHD8 (S1729)	Q9HCK8-2	Chromodomain-helicase-DNA-binding protein 8	CHD8	PDAPVEKSPEETATQ	0.70752	0.54273	0.52707	0.00691914	-1.13339		+	+	0.976528	58.438	55.707	S	1729	+
CHD8 (T1714)	Q9HCK8-2	Chromodomain-helicase-DNA-binding protein 8	CHD8	HQQYTSRTASPLPLR	0.53529	0.69795	NaN	0.119139	-1.17277			+	0.76953	115.87	65.718	T	1714	+
CHD9 (S2058)	Q3L8U1-2	Chromodomain-helicase-DNA-binding protein 9	CHD9	NLKEEPQSSEEESMS	0.43784	0.49451	0.60245	0.0284946	-1.34464		+	+	0.999823	93.73	72.36	S	2058	+
CHD9 (S2059)	Q3L8U1-2	Chromodomain-helicase-DNA-binding protein 9	CHD9	LKEEPQSSEEESMSS	0.43784	0.49451	0.60245	0.0284946	-1.34464		+	+	0.999823	93.73	72.36	S	2059	+
CHERP (S815)	Q8IWX8	Calcium homeostasis endoplasmic reticulum protein	CHERP	GRRRRSRSRSPTPPS	0.96115	0.7703	0.67276	0.0119817	-0.700295			+	0.996558	102.21	102.21	S	815	+
CHERP (S817)	Q8IWX8	Calcium homeostasis endoplasmic reticulum protein	CHERP	RRRSRSRSPTPPSSA	0.96115	0.87229	0.67276	0.00745934	-0.640499			+	0.997012	102.21	102.21	S	817	+
CHERP (S813)	Q8IWX8	Calcium homeostasis endoplasmic reticulum protein	CHERP	SPGRRRRSRSRSPTP	0.96115	0.87229	0.69042	0.00499279	-0.628038			+	0.998933	102.21	102.21	S	813	+
CHERP (T819)	Q8IWX8	Calcium homeostasis endoplasmic reticulum protein	CHERP	RSRSRSPTPPSSAGL	0.96115	0.87229	0.67276	0.00745934	-0.640499			+	0.997013	102.21	102.21	T	819	+
CHMP2B (S158)	Q9UQN3-2	Charged multivesicular body protein 2b	CHMP2B	STSKATISDEEIERQ	0.82975	0.76217	0.52915	0.0123575	-0.891564			+	0.999902	176.18	103.84	S	158	+
CHMP2B (T156)	Q9UQN3-2	Charged multivesicular body protein 2b	CHMP2B	SASTSKATISDEEIE	0.85268	0.81606	0.59532	0.00667631	-0.788937				0.998393	122.52	68.359	T	156	+
CHMP3 (S134)	Q9Y3E7-2	Charged multivesicular body protein 3	CHMP3	PPGAMAASEDEEEEE	0.91901	0.79203	0.52386	0.0289103	-0.82878			+	0.999719	75.261	75.261	S	134	+
CHP1 (T7)	Q99653	Calcineurin B homologous protein 1	CHP1	_MGSRASTLLRDEEL	0.75627	0.84482	0.77576	0.021506	-0.702667			+	0.89669	152.59	88.7	T	7	+
CHST14 (T7)	Q8NCH0	Carbohydrate sulfotransferase 14	CHST14	_MFPRPLTPLAAPNG	NaN	0.93991	NaN	NaN	NaN				1	61.648	25.537	T	7	+
CHTF18 (S865)	Q8WVB6	Chromosome transmission fidelity protein 18 homolog	CHTF18	ASARVENSPQVDGSP	1.1916	1.3845	0.87907	0.251673	-0.186353			+	0.883884	77.222	63.809	S	865	+
CHTF18 (S871)	Q8WVB6	Chromosome transmission fidelity protein 18 homolog	CHTF18	NSPQVDGSPPGLEGL	1.4687	1.2486	1.0543	0.473704	-0.048079			+	0.999998	122.34	68.571	S	871	+
CIAPIN1 (S169)	Q6FI81-3	Anamorsin	CIAPIN1	KLSITKKSSPSVKPA	NaN	NaN	0.57343	NaN	NaN				0.879702	123.72	95.423	S	169	+
CIAPIN1 (S170)	Q6FI81-3	Anamorsin	CIAPIN1	LSITKKSSPSVKPAV	1.4035	NaN	0.58728	0.497144	-0.471167			+	0.933245	119	90.272	S	170	+
CIC (S1373)	Q96RK0	Protein capicua homolog	CIC	RPEEVLPSPTLQSLA	1.1874	1.165	NaN	0.0470984	-0.228496			+	0.929745	73.649	73.649	S	1373	+
CIC (S1382)	Q96RK0	Protein capicua homolog	CIC	TLQSLATSPRAILGS	0.76662	1.2428	NaN	0.41461	-0.497475				0.913861	91.378	66.733	S	1382	+
CIC (S496)	Q96RK0	Protein capicua homolog	CIC	GFGRKVFSPVIRSSF	NaN	0.89659	NaN	NaN	NaN				1	76.332	44.489	S	496	+
CIR1 (S202)	Q86X95	Corepressor interacting with RBPJ 1	CIR1	PSQEYVASEGEEDPE	NaN	1.3486	NaN	NaN	NaN				0.92408	75.43	69.527	S	202	+
CIT (S1971)	O14578	Citron Rho-interacting kinase	CIT	TELRRDKSPGRPLER	2.5364	2.5173	0.77375	0.483015	0.403075			+	1	103.21	22.297	S	1971	+
CIT (S1993)	O14578	Citron Rho-interacting kinase	CIT	LSTRRERSPGRLFED	2.5075	2.3156	0.92596	0.345854	0.443761			+	1	188.13	162.68	S	1993	+
CIT (S529)	O14578	Citron Rho-interacting kinase	CIT	EQARMEVSQEDDKAL	NaN	2.6237	NaN	NaN	NaN				1	54.805	45.275	S	529	+
CIT (S582)	O14578	Citron Rho-interacting kinase	CIT	LVSARRRSDLYESEL	5.0329	3.5385	NaN	0.0875435	1.6147			+	0.999999	82.925	64.604	S	582	+
CIT (S1940)	O14578	Citron Rho-interacting kinase	CIT	ITKRVASSPAPPEGP	3.3603	2.1309	NaN	0.192025	0.957463			+	0.751413	107.17	93.156	S	1940	+
CIT (S480)	O14578	Citron Rho-interacting kinase	CIT	TRLHRRVSEVEAVLS	2.6632	2.7757	2.6423	0.00718678	1.06414	+		+	1	180.7	120.53	S	480	+
CIT (S440)	O14578	Citron Rho-interacting kinase	CIT	SVVSGLDSPAKTSSM	NaN	0.98707	NaN	NaN	NaN				0.999992	155.09	101.09	S	440	+
CIZ1 (S737)	Q9ULV3-5	Cip1-interacting zinc finger protein	CIZ1	YKAAKNPSPTTRPVS	NaN	0.76787	NaN	NaN	NaN				0.966848	25.718	16.285	S	737	+
CKAP4 (S17)	Q07065	Cytoskeleton-associated protein 4	CKAP4	KGGHGAASPSEKGAH	NaN	NaN	1.3833	NaN	NaN				0.899903	115.06	79.635	S	17	+
CLASP1 (S1126)	Q7Z460-2	CLIP-associating protein 1	CLASP1	TEAIEKFSFRSQEDL	NaN	1.4628	1.4407	0.298386	0.236683				0.984958	132.79	132.79	S	1126	+
CLASP1 (S1129)	Q7Z460-2	CLIP-associating protein 1	CLASP1	IEKFSFRSQEDLNEP	1.9822	1.428	1.4751	0.121169	0.322179			+	1	168.68	120.76	S	1129	+
CLASP1 (S1060)	Q7Z460-2	CLIP-associating protein 1	CLASP1	LKNSSNTSVGSPSNT	1.6219	1.4282	NaN	0.256344	0.143378				0.897304	160.8	145.27	S	1060	+
CLASP1 (S1063)	Q7Z460-2	CLIP-associating protein 1	CLASP1	SSNTSVGSPSNTIGR	1.8005	1.775	1.1294	0.178979	0.252133			+	0.997033	212.35	196.76	S	1063	+
CLASP1 (S646)	Q7Z460-2	CLIP-associating protein 1	CLASP1	RIRTRRQSSGSATNV	1.6903	1.5628	2.0921	0.172628	0.456997			+	0.995583	199.36	147.19	S	646	+
CLASP1 (S600)	Q7Z460-2	CLIP-associating protein 1	CLASP1	GSLQRSRSDIDVNAA	1.6257	1.532	1.2061	0.0374377	0.163818			+	0.9995	195.77	173.76	S	600	+
CLASP1 (S688)	Q7Z460-2	CLIP-associating protein 1	CLASP1	GAGSRSSSPGKLLGS	1.4619	NaN	NaN	NaN	NaN				0.936652	130.02	90.241	S	688	+
CLASP1 (S559)	Q7Z460-2	CLIP-associating protein 1	CLASP1	SDRSSSSSQESLNRP	1.3905	NaN	1.4162	0.533804	0.157073				0.820401	125.5	112.4	S	559	+
CLASP1 (S797)	Q7Z460	CLIP-associating protein 1	CLASP1	AMRVLSTSTDLEAAV	2.0405	NaN	1.3338	0.226626	0.390491			+	0.788896	101.05	74.643	S	797	+
CLASP1 (S723)	Q7Z460-2	CLIP-associating protein 1	CLASP1	KRSKIPRSQGCSRET	2.2722	1.9124	NaN	0.09906	0.597173				0.771211	24.793	24.793	S	723	+
CLASP2 (S1012)	O75122	CLIP-associating protein 2	CLASP2	LHSMPTHSSPRSRDY	1.5683	1.29	NaN	0.74971	0.0457225				0.876666	117.95	77.987	S	1012	+
CLASP2 (S1013)	O75122	CLIP-associating protein 2	CLASP2	HSMPTHSSPRSRDYN	1.3535	1.5595	1.2316	0.353949	0.094313			+	0.895904	195.94	137.35	S	1013	+
CLASP2 (S359)	O75122	CLIP-associating protein 2	CLASP2	SAGSSKASSLPGSLQ	1.5018	NaN	NaN	NaN	NaN				0.885905	86.189	61.266	S	359	+
CLASP2 (S360)	O75122	CLIP-associating protein 2	CLASP2	AGSSKASSLPGSLQR	1.3581	1.2029	1.2933	0.964713	-0.00540328			+	0.973999	96.957	78.554	S	360	+
CLASP2 (S364)	O75122	CLIP-associating protein 2	CLASP2	KASSLPGSLQRSRSD	NaN	1.5851	NaN	NaN	NaN				0.999799	50.207	30.965	S	364	+
CLASP2 (S1029)	O75122	CLIP-associating protein 2	CLASP2	YNYSDSISPFNKSAL	NaN	NaN	1.4551	NaN	NaN				0.997333	97.836	97.836	S	1029	+
CLASP2 (S509)	O75122	CLIP-associating protein 2	CLASP2	CSREASPSRLSVARS	1.1813	1.1961	NaN	0.117068	-0.213207				0.828299	81.676	47.916	S	509	+
CLASP2 (S955)	O75122	CLIP-associating protein 2	CLASP2	IQNFSFRSQEDMNEP	NaN	1.2958	NaN	NaN	NaN				0.984566	74.471	46.146	S	955	+
CLASP2 (S525)	O75122	CLIP-associating protein 2	CLASP2	RIPRPSVSQGCSREA	1.4934	1.2703	0.47419	0.424755	-0.416022			+	0.997697	115.12	100.42	S	525	+
CLASP2 (S529)	O75122	CLIP-associating protein 2	CLASP2	PSVSQGCSREASRES	1.0432	1.5921	1.6537	0.718607	0.120757			+	0.999996	115.12	93.122	S	529	+
CLASP2 (S368)	O75122	CLIP-associating protein 2	CLASP2	LPGSLQRSRSDIDVN	1.5632	1.4516	1.3529	0.0672093	0.174276			+	0.804404	130.47	130.47	S	368	+
CLASP2 (S370)	O75122	CLIP-associating protein 2	CLASP2	GSLQRSRSDIDVNAA	1.6281	1.4001	1.3368	0.103298	0.17071			+	0.999774	216.17	141.71	S	370	+
CLASP2 (S327)	O75122	CLIP-associating protein 2	CLASP2	SDRSSSSSQESLNRP	1.1284	1.1191	1.1196	0.17645	-0.198591			+	0.980601	278.98	278.98	S	327	+
CLASP2 (S596)	O75122	CLIP-associating protein 2	CLASP2	MRVLNTGSDVEEAVA	1.1427	1.025	0.83854	0.00985463	-0.373784			+	0.999266	260.98	174.99	S	596	+
CLASP2 (T594)	O75122	CLIP-associating protein 2	CLASP2	SAMRVLNTGSDVEEA	1.0156	1.0117	0.79017	0.00348342	-0.465342			+	0.989484	115.14	91.91	T	594	+
CLASRP (S285)	Q8N2M8-3	CLK4-associating serine/arginine rich protein	CLASRP	RLRGRKISPPSYARR	1.3299	1.2986	0.98014	0.127129	-0.112013			+	0.999998	99.53	68.844	S	285	+
CLASRP (S547)	Q8N2M8-3	CLK4-associating serine/arginine rich protein	CLASRP	KLTRPAASPAVGEKL	1.377	1.2009	0.72149	0.26852	-0.280226			+	0.983109	74.141	10.668	S	547	+
CLASRP (S294)	Q8N2M8-3	CLK4-associating serine/arginine rich protein	CLASRP	PSYARRDSPTYDPYK	NaN	0.036274	NaN	NaN	NaN				0.854652	49.298	34.096	S	294	+
CLCN7 (S60)	P51798	H(+)/Cl(-) exchange transporter 7	CLCN7	LFRVGHMSSVELDDE	1.0702	NaN	1.13	0.509785	-0.19464			+	0.802618	102.06	74	S	60	+
CLCN7 (S61)	P51798	H(+)/Cl(-) exchange transporter 7	CLCN7	FRVGHMSSVELDDEL	1.1431	NaN	1.13	0.512882	-0.147104			+	0.807999	102.06	74	S	61	+
CLINT1 (S281)	Q14677-2	Clathrin interactor 1	CLINT1	HYTGDKASPDQNAST	1.218	1.0066	1.4454	0.737529	-0.0899666			+	0.975101	95.823	95.823	S	281	+
CLIP1 (S963)	P30622-2	CAP-Gly domain-containing linker protein 1	CLIP1	KELERKLSDLEKKME	1.2896	NaN	2.432	0.572012	0.492792			+	1	111.27	29.315	S	963	+
CLIP1 (S200)	P30622-2	CAP-Gly domain-containing linker protein 1	CLIP1	SESISNLSEAGSIKK	5.2253	1.7339	NaN	0.379624	1.1272				0.945326	105.14	92.019	S	200	+
CLIP1 (S204)	P30622-2	CAP-Gly domain-containing linker protein 1	CLIP1	SNLSEAGSIKKGERE	2.9633	1.6596	0.54511	0.876371	0.109095			+	0.999998	179.07	102.31	S	204	+
CLIP1 (T146)	P30622-2	CAP-Gly domain-containing linker protein 1	CLIP1	TTPASRATSPLCTST	1.6389	NaN	NaN	NaN	NaN				0.807693	98.491	69.145	T	146	+
CLIP1;CLIP2 (S348)	P30622-2	CAP-Gly domain-containing linker protein 1;CAP-Gly domain-containing linker protein 2	CLIP1;CLIP2	SRYARKISGTTALQE	1.5002	1.7492	3.4042	0.274798	0.687931			+	0.999697	180.93	130.06	S	348	+
CLIP1;CLIP2 (T350)	P30622-2	CAP-Gly domain-containing linker protein 1;CAP-Gly domain-containing linker protein 2	CLIP1;CLIP2	YARKISGTTALQEAL	1.8157	NaN	NaN	NaN	NaN				0.750597	118.2	89.13	T	350	+
CLIP2 (S294)	Q9UDT6-2	CAP-Gly domain-containing linker protein 2	CLIP2	RIGFPSTSPAKAKKT	3.3829	2.7291	0.51806	0.659523	0.387501			+	0.992255	79.23	32.043	S	294	+
CLIP2 (S54)	Q9UDT6-2	CAP-Gly domain-containing linker protein 2	CLIP2	QSSGPSSSPAAAAAP	NaN	1.637	NaN	NaN	NaN				0.751085	71.376	51.301	S	54	+
CLIP2 (S888)	Q9UDT6-2	CAP-Gly domain-containing linker protein 2	CLIP2	LLEANRHSPGPERDL	1.9086	1.1441	0.65356	0.63832	-0.194085			+	1	89.261	64.974	S	888	+
CLIP4 (S312)	Q8N3C7-4	CAP-Gly domain-containing linker protein 4	CLIP4	SKSPSLSSRASAGIY	NaN	5.9845	NaN	NaN	NaN				0.98957	39.581	11.719	S	312
CLK1 (S140)	P49759	Dual specificity protein kinase CLK1	CLK1	HRRKRTRSVEDDEEG	NaN	1.1278	0.46488	0.372743	-0.766847			+	0.99998	57.78	46.968	S	140	+
CLK1 (T138)	P49759	Dual specificity protein kinase CLK1	CLK1	KSHRRKRTRSVEDDE	NaN	1.1278	0.74623	0.23823	-0.425466			+	0.99998	57.78	49.953	T	138	+
CLK2 (S141)	P49760-3	Dual specificity protein kinase CLK2	CLK2	HSSRRAKSVEDDAEG	1.2485	1.0975	NaN	0.164774	-0.235356				0.937616	30.882	27.916	S	141	+
CLK2 (S98)	P49760-3	Dual specificity protein kinase CLK2	CLK2	YDTDYRHSYEYQREN	0.47929	NaN	0.72288	0.251884	-1.09634			+	0.997829	63.122	63.122	S	98	+
CLK3 (S76)	P49761-3	Dual specificity protein kinase CLK3	CLK3	TYRCEERSPSFGEDY	NaN	1.5735	1.3047	0.0125891	0.21778			+	0.99993	70.121	60.591	S	76	+
CLK3 (S78)	P49761-3	Dual specificity protein kinase CLK3	CLK3	RCEERSPSFGEDYYG	NaN	1.5735	1.3047	0.0125891	0.21778			+	0.999908	70.121	60.591	S	78	+
CLK3 (S49)	P49761-3	Dual specificity protein kinase CLK3	CLK3	PPPRRSRSRSHDRLP	2.1844	1.4572	1.0271	0.460774	0.204546			+	0.999998	69.456	59.535	S	49	+
CLK3 (S51)	P49761-3	Dual specificity protein kinase CLK3	CLK3	PRRSRSRSHDRLPYQ	2.1844	1.4572	1.0271	0.460774	0.204546			+	0.999996	69.456	59.535	S	51	+
CLK3 (S9)	P49761-3	Dual specificity protein kinase CLK3	CLK3	HHCKRYRSPEPDPYL	1.5703	1.4742	1.1624	0.0789293	0.110902			+	1	210.91	210.91	S	9	+
CLK4 (S138)	Q9HAZ1	Dual specificity protein kinase CLK4	CLK4	HRRKRSRSIEDDEEG	1.6762	1.907	1.2487	0.101298	0.300518			+	0.999995	84.398	75.606	S	138	+
CLK4 (S136)	Q9HAZ1	Dual specificity protein kinase CLK4	CLK4	KSHRRKRSRSIEDDE	1.6762	1.7613	1.2487	0.0609684	0.262296			+	0.999997	84.398	75.606	S	136	+
CLN3 (S12)	Q13286-4	Battenin	CLN3	AGSRRRFSDSEGEET	1.9462	2.4889	0.44511	0.995496	0.00434283			+	0.999993	103.9	96.204	S	12	+
CLN3 (S14)	Q13286-4	Battenin	CLN3	SRRRFSDSEGEETVP	1.9462	2.4889	0.46151	0.976877	0.0217428			+	0.999829	81.632	68.431	S	14	+
CLNS1A (S102)	P54105	Methylosome subunit pICln	CLNS1A	ADEEEEDSDDDVEPI	1.2739	1.1509	0.93037	0.0299597	-0.215827			+	1	273.45	273.45	S	102	+
CLSPN (S1225)	Q9HAW4-2	Claspin	CLSPN	NFVFHTLSPVKAEAA	1.1148	1.1997	NaN	0.203335	-0.252835			+	0.977656	78.848	78.848	S	1225	+
CLSPN (S746)	Q9HAW4-2	Claspin	CLSPN	AGGFRSPSPGLFRAS	NaN	1.3397	NaN	NaN	NaN				0.998805	88.819	76.33	S	746	+
CLTA (S176)	P09496-2	Clathrin light chain A	CLTA	VNDIDESSPGTEWER	1.3879	1.5213	1.1494	0.401655	0.0612386			+	0.931123	136.35	108.02	S	176	+
CLTC (T394)	Q00610-2	Clathrin heavy chain 1	CLTC	APKGILRTPDTIRRF	NaN	0.82971	1.2144	0.599059	-0.295607				0.99655	59.227	32.078	T	394	+
CLUH (S664)	O75153	Clustered mitochondria protein homolog	CLUH	PPGQEAGSEEEGSSA	1.208	1.1711	0.88788	0.0276986	-0.255484			+	0.999472	107.33	96.068	S	664	+
CLVS2 (S147)	Q5SYC1-2	Clavesin-2	CLVS2	KEVEKELSPKSMKRS	1.9218	1.8611	2.806	0.122303	0.743918			+	1	130.53	130.53	S	147
CLVS2 (S156)	Q5SYC1-2	Clavesin-2	CLVS2	KSMKRSQSVVDPTVL	6.085	5.0474	1.8552	0.0676658	1.579			+	0.999749	142.95	111.29	S	156	+
CNNM3 (S652)	Q8NE01-2	Metal transporter CNNM3	CNNM3	PGVPVEGSPGRNPGV	1.3325	1.9495	NaN	0.594106	0.226056			+	1	106.72	106.72	S	652	+
CNOT2 (S165)	Q9NZN8-5	CCR4-NOT transcription complex subunit 2	CNOT2	MSSSGLGSPNRSSPS	1.6246	1.8681	1.3424	0.0616373	0.310366			+	0.999727	156.96	145.17	S	165	+
CNOT4 (S307)	O95628-3	CCR4-NOT transcription complex subunit 4	CNOT4	SSNHSARSPFEGAVT	1.2728	NaN	NaN	NaN	NaN				0.999888	90.714	78.153	S	307	+
CNP (S150)	P09543-2	2',3'-cyclic-nucleotide 3'-phosphodiesterase	CNP	EKNQWQLSADDLKKL	1.9896	2.143	NaN	0.0912906	0.583491			+	1	115.06	69.239	S	150	+
CNTLN (S1085)	Q9NXG0	Centlein	CNTLN	RIQVTSLSPSRSMDL	NaN	1.9986	NaN	NaN	NaN				0.750809	55.401	21.51	S	1085	+
COG4 (S6)	Q9H9E3	Conserved oligomeric Golgi complex subunit 4	COG4	__MADLDSPPKLSGV	1.1741	NaN	NaN	NaN	NaN				1	52.254	40.984	S	6	+
COG4 (S11)	Q9H9E3	Conserved oligomeric Golgi complex subunit 4	COG4	LDSPPKLSGVQQPSE	NaN	1.2062	NaN	NaN	NaN				0.789604	46.982	41.982	S	11
COL19A1 (S81)	Q14993	Collagen alpha-1(XIX) chain	COL19A1	KTCFKLGSALLIRDT	3.7148	3.5727	2.2849	0.00975221	1.27569	+		+	1	119.68	50.405	S	81	+
COL28A1 (T116)	Q2UY09-3	Collagen alpha-1(XXVIII) chain	COL28A1	SSWKDLQTFKQKVKS	NaN	0.34491	NaN	NaN	NaN				0.964799	57.829	6.2752	T	116
COL4A3BP (S373)	Q9Y5P4	Collagen type IV alpha-3-binding protein	COL4A3BP	RFVQKPYSRSSSMSS	NaN	0.66781	NaN	NaN	NaN				1	83.998	53.434	S	373	+
COL4A3BP (S132)	Q9Y5P4	Collagen type IV alpha-3-binding protein	COL4A3BP	SSLRRHGSMVSLVSG	0.62728	0.3931	0.82338	0.0983287	-1.13186			+	0.999989	157.2	133.77	S	132	+
COL4A3BP (S150)	Q9Y5P4	Collagen type IV alpha-3-binding protein	COL4A3BP	YSATSTSSFKKGHSL	0.63683	0.37055	NaN	0.149527	-1.5042			+	0.884692	120.94	120.94	S	150	+
COL4A3BP (S380)	Q9Y5P4	Collagen type IV alpha-3-binding protein	COL4A3BP	SRSSSMSSIDLVSAS	NaN	0.58949	NaN	NaN	NaN				0.871831	121.19	96.897	S	380	+
COPA (S173)	P53621	Coatomer subunit alpha;Xenin;Proxenin	COPA	GLRKKNLSPGAVESD	1.489	1.3099	1.0633	0.797541	-0.0143414			+	1	100.11	56.342	S	173	+
COPB2 (S830)	P35606-2	Coatomer subunit beta'	COPB2	ELDGKPASPTPVIVA	1.1018	1.0299	0.92893	0.00944507	-0.339788			+	0.972516	130.38	123.73	S	830	+
COPB2 (T832)	P35606-2	Coatomer subunit beta'	COPB2	DGKPASPTPVIVASH	1.1079	1.1436	NaN	0.115524	-0.291859				0.862399	98.326	98.326	T	832	+
COPE (S99)	O14579-3	Coatomer subunit epsilon	COPE	AHESRRDSIVAELDR	1.7294	1.7545	NaN	0.0769504	0.338102			+	1	109	55.76	S	99	+
COPE (S109)	O14579-3	Coatomer subunit epsilon	COPE	AELDREMSRSVDVTN	1.7302	NaN	NaN	NaN	NaN				0.999043	42.382	33.332	S	109	+
CPD (T1121)	O75976-2	Carboxypeptidase D	CPD	SHEFQDETDTEEETL	3.0889	2.7641	0.66637	0.523269	0.470975			+	0.999971	130.47	119.83	T	1121	+
CPD (T1123)	O75976-2	Carboxypeptidase D	CPD	EFQDETDTEEETLYS	3.0889	2.7641	0.66637	0.523269	0.470975			+	0.999967	130.47	119.83	T	1123	+
CPSF1 (S766)	Q10570	Cleavage and polyadenylation specificity factor subunit 1	CPSF1	KEEARRSSQPPADRD	NaN	NaN	1.7213	NaN	NaN				0.764591	35.624	35.624	S	766	+
CPSF2 (S419)	Q9P2I0	Cleavage and polyadenylation specificity factor subunit 2	CPSF2	SKEADIDSSDESDIE	0.95015	0.83168	NaN	0.0655931	-0.6324			+	1	112.11	112.11	S	419	+
CPSF2 (S420)	Q9P2I0	Cleavage and polyadenylation specificity factor subunit 2	CPSF2	KEADIDSSDESDIEE	0.95015	0.83168	NaN	0.0655931	-0.6324			+	1	112.11	112.11	S	420	+
CPSF2 (S423)	Q9P2I0	Cleavage and polyadenylation specificity factor subunit 2	CPSF2	DIDSSDESDIEEDID	0.95015	0.83168	NaN	0.0655931	-0.6324			+	1	112.11	112.11	S	423	+
CPSF6 (S440)	Q16630-3	Cleavage and polyadenylation specificity factor subunit 6	CPSF6	SRRHKSRSRDRHDDY	NaN	NaN	1.0986	NaN	NaN				1	86.772	86.772	S	440	+
CPSF6 (T331)	Q16630-3	Cleavage and polyadenylation specificity factor subunit 6	CPSF6	PPGREMDTARTPLSE	0.92922	1.5398	NaN	0.69632	-0.204146				0.798543	64.249	38.446	T	331	+
CPSF7 (S60)	Q8N684-2	Cleavage and polyadenylation specificity factor subunit 7	CPSF7	PPVRQEPSPKPNNKT	NaN	NaN	1.2656	NaN	NaN				0.995084	36.657	36.657	S	60	+
CPSF7 (T194)	Q8N684-2	Cleavage and polyadenylation specificity factor subunit 7	CPSF7	DSADGRATPSENLVP	1.7643	1.7498	0.67702	0.979257	-0.0106057			+	0.994181	172.32	172.32	T	194	+
CRAMP1L (S338)	Q96RY5	Protein cramped-like	CRAMP1L	HAWARVQSLAQNPRL	0.39243	NaN	NaN	NaN	NaN				1	83.869	12.503	S	338	+
CREBBP (S2025)	Q92793-2	CREB-binding protein	CREBBP	VQPPRSISPSALQDL	NaN	1.7671	NaN	NaN	NaN				0.90674	84.31	47.55	S	2025	+
CREM (S47)	Q03060-8	cAMP-responsive element modulator	CREM	QGVVMAASPGSLHSP	1.7656	1.137	1.145	0.851737	0.0351216			+	0.968332	93.529	93.529	S	47	+
CRIP2 (S115)	P52943	Cysteine-rich protein 2	CRIP2	KGPSRASSVTTFTGE	2.9938	3.9066	2.5269	0.0115973	1.2633	+			0.98618	171.81	120.97	S	115	+
CROCC (S754)	Q5TZA2-2	Rootletin	CROCC	LGLGRAPSPAPRPVP	NaN	1.4117	NaN	NaN	NaN				0.999781	44.587	38.11	S	754	+
CRTC1 (S113)	Q6UUV9-3	CREB-regulated transcription coactivator 1	CRTC1	RERGRLGSPHRRPLS	1.0392	NaN	NaN	NaN	NaN				0.999968	70.438	70.438	S	113	+
CRTC1 (S153)	Q6UUV9-3	CREB-regulated transcription coactivator 1	CRTC1	WRRTNSDSALHQSTM	1.3306	1.1773	NaN	0.250538	-0.138784				0.763765	97.188	65.778	S	153	+
CRTC1 (T149)	Q6UUV9-3	CREB-regulated transcription coactivator 1	CRTC1	ADTSWRRTNSDSALH	1.0218	0.89442	0.74673	0.00618572	-0.548859			+	0.90754	201.73	201.73	T	149	+
CRTC3 (S62)	Q6UUV7-3	CREB-regulated transcription coactivator 3	CRTC3	LTQYHGGSLPNVSQL	2.2771	1.6508	0.98792	0.406444	0.265819			+	0.996692	66.702	22.514	S	62	+
CRTC3 (Y58)	Q6UUV7-3	CREB-regulated transcription coactivator 3	CRTC3	QQLRLTQYHGGSLPN	NaN	1.2995	NaN	NaN	NaN				0.893272	75.695	51.844	Y	58	+
CRYBG3 (S457)	Q68DQ2	Very large A-kinase anchor protein	CRYBG3	QESTNLPSPNKSIRH	0.96318	0.92192	NaN	0.00105476	-0.548268			+	0.999898	84.829	84.829	S	457	+
CSNK2B (S209)	P67870	Casein kinase II subunit beta	CSNK2B	QAASNFKSPVKTIR_	NaN	1.0255	NaN	NaN	NaN				0.872418	21.055	21.055	S	209	+
CSPP1 (S586)	Q1MSJ5-2	Centrosome and spindle pole-associated protein 1	CSPP1	ERLLHMDSDDEIPIR	1.4734	1.2546	NaN	0.857787	-0.0193755				1	83.617	72.217	S	586	+
CSTF2 (S507)	P33240-2	Cleavage stimulation factor subunit 2	CSTF2	GSQPGGFSPGQNQVT	1.0935	0.9478	0.73347	0.0210875	-0.496985			+	0.938934	63.189	63.189	S	507	+
CSTF2 (T514)	P33240-2	Cleavage stimulation factor subunit 2	CSTF2	SPGQNQVTPQDHEKA	1.5889	1.1226	NaN	0.871153	-0.0451278				0.940742	56.252	56.252	T	514	+
CSTF2T (S563)	Q9H0L4	Cleavage stimulation factor subunit 2 tau variant	CSTF2T	GSQPSSFSPGQSQVT	NaN	1.0652	1.0473	0.312157	-0.222168			+	0.923221	107.92	73.269	S	563	+
CSTF3 (S691)	Q12996	Cleavage stimulation factor subunit 3	CSTF3	VKRPNEDSDEDEEKG	0.99771	0.96835	0.98119	0.0561538	-0.390825			+	1	163.75	153.78	S	691	+
CTAGE1 (S486)	Q96RT6	cTAGE family member 2	CTAGE1	TAFGRQHSPYGPSPL	NaN	0.22989	NaN	NaN	NaN				0.899974	39.825	17.671	S	486	+
CTAGE1 (S491)	Q96RT6	cTAGE family member 2	CTAGE1	QHSPYGPSPLGWPSS	NaN	0.22989	NaN	NaN	NaN				0.939472	39.825	17.671	S	491	+
CTAGE5;MIA2 (S498)	O15320-9	cTAGE family member 5;Melanoma inhibitory activity protein 2	CTAGE5;MIA2	SETRAFLSPPTLLEG	0.91093	0.79298	0.74468	0.00619439	-0.663304			+	0.999644	128.35	128.35	S	498	+
CTAGE5;MIA2 (S556)	O15320-9	cTAGE family member 5;Melanoma inhibitory activity protein 2	CTAGE5;MIA2	RAPSDTGSLSPPWDQ	0.54628	0.67981	0.64566	0.0239799	-1.05187		+	+	0.843568	76.704	62.973	S	556	+
CTAGE5;MIA2 (S558)	O15320-9	cTAGE family member 5;Melanoma inhibitory activity protein 2	CTAGE5;MIA2	PSDTGSLSPPWDQDR	0.54628	0.67981	0.64566	0.0239799	-1.05187		+	+	0.923436	76.704	62.973	S	558	+
CTAGE5;MIA2 (S479)	O15320-9	cTAGE family member 5;Melanoma inhibitory activity protein 2	CTAGE5;MIA2	TAFGREHSPYGPSPL	NaN	1.3183	NaN	NaN	NaN				0.999519	103.31	14.335	S	479	+
CTAGE5;MIA2 (S484)	O15320-9	cTAGE family member 5;Melanoma inhibitory activity protein 2	CTAGE5;MIA2	EHSPYGPSPLGWPSS	NaN	1.3183	NaN	NaN	NaN				0.929711	103.31	14.335	S	484	+
CTAGE5;MIA2 (S591)	O15320-9	cTAGE family member 5;Melanoma inhibitory activity protein 2	CTAGE5;MIA2	QRQDRFCSNSGRLSG	0.79936	NaN	NaN	NaN	NaN				0.83341	57.159	43.442	S	591
CTAGE5;MIA2 (S593)	O15320-9	cTAGE family member 5;Melanoma inhibitory activity protein 2	CTAGE5;MIA2	QDRFCSNSGRLSGPA	0.99285	0.93001	NaN	0.0201798	-0.520081				0.759105	82.925	54.598	S	593	+
CTAGE5;MIA2 (S597)	O15320-9	cTAGE family member 5;Melanoma inhibitory activity protein 2	CTAGE5;MIA2	CSNSGRLSGPAELRS	0.76091	1.0327	0.77185	0.0549657	-0.605587			+	0.979069	71.354	48.989	S	597	+
CTAGE5;MIA2 (T554)	O15320-9	cTAGE family member 5;Melanoma inhibitory activity protein 2	CTAGE5;MIA2	PHRAPSDTGSLSPPW	0.54628	0.67981	0.64566	0.0239799	-1.05187		+	+	0.843568	76.704	62.973	T	554	+
CTAGE5;MIA2;CTAGE4;CTAGE6;CTAGE8;CTAGE15;CTAGE9 (S99)	O15320-9	cTAGE family member 5;Melanoma inhibitory activity protein 2;cTAGE family member 4;cTAGE family member 6;cTAGE family member 8;cTAGE family member 15;cTAGE family member 9	CTAGE5;MIA2;CTAGE4;CTAGE6;CTAGE8;CTAGE15;CTAGE9	TCEKLNRSNSELEDE	NaN	0.75716	NaN	NaN	NaN				0.946247	107.03	78.814	S	99	+
CTAGE5;MIA2;CTAGE4;CTAGE6;CTAGE8;CTAGE15;CTAGE9 (S101)	O15320-9	cTAGE family member 5;Melanoma inhibitory activity protein 2;cTAGE family member 4;cTAGE family member 6;cTAGE family member 8;cTAGE family member 15;cTAGE family member 9	CTAGE5;MIA2;CTAGE4;CTAGE6;CTAGE8;CTAGE15;CTAGE9	EKLNRSNSELEDEIL	0.35067	0.47004	0.61111	0.0457846	-1.46894		+	+	0.957922	183.74	116.5	S	101	+
CTDSPL2 (S104)	Q05D32	CTD small phosphatase-like protein 2	CTDSPL2	ISRVRRKSQVNGEAG	1.7739	1.5938	0.99627	0.485466	0.132877			+	1	146.28	117.65	S	104	+
CTNNA1 (S271)	P35221-3	Catenin alpha-1	CTNNA1	TPEELDDSDFETEDF	1.5585	1.6083	0.92742	0.826476	0.0405387			+	1	360.83	285.15	S	271	+
CTNNB1 (S552)	P35222	Catenin beta-1	CTNNB1	QDTQRRTSMGGTQQQ	3.6718	3.1454	1.7326	0.0432544	1.07577	+		+	0.83042	96.379	51.615	S	552	+
CTNND1 (S151)	O60716-24	Catenin delta-1	CTNND1	MEGYRAPSRQDVYGP	4.6333	2.8757	1.4663	0.110303	1.06425			+	1	94.728	79.188	S	151	+
CTNND1 (S245)	O60716-24	Catenin delta-1	CTNND1	LAQHERGSLASLDSL	NaN	2.5499	NaN	NaN	NaN				0.850397	36.292	26.496	S	245	+
CTNND1 (S248)	O60716-24	Catenin delta-1	CTNND1	HERGSLASLDSLRKG	NaN	2.2493	NaN	NaN	NaN				0.98462	44.299	25.524	S	248	+
CTNND1 (S251)	O60716-24	Catenin delta-1	CTNND1	GSLASLDSLRKGGPP	NaN	2.5499	NaN	NaN	NaN				0.991469	36.292	26.496	S	251	+
CTNND1 (S219)	O60716-24	Catenin delta-1	CTNND1	DPRRRLRSYEDMIGE	0.95053	1.0064	1.7268	0.771665	-0.123755			+	0.994602	95.784	89.881	S	219	+
CTPS1 (S342)	P17812-2	CTP synthase 1	CTPS1	TYSDRSGSSSPDSEI	NaN	1.372	NaN	NaN	NaN				0.756879	216.72	135.94	S	342	+
CTPS1 (S343)	P17812-2	CTP synthase 1	CTPS1	YSDRSGSSSPDSEIT	1.5149	1.5092	NaN	0.130988	0.133939			+	0.752391	216.72	135.94	S	343	+
CTPS1 (S344)	P17812-2	CTP synthase 1	CTPS1	SDRSGSSSPDSEITE	1.7795	1.5092	1.3217	0.0413741	0.244092			+	0.8919	235.45	169.98	S	344	+
CTR9 (S970)	Q6PD62	RNA polymerase-associated protein CTR9 homolog	CTR9	HPKGEEGSDDDETEN	NaN	NaN	1.1418	NaN	NaN				0.999996	68.41	68.41	S	970	+
CTR9 (T925)	Q6PD62	RNA polymerase-associated protein CTR9 homolog	CTR9	DEFVNDDTDDDLPIS	1.3732	1.1542	0.89003	0.152083	-0.199671			+	1	201.61	137.91	T	925	+
CTTN (S368)	Q14247-3	Src substrate cortactin	CTTN	KTQTPPVSPAPQPTE	2.1219	1.9146	1.371	0.0371708	0.460752			+	1	211.87	135.6	S	368	+
CTTN (S381)	Q14247-3	Src substrate cortactin	CTTN	TEERLPSSPVYEDAA	2.3292	2.1415	1.3089	0.078823	0.537146			+	0.998999	143.64	87.656	S	381	+
CTTN (T362)	Q14247-3	Src substrate cortactin	CTTN	EEQARAKTQTPPVSP	1.8925	2.0895	1.3401	0.0575411	0.436806			+	0.969798	167.95	112.7	T	362	+
CTTN (T364)	Q14247-3	Src substrate cortactin	CTTN	QARAKTQTPPVSPAP	1.8697	1.705	1.6132	0.0153092	0.422377			+	0.999876	211.87	135.6	T	364	+
CTTN (T374)	Q14247-3	Src substrate cortactin	CTTN	VSPAPQPTEERLPSS	1.8234	1.786	1.4191	0.00297344	0.370989			+	0.815644	83.146	64.83	T	374	+
CTTN (Y384)	Q14247-3	Src substrate cortactin	CTTN	RLPSSPVYEDAASFK	NaN	1.6829	1.2216	0.273562	0.218793			+	0.942354	88.573	88.573	Y	384	+
CTTNBP2NL (S488)	Q9P2B4	CTTNBP2 N-terminal-like protein	CTTNBP2NL	SPPSRDLSPTLIDNS	NaN	0.80678	1.201	0.580253	-0.323826			+	0.998949	100.22	65.216	S	488	+
CTTNBP2NL (S481)	Q9P2B4	CTTNBP2 N-terminal-like protein	CTTNBP2NL	QQASGLQSPPSRDLS	NaN	0.80678	NaN	NaN	NaN				0.94365	42.416	38.465	S	481	+
CTTNBP2NL (S563)	Q9P2B4	CTTNBP2 N-terminal-like protein	CTTNBP2NL	SSPLSPLSPGIKSPT	NaN	1.0914	0.97177	0.114621	-0.258634				0.771041	113.14	76.159	S	563	+
CTTNBP2NL (S568)	Q9P2B4	CTTNBP2 N-terminal-like protein	CTTNBP2NL	PLSPGIKSPTIPRAE	1.5071	1.2392	NaN	0.931301	-0.0119718			+	0.940045	113.49	70.704	S	568	+
CTU2 (S332)	Q2VPK5-3	Cytoplasmic tRNA 2-thiolation protein 2	CTU2	SRLSQMQSPIPLTET	1.0418	NaN	NaN	NaN	NaN				0.994636	69.602	48.824	S	332	+
CUL4A (S10)	Q13619	Cullin-4A	CUL4A	DEAPRKGSFSALVGR	1.2494	1.1304	2.0438	0.72598	0.14465			+	0.999995	125.03	115.92	S	10	+
CUL7 (S1124)	Q14999	Cullin-7	CUL7	RPKGRNRSHDWSSLA	0.86122	NaN	0.99409	0.342689	-0.44379			+	0.999844	76.391	68.525	S	1124	+
CWC22 (S27)	Q9HCG8	Pre-mRNA-splicing factor CWC22 homolog	CWC22	LNSYQRNSSPEDRYE	1.0706	NaN	NaN	NaN	NaN				0.87848	26.849	26.849	S	27	+
CWC22 (S39)	Q9HCG8	Pre-mRNA-splicing factor CWC22 homolog	CWC22	RYEEQERSPRDRDYF	1.0706	NaN	NaN	NaN	NaN				0.958372	26.849	26.849	S	39	+
CWC22 (S829)	Q9HCG8	Pre-mRNA-splicing factor CWC22 homolog	CWC22	KRGERRNSFSENEKH	1.1448	1.0113	0.67923	0.0644779	-0.480698			+	0.994991	118.2	118.2	S	829	+
CWC22 (S831)	Q9HCG8	Pre-mRNA-splicing factor CWC22 homolog	CWC22	GERRNSFSENEKHTH	1.167	1.2438	NaN	0.239784	-0.193784			+	0.993095	102.64	56.568	S	831	+
CXorf23 (S78)	A2AJT9-3	Uncharacterized protein CXorf23	CXorf23	YQSYEHRSPSPNIRN	1.4892	1.7056	1.4354	0.0998218	0.256965			+	0.874051	74.029	74.029	S	78	+
CXorf23 (S80)	A2AJT9-3	Uncharacterized protein CXorf23	CXorf23	SYEHRSPSPNIRNSL	NaN	1.7678	1.4081	0.0592115	0.356784				0.916638	78.456	69.123	S	80	+
CXorf23 (S15)	A2AJT9-3	Uncharacterized protein CXorf23	CXorf23	SPRWKHRSLSPVPRN	1.5865	1.4145	1.5178	0.173535	0.224249			+	1	76.143	58.757	S	15	+
CXorf23 (S17)	A2AJT9-3	Uncharacterized protein CXorf23	CXorf23	RWKHRSLSPVPRNAE	1.5865	1.4145	1.5178	0.173535	0.224249			+	1	76.143	58.757	S	17	+
CXorf23 (S31)	A2AJT9-3	Uncharacterized protein CXorf23	CXorf23	EHYKQRHSHGHYGCE	2.0437	NaN	NaN	NaN	NaN				0.999942	87.647	87.647	S	31	+
CXorf23 (Y70)	A2AJT9-3	Uncharacterized protein CXorf23	CXorf23	IPSRGNIYYQSYEHR	1.5264	1.4938	1.3814	0.0777586	0.186626			+	0.959816	78.456	69.123	Y	70
CXorf38 (T195)	Q8TB03-2	Uncharacterized protein CXorf38	CXorf38	SQEPGRQTPDRKA__	0.96698	NaN	1.0258	0.346171	-0.337588				0.966926	42.789	9.8422	T	195	+
CYBRD1 (S226)	Q53TN4-3	Cytochrome b reductase 1	CYBRD1	LDEAGQRSTM_____	1.488	1.2438	1.1288	0.868044	-0.0108181			+	0.79046	171.26	148.72	S	226	+
CYBRD1 (T227)	Q53TN4-3	Cytochrome b reductase 1	CYBRD1	DEAGQRSTM______	1.4299	1.5739	1.1382	0.326284	0.087213			+	0.997316	214.58	184.01	T	227	+
CYS1 (S17)	Q717R9	Cystin-1	CYS1	RTLRRRRSPESLPAG	1.8726	NaN	NaN	NaN	NaN				0.999283	116.39	58.143	S	17	+
DAB2 (S723)	P98082	Disabled homolog 2	DAB2	KPAPRQVSLPVTKST	NaN	1.0789	NaN	NaN	NaN				0.998026	40.244	22.43	S	723	+
DAB2 (S24)	P98082	Disabled homolog 2	DAB2	QAAPKAPSKKEKKKG	NaN	NaN	4.2386	NaN	NaN				1	97.776	97.776	S	24	+
DAB2 (S394)	P98082	Disabled homolog 2	DAB2	NGFSVKSSPNPFVGS	0.87553	0.89609	1.0796	0.149455	-0.444977			+	0.772629	117.7	76.321	S	394	+
DAB2 (S401)	P98082	Disabled homolog 2	DAB2	SPNPFVGSPPKGLSI	1.9318	1.6871	0.87823	0.633109	0.140596			+	1	158.5	158.5	S	401	+
DAP (S51)	P51397	Death-associated protein 1	DAP	DQEWESPSPPKPTVF	1.2689	1.2355	0.91376	0.0716713	-0.192271			+	0.999878	130.75	123.87	S	51	+
DAP (S3)	P51397	Death-associated protein 1	DAP	_____MSSPPEGKLE	1.8312	2.0002	0.60624	0.971479	0.0185071			+	0.983962	93.178	71.73	S	3	+
DAXX (S593)	Q9UER7-3	Death domain-associated protein 6	DAXX	KKICTLPSPPSPLAS	NaN	NaN	1.259	NaN	NaN				0.965619	65.765	65.765	S	593	+
DAXX (S596)	Q9UER7-3	Death domain-associated protein 6	DAXX	CTLPSPPSPLASLAP	1.1585	0.776	NaN	0.284414	-0.539371			+	0.999841	172.55	123.13	S	596	+
DAXX (S613)	Q9UER7-3	Death domain-associated protein 6	DAXX	DSSTRVDSPSHGLVT	0.97159	NaN	NaN	NaN	NaN				0.958043	162.82	130.73	S	613	+
DBN1 (S7)	Q16643	Drebrin	DBN1	_MAGVSFSGHRLELL	NaN	NaN	2.5892	NaN	NaN				0.986837	53.47	15.824	S	7	+
DBN1 (S141)	Q16643	Drebrin	DBN1	SNGLARLSSPVLHRL	3.1051	2.4617	2.2567	0.00612874	1.00438	+			0.922668	90.986	58.872	S	141	+
DBN1 (S142)	Q16643	Drebrin	DBN1	NGLARLSSPVLHRLR	2.6098	2.4267	2.2504	0.0024717	0.912581			+	0.99998	142.36	73.515	S	142	+
DBN1 (S337)	Q16643	Drebrin	DBN1	PTPIPTRSPSDSSTA	2.8971	1.7749	2.5636	0.069364	0.875048			+	0.869843	192.24	145.4	S	337	+
DBN1 (S339)	Q16643	Drebrin	DBN1	PIPTRSPSDSSTAST	2.6286	2.8608	2.8047	0.0117718	1.10106	+		+	0.998606	252.25	237.16	S	339	+
DBN1 (T591)	Q16643	Drebrin	DBN1	ETTQKEGTQASEGYF	NaN	1.7869	2.6682	0.299611	0.825595			+	0.786087	77.045	67.257	T	591
DBN1 (T331)	Q16643	Drebrin	DBN1	SHRRMAPTPIPTRSP	2.6847	2.6196	NaN	0.00873922	0.94449			+	0.958755	127.14	127.14	T	331	+
DBN1 (T335)	Q16643	Drebrin	DBN1	MAPTPIPTRSPSDSS	NaN	0.77395	NaN	NaN	NaN				0.766885	128.43	119.73	T	335	+
DBNL (S166)	Q9UJU6-5	Drebrin-like protein	DBNL	KQKERAMSTTSISSP	1.7216	1.959	1.7563	0.0424148	0.490344			+	0.993942	172.85	102.31	S	166	+
DBNL (S172)	Q9UJU6-5	Drebrin-like protein	DBNL	MSTTSISSPQPGKLR	1.2313	1.28	0.91708	0.0973651	-0.187976			+	0.994812	169.04	147.79	S	172	+
DBNL (S180)	Q9UJU6-5	Drebrin-like protein	DBNL	PQPGKLRSPFLQKQL	1.1703	1.4219	1.3497	0.8911	0.0239879			+	1	102.95	37.328	S	180	+
DBNL (S129)	Q9UJU6-5	Drebrin-like protein	DBNL	QEQGGEASPQRTWEQ	1.4386	1.3686	1.0961	0.844691	0.00479085			+	0.999813	148.1	148.1	S	129	+
DBNL (T188)	Q9UJU6-5	Drebrin-like protein	DBNL	PFLQKQLTQPETHFG	1.0369	0.82473	1.5253	0.564498	-0.237337			+	1	119.38	119.38	T	188	+
DBR1 (S282)	Q9UK59-2	Lariat debranching enzyme	DBR1	KVPLKRLSDEHEPEQ	1.7464	1.1519	1.1706	0.792264	0.0467581			+	1	73.466	55.602	S	282	+
DCAF6 (S336)	Q58WW2-2	DDB1- and CUL4-associated factor 6	DCAF6	RERDGEQSPNVSLMQ	NaN	1.7869	NaN	NaN	NaN				0.999999	153.14	101.89	S	336	+
DCAF6 (S677)	Q58WW2-2	DDB1- and CUL4-associated factor 6	DCAF6	ALQDTDDSDDDPVLI	1.4805	1.3923	1.242	0.0946036	0.0869488			+	0.999843	97.32	83.908	S	677	+
DCAF6 (T674)	Q58WW2-2	DDB1- and CUL4-associated factor 6	DCAF6	RDSALQDTDDSDDDP	1.4805	1.3923	1.242	0.0946036	0.0869488			+	0.998476	97.32	83.908	T	674	+
DCAF8 (S129)	Q5TAQ9-2	DDB1- and CUL4-associated factor 8	DCAF8	RANRDQDSSDDERAL	1.5077	1.5797	1.1506	0.172423	0.119671			+	1	128.38	128.38	S	129	+
DCAF8 (S130)	Q5TAQ9-2	DDB1- and CUL4-associated factor 8	DCAF8	ANRDQDSSDDERALE	1.5077	1.5797	1.1506	0.172423	0.119671			+	1	128.38	128.38	S	130	+
DCAF8 (S99)	Q5TAQ9-2	DDB1- and CUL4-associated factor 8	DCAF8	ENRVHDRSEEEEEEE	1.6178	1.5325	1.3715	0.0192	0.223434			+	1	192.75	192.75	S	99	+
DCK (S74)	P27707	Deoxycytidine kinase	DCK	EFEELTMSQKNGGNV	1.8091	1.4483	0.78358	0.948335	-0.0191961			+	0.999832	107.47	94.041	S	74	+
DCLK2 (S374)	Q8N568-2	Serine/threonine-protein kinase DCLK2	DCLK2	PELDRCISPEGVNGN	3.1854	3.4045	2.6962	0.00130131	1.25816	+		+	1	112.89	79.687	S	374	+
DCLK2 (S47)	Q8N568-2	Serine/threonine-protein kinase DCLK2	DCLK2	KGNGLIPSPAHSAHC	2.4781	4.7979	NaN	0.233043	1.32326				0.99973	43.888	29.416	S	47	+
DCLK2 (S51)	Q8N568-2	Serine/threonine-protein kinase DCLK2	DCLK2	LIPSPAHSAHCSFYR	6.1183	4.7979	NaN	0.0465513	1.9752	+			0.996958	43.888	29.416	S	51	+
DCLK2 (S681)	Q8N568-2	Serine/threonine-protein kinase DCLK2	DCLK2	NALPKQNSTTTGVSV	4.7993	NaN	NaN	NaN	NaN				0.903096	57.238	32.081	S	681	+
DCLK2 (S6)	Q8N568-2	Serine/threonine-protein kinase DCLK2	DCLK2	__MASTRSIELEHFE	NaN	2.6302	2.2398	0.00970997	0.978203				1	108.35	81.199	S	6	+
DCLK2 (S315)	Q8N568-2	Serine/threonine-protein kinase DCLK2	DCLK2	SPGPSRRSKSPASVN	2.9836	6.0805	NaN	0.20538	1.62806				0.963939	188.09	142.17	S	315
DCLK2 (S361)	Q8N568-2	Serine/threonine-protein kinase DCLK2	DCLK2	SAHGRSSSNVNGGPE	2.2251	5.3214	NaN	0.294976	1.32027				0.924025	137.81	60.174	S	361	+
DCLK2 (S344)	Q8N568-2	Serine/threonine-protein kinase DCLK2	DCLK2	SSSSSPTSPGSFRGL	NaN	3.7021	NaN	NaN	NaN				0.927881	76.24	52.812	S	344	+
DCLK2 (S347)	Q8N568-2	Serine/threonine-protein kinase DCLK2	DCLK2	SSPTSPGSFRGLKIS	3.6164	NaN	NaN	NaN	NaN				0.983168	71.879	45.94	S	347
DCP1A (S522)	Q9NPI6	mRNA-decapping enzyme 1A	DCP1A	SDLERKASSPSPLTI	2.5051	2.1471	NaN	0.0680294	0.751065			+	0.936278	134.85	119.47	S	522	+
DCP1A (S523)	Q9NPI6	mRNA-decapping enzyme 1A	DCP1A	DLERKASSPSPLTIG	2.5051	1.5137	1.013	0.43291	0.282069			+	0.968783	182.09	122.25	S	523	+
DCP1A (S525)	Q9NPI6	mRNA-decapping enzyme 1A	DCP1A	ERKASSPSPLTIGTP	1.9166	2.1471	1.3427	0.0626838	0.456901			+	0.999985	261.06	209.78	S	525	+
DCP1A (S142)	Q9NPI6	mRNA-decapping enzyme 1A	DCP1A	QAARDKQSPSQANGC	1.5636	1.3386	0.97222	0.843613	-0.0234741			+	0.953716	97.352	90.163	S	142	+
DCP1A (S315)	Q9NPI6	mRNA-decapping enzyme 1A	DCP1A	PTYTIPLSPVLSPTL	1.4718	NaN	NaN	NaN	NaN				0.933618	74.838	52.496	S	315	+
DCP1A (S319)	Q9NPI6	mRNA-decapping enzyme 1A	DCP1A	IPLSPVLSPTLPAEA	2.1591	NaN	NaN	NaN	NaN				0.930236	74.838	52.496	S	319	+
DCP1A (S353)	Q9NPI6	mRNA-decapping enzyme 1A	DCP1A	KTTPRQRSPLLNQPV	1.3548	1.241	1.006	0.068337	-0.112387			+	1	124.96	124.96	S	353	+
DCP1A (S62)	Q9NPI6	mRNA-decapping enzyme 1A	DCP1A	FVYRRSASPYHGFTI	NaN	1.8239	NaN	NaN	NaN				0.998266	147.39	115.47	S	62	+
DCP1A (T528)	Q9NPI6	mRNA-decapping enzyme 1A	DCP1A	ASSPSPLTIGTPESQ	2.6423	1.5536	NaN	0.359574	0.556141				0.810228	81.526	44.751	T	528	+
DCP1A (T531)	Q9NPI6	mRNA-decapping enzyme 1A	DCP1A	PSPLTIGTPESQRKP	1.4192	1.0177	0.80142	0.197866	-0.294784			+	0.978865	69.148	38.817	T	531	+
DCP1A (T401)	Q9NPI6	mRNA-decapping enzyme 1A	DCP1A	LLQKLRLTPQHDQIQ	2.0774	1.4496	NaN	0.383674	0.332653			+	1	150.01	150.01	T	401	+
DCP1B (S171)	Q8IZD4-2	mRNA-decapping enzyme 1B	DCP1B	IRQGVVRSLSYEEPR	NaN	1.6013	2.1128	0.330845	0.578132			+	0.910672	65.038	46.307	S	171
DCP1B (S173)	Q8IZD4-2	mRNA-decapping enzyme 1B	DCP1B	QGVVRSLSYEEPRRH	1.8053	1.5078	2.1233	0.168577	0.47854			+	0.998604	107.55	42.517	S	173	+
DCP1B (S181)	Q8IZD4-2	mRNA-decapping enzyme 1B	DCP1B	YEEPRRHSPPIEKQL	NaN	1.5078	NaN	NaN	NaN				0.884678	33.37	33.37	S	181	+
DCTN1 (S249)	Q14203-5	Dynactin subunit 1	DCTN1	RMRDLSSSEKQEHVK	NaN	0.56346	NaN	NaN	NaN				0.990787	42.718	17.096	S	249
DCUN1D5 (S9)	Q9BTE7	DCN1-like protein 5	DCUN1D5	PVKKKRKSPGVAAAV	NaN	1.7544	NaN	NaN	NaN				1	124.16	70.823	S	9	+
DDB2 (S24)	Q92466-3	DNA damage-binding protein 2	DDB2	LRPRNKRSRSPLELE	2.3157	2.3593	1.7255	0.0058433	0.713816			+	1	128.88	86.674	S	24	+
DDB2 (S26)	Q92466-3	DNA damage-binding protein 2	DDB2	PRNKRSRSPLELEPE	1.5243	1.8725	1.4132	0.0990084	0.305568			+	1	198.98	158.23	S	26	+
DDX1 (S353)	Q92499-3	ATP-dependent RNA helicase DDX1	DDX1	NTRPGANSPEMWSEA	1.8856	1.3912	0.95278	0.732023	0.0753984			+	0.98423	56.247	43.19	S	353	+
DDX19A;DDX19B (Y107)	Q9NUU7	ATP-dependent RNA helicase DDX19A;ATP-dependent RNA helicase DDX19B	DDX19A;DDX19B	PQLLQGVYAMGFNRP	NaN	1.4882	NaN	NaN	NaN				0.995417	43.084	43.084	Y	107
DDX20 (S532)	Q9UHI6	Probable ATP-dependent RNA helicase DDX20	DDX20	GIIEKATSPKELGCD	1.525	NaN	NaN	NaN	NaN				0.81825	57.802	36.338	S	532	+
DDX20 (S677)	Q9UHI6	Probable ATP-dependent RNA helicase DDX20	DDX20	NKSYLEGSSDNQLKD	0.97936	0.88896	1.3173	0.374974	-0.299229			+	0.999524	132.86	119.44	S	677	+
DDX20 (S678)	Q9UHI6	Probable ATP-dependent RNA helicase DDX20	DDX20	KSYLEGSSDNQLKDS	0.97936	0.88896	1.3173	0.374974	-0.299229			+	0.999524	132.86	119.44	S	678	+
DDX21 (S71)	Q9NR30	Nucleolar RNA helicase 2	DDX21	PSEVDMNSPKSKKAK	1.2402	1.2538	0.69811	0.216933	-0.325656			+	1	135.69	102.68	S	71	+
DDX21 (S89)	Q9NR30	Nucleolar RNA helicase 2	DDX21	EPSQNDISPKTKSLR	1.0878	0.98453	0.55224	0.0955271	-0.617695			+	1	181.58	134.55	S	89	+
DDX21 (S164)	Q9NR30	Nucleolar RNA helicase 2	DDX21	PEPDCNPSEAASEES	1.0969	1.2356	NaN	0.28449	-0.243242			+	0.75	69.482	69.482	S	164	+
DDX21 (S168)	Q9NR30	Nucleolar RNA helicase 2	DDX21	CNPSEAASEESNSEI	1.2231	1.2283	0.75938	0.153535	-0.301758			+	0.998771	138.09	132.65	S	168	+
DDX21 (S171)	Q9NR30	Nucleolar RNA helicase 2	DDX21	SEAASEESNSEIEQE	1.2231	1.2211	0.75938	0.148243	-0.304585			+	0.999929	138.09	132.65	S	171	+
DDX21 (S173)	Q9NR30	Nucleolar RNA helicase 2	DDX21	AASEESNSEIEQEIP	1.092	1.2211	0.75938	0.0991174	-0.359108			+	0.999929	135.32	135.32	S	173	+
DDX21 (S121)	Q9NR30	Nucleolar RNA helicase 2	DDX21	VTKNEEPSEEEIDAP	1.0979	0.90075	0.61432	0.0556687	-0.604789			+	1	214.46	212.41	S	121	+
DDX24 (S82)	Q9GZR7-2	ATP-dependent RNA helicase DDX24	DDX24	KRKAQAVSEEEEEEE	1.3949	1.181	1.2646	0.917523	-0.0121739			+	1	156.8	145.94	S	82	+
DDX24 (S232)	Q9GZR7-2	ATP-dependent RNA helicase DDX24	DDX24	EAGAETRSPGKAEAE	1.3205	NaN	1.2407	0.868715	0.0243778				0.963797	87.265	87.265	S	232	+
DDX24 (S240)	Q9GZR7-2	ATP-dependent RNA helicase DDX24	DDX24	PGKAEAESDALPDDT	1.0567	0.92242	0.93559	0.0373768	-0.409454			+	0.978078	92.231	92.231	S	240	+
DDX24 (T247)	Q9GZR7-2	ATP-dependent RNA helicase DDX24	DDX24	SDALPDDTVIESEAL	NaN	NaN	0.87644	NaN	NaN				0.960916	95.108	76.116	T	247	+
DDX39A (S183)	O00148	ATP-dependent RNA helicase DDX39A	DDX39A	LALVRNRSFSLKNVK	0.37581	0.29296	1.5948	0.295804	-1.20172			+	0.999742	117.01	39.696	S	183	+
DDX39A (S185)	O00148	ATP-dependent RNA helicase DDX39A	DDX39A	LVRNRSFSLKNVKHF	NaN	NaN	1.6887	NaN	NaN				0.999705	122.19	37.444	S	185	+
DDX3X (S74)	O00571-2	ATP-dependent RNA helicase DDX3X	DDX3X	SFFSDRGSGSRGRFD	NaN	1.0447	3.8592	0.6302	0.704627			+	0.955984	72.958	54.822	S	74	+
DDX3X;DDX3Y (S578)	O00571-2	ATP-dependent RNA helicase DDX3X;ATP-dependent RNA helicase DDX3Y	DDX3X;DDX3Y	RSKSSRFSGGFGARD	2.8893	1.8882	NaN	0.22155	0.761302			+	1	71.614	48.594	S	578	+
DDX41 (S21)	Q9UJV9	Probable ATP-dependent RNA helicase DDX41	DDX41	DEVPAGGSRSEAEDE	1.6578	1.347	0.88517	0.845232	-0.0374424			+	0.999871	136.61	136.61	S	21	+
DDX41 (S23)	Q9UJV9	Probable ATP-dependent RNA helicase DDX41	DDX41	VPAGGSRSEAEDEDD	1.6578	1.3384	0.83011	0.751869	-0.0714066			+	0.999781	165	153.76	S	23	+
DDX41 (S66)	Q9UJV9	Probable ATP-dependent RNA helicase DDX41	DDX41	AEEEQQDSGSEPRGD	1.2169	1.0029	0.94398	0.0466643	-0.297052			+	1	112.45	112.45	S	66	+
DDX41 (S68)	Q9UJV9	Probable ATP-dependent RNA helicase DDX41	DDX41	EEQQDSGSEPRGDED	1.2169	1.0029	0.94398	0.0466643	-0.297052			+	1	112.45	112.45	S	68	+
DDX41 (Y33)	Q9UJV9	Probable ATP-dependent RNA helicase DDX41	DDX41	EDEDDEDYVPYVPLR	1.6485	1.2465	NaN	0.795277	0.0569545			+	0.969139	165	153.76	Y	33	+
DDX42 (S109)	Q86XP3	ATP-dependent RNA helicase DDX42	DDX42	FHSKPVDSDSDDDPL	1.5122	NaN	NaN	NaN	NaN				0.832757	40.837	36.028	S	109	+
DDX42 (S111)	Q86XP3	ATP-dependent RNA helicase DDX42	DDX42	SKPVDSDSDDDPLEA	1.5122	NaN	NaN	NaN	NaN				0.832757	40.837	36.028	S	111	+
DDX42 (S185)	Q86XP3	ATP-dependent RNA helicase DDX42	DDX42	EDNLEYDSDGNPIAP	1.4823	1.2158	1.0313	0.445562	-0.0670552			+	0.999975	119.59	114.63	S	185	+
DDX42 (Y183)	Q86XP3	ATP-dependent RNA helicase DDX42	DDX42	EEEDNLEYDSDGNPI	1.0123	NaN	NaN	NaN	NaN				0.855299	64.914	64.914	Y	183	+
DDX50 (S41)	Q9BQ39	ATP-dependent RNA helicase DDX50	DDX50	KSRHHYDSDEKSETR	2.273	1.2603	NaN	0.589755	0.296619				0.869405	41.432	35.889	S	41	+
DDX51 (S83)	Q8N8A6	ATP-dependent RNA helicase DDX51	DDX51	VNDAEPGSPEAPQGK	0.94406	1.0438	0.67054	0.0352944	-0.564394			+	1	86.005	41.638	S	83	+
DDX54 (S75)	Q8TDD1	ATP-dependent RNA helicase DDX54	DDX54	FPTSECTSDVEPDTR	1.2165	1.2135	0.96033	0.0131985	-0.197287			+	0.937051	125.77	102.78	S	75	+
DDX54 (S782)	Q8TDD1	ATP-dependent RNA helicase DDX54	DDX54	QKIDDRDSDEEGASD	1.6903	1.5424	0.59029	0.722957	-0.157807			+	1	115.68	85.548	S	782	+
DDX54 (S644)	Q8TDD1	ATP-dependent RNA helicase DDX54	DDX54	EEEEAGESVEDIFSE	NaN	NaN	0.40378	NaN	NaN				0.999983	59.678	52.803	S	644	+
DDX55 (S544)	Q8NHQ9	ATP-dependent RNA helicase DDX55	DDX55	KRKREEGSDIEDEDM	0.77897	0.76263	0.62799	0.000113566	-0.839288			+	1	171.63	162.71	S	544	+
DENND1A (S592)	Q8TEH3	DENN domain-containing protein 1A	DENND1A	QPLGQAKSLEDLRAP	1.5457	1.3973	1.2529	0.070805	0.1136			+	1	104.22	62.822	S	592	+
DENND4A (S1015)	Q7Z401	C-myc promoter-binding protein	DENND4A	CFRKRHKSDNETNLQ	2.2108	NaN	1.2902	0.312706	0.42434			+	0.999277	109.83	104.36	S	1015	+
DENND4A (S1251)	Q7Z401	C-myc promoter-binding protein	DENND4A	VKACRRSSLPPNSPK	1.5749	NaN	NaN	NaN	NaN				0.83416	58.246	46.976	S	1251	+
DENND4A (S1256)	Q7Z401	C-myc promoter-binding protein	DENND4A	RSSLPPNSPKPVRLT	1.5749	NaN	NaN	NaN	NaN				0.998509	58.246	46.976	S	1256	+
DENND4A (S1511)	Q7Z401	C-myc promoter-binding protein	DENND4A	YFLKSSPSTENMHFP	NaN	1.3051	NaN	NaN	NaN				0.856891	43.794	20.285	S	1511	+
DENND4A (T1223)	Q7Z401	C-myc promoter-binding protein	DENND4A	SSPLTSRTPSIDLQR	NaN	1.503	NaN	NaN	NaN				0.966142	44.395	28.956	T	1223	+
DENND4C (S505)	Q5VZ89-6	DENN domain-containing protein 4C	DENND4C	TGNSITKSPPLMAKR	2.579	1.8414	0.97451	0.358727	0.371663			+	0.999012	78.78	45.855	S	505	+
DENND4C (S732)	Q5VZ89-6	DENN domain-containing protein 4C	DENND4C	VAKHSQPSPEPHSPT	2.8596	2.4952	1.6125	0.0328387	0.809632			+	0.944157	104.89	71.621	S	732	+
DENND4C (S737)	Q5VZ89-6	DENN domain-containing protein 4C	DENND4C	QPSPEPHSPTEPPAW	2.8596	2.4952	1.6125	0.0328387	0.809632			+	0.997468	104.89	71.621	S	737	+
DENND4C (S1042)	Q5VZ89-6	DENN domain-containing protein 4C	DENND4C	HALERRSSLPLDHGS	2.7804	2.4624	1.7399	0.015506	0.826329			+	0.932158	136.95	126.79	S	1042	+
DENND4C (S1057)	Q5VZ89-6	DENN domain-containing protein 4C	DENND4C	PAQENPESEKSSPAV	2.0453	1.7858	NaN	0.0900519	0.471878			+	0.896302	68.303	68.303	S	1057	+
DENND4C (S1060)	Q5VZ89-6	DENN domain-containing protein 4C	DENND4C	ENPESEKSSPAVSRS	1.7433	1.103	1.0136	0.829757	-0.0442104			+	0.872173	136.95	126.79	S	1060	+
DENND4C (S1061)	Q5VZ89-6	DENN domain-containing protein 4C	DENND4C	NPESEKSSPAVSRSK	1.1439	1.7858	NaN	0.905382	0.0527018				0.821936	87.449	87.449	S	1061	+
DENND4C (S1016)	Q5VZ89-6	DENN domain-containing protein 4C	DENND4C	PLGSKSSSMELHREE	1.948	1.5342	NaN	0.259997	0.327176			+	0.979117	101.62	91.298	S	1016	+
DENND4C (S1089)	Q5VZ89-6	DENN domain-containing protein 4C	DENND4C	THKERSTSLSALVRS	NaN	2.2143	NaN	NaN	NaN				0.999974	130.41	82.564	S	1089	+
DENND4C (S863)	Q5VZ89-6	DENN domain-containing protein 4C	DENND4C	LHIARTHSFENVSCH	1.7792	1.883	1.7747	0.0334531	0.492154			+	0.97362	106.31	85.246	S	863	+
DENND5A (S1085)	Q6IQ26-2	DENN domain-containing protein 5A	DENND5A	RTPPLQQSPSVIRRL	1.3929	1.4393	NaN	0.602261	0.0391656				0.86428	38.234	38.234	S	1085	+
DENND5A (T1079)	Q6IQ26-2	DENN domain-containing protein 5A	DENND5A	VDERPCRTPPLQQSP	1.3929	1.4393	NaN	0.602261	0.0391656				0.842037	44.555	28.353	T	1079	+
DENND5B (S1068)	Q6ZUT9	DENN domain-containing protein 5B	DENND5B	RTPPQQKSPTTARRL	1.8879	2.328	NaN	0.185756	0.605373			+	0.941976	70.986	70.986	S	1068	+
DENND5B (S833)	Q6ZUT9	DENN domain-containing protein 5B	DENND5B	LGPERRKSDSGVMLP	2.2033	NaN	3.3051	0.249107	1.10044			+	0.987236	76.357	76.357	S	833	+
DENND5B (S835)	Q6ZUT9	DENN domain-containing protein 5B	DENND5B	PERRKSDSGVMLPTL	1.8911	1.9827	2.4316	0.0800908	0.697741			+	0.973606	50.831	38.276	S	835	+
DENND5B (S1076)	Q6ZUT9	DENN domain-containing protein 5B	DENND5B	PTTARRLSITSLTGK	2.479	2.4742	2.4201	0.00879133	0.932138			+	0.998893	136.01	136.01	S	1076	+
DENND5B (T1062)	Q6ZUT9	DENN domain-containing protein 5B	DENND5B	DLVKQCRTPPQQKSP	1.8879	2.328	NaN	0.185756	0.605373			+	0.999972	70.986	70.986	T	1062	+
DEPDC5 (S579)	O75140-8	DEP domain-containing protein 5	DEPDC5	PGRFHVGSAESMLHV	1.4586	1.1845	NaN	0.670069	-0.0681327				0.987479	72.489	39.141	S	579	+
DFFA (S315)	O00273	DNA fragmentation factor subunit alpha	DFFA	SISASKASPPGDLQN	1.5513	0.96529	NaN	0.679949	-0.171308			+	1	166.45	125.86	S	315	+
DFFA (S28)	O00273	DNA fragmentation factor subunit alpha	DFFA	CLLRRNYSREQHGVA	1.1098	1.3064	2.5356	0.630162	0.26095			+	0.998546	67.413	58.481	S	28	+
DFFA (S312)	O00273	DNA fragmentation factor subunit alpha	DFFA	SLRSISASKASPPGD	1.1436	1.0633	NaN	0.0431871	-0.321498				0.93277	68.355	47.622	S	312	+
DGCR8 (S377)	Q8WYQ5-3	Microprocessor complex subunit DGCR8	DGCR8	LTPSGDVSPVKPLSR	1.0628	1.0416	0.68033	0.0469184	-0.501465			+	0.958842	60.158	22.727	S	377	+
DGCR8 (S95)	Q8WYQ5-3	Microprocessor complex subunit DGCR8	DGCR8	DPNCSGHSPRTARHA	0.99801	NaN	NaN	NaN	NaN				0.960622	51.265	43.195	S	95	+
DGCR8 (S271)	Q8WYQ5-3	Microprocessor complex subunit DGCR8	DGCR8	EEKYGGDSDHPSDGE	NaN	1.1751	NaN	NaN	NaN				0.837074	42.321	29.83	S	271	+
DGCR8 (S275)	Q8WYQ5-3	Microprocessor complex subunit DGCR8	DGCR8	GGDSDHPSDGETSVQ	NaN	1.1751	NaN	NaN	NaN				0.81527	42.321	29.83	S	275	+
DGKB (S420)	Q9Y6T7-2	Diacylglycerol kinase beta	DGKB	NKMQRANSVTVDGQG	2.1011	NaN	NaN	NaN	NaN				0.974879	86.722	70.057	S	420	+
DHX16 (S103)	O60231	Putative pre-mRNA-splicing factor ATP-dependent RNA helicase DHX16	DHX16	SYRLLEDSEESSEET	1.4238	1.4055	0.93142	0.593099	-0.0656799			+	1	234.36	193.1	S	103	+
DHX16 (S106)	O60231	Putative pre-mRNA-splicing factor ATP-dependent RNA helicase DHX16	DHX16	LLEDSEESSEETVSR	1.5923	1.4055	0.91196	0.892887	-0.0220451			+	0.973765	234.36	193.1	S	106	+
DHX16 (S107)	O60231	Putative pre-mRNA-splicing factor ATP-dependent RNA helicase DHX16	DHX16	LEDSEESSEETVSRA	1.0872	NaN	NaN	NaN	NaN				0.858707	199.61	163.78	S	107	+
DHX16 (S160)	O60231	Putative pre-mRNA-splicing factor ATP-dependent RNA helicase DHX16	DHX16	QQTEKPESEDEWERT	1.3636	1.233	0.89917	0.180445	-0.166371			+	0.998992	151.54	134.52	S	160	+
DHX16 (T155)	O60231	Putative pre-mRNA-splicing factor ATP-dependent RNA helicase DHX16	DHX16	TGGSKQQTEKPESED	1.4268	1.33	0.75892	0.422433	-0.189715			+	0.99958	136.99	134.21	T	155	+
DHX29 (S200)	Q7Z478	ATP-dependent RNA helicase DHX29	DHX29	PQIQATISPPLQPKT	1.3505	1.2859	NaN	0.0462027	-0.0644278				0.987931	44.598	21.969	S	200	+
DHX34 (S749)	Q14147	Probable ATP-dependent RNA helicase DHX34	DHX34	QEEQDGGSSDEDRAG	0.91834	NaN	NaN	NaN	NaN				0.999939	77.31	69.607	S	749	+
DHX34 (S750)	Q14147	Probable ATP-dependent RNA helicase DHX34	DHX34	EEQDGGSSDEDRAGP	0.91834	NaN	NaN	NaN	NaN				0.999939	77.31	69.607	S	750	+
DHX8 (S460)	Q14562	ATP-dependent RNA helicase DHX8	DHX8	TKQSMDMSPIKIVKN	NaN	0.8582	0.83911	0.133627	-0.537909			+	0.999984	116.84	36.597	S	460	+
DIAPH3 (S828)	Q9NSV4-1	Protein diaphanous homolog 3	DIAPH3	MPKDVRQSLSPMSQR	2.3847	1.2432	NaN	0.597851	0.321369				0.989658	27.947	27.947	S	828	+
DIAPH3 (S830)	Q9NSV4-1	Protein diaphanous homolog 3	DIAPH3	KDVRQSLSPMSQRPV	NaN	1.2432	NaN	NaN	NaN				0.967737	27.947	27.947	S	830	+
DIDO1 (S1260)	Q9BTC0	Death-inducer obliterator 1	DIDO1	VSTTPPGSPPPPPPL	NaN	0.86882	0.64414	0.0748495	-0.71978			+	0.993448	94.152	69.758	S	1260	+
DIDO1 (S805)	Q9BTC0	Death-inducer obliterator 1	DIDO1	AIPDLEDSPPVSDSE	1.0224	0.96136	0.90289	0.0154036	-0.422548			+	1	179.43	165.32	S	805	+
DIDO1 (S809)	Q9BTC0	Death-inducer obliterator 1	DIDO1	LEDSPPVSDSEEQQE	1.0224	0.97117	0.90289	0.014117	-0.417665			+	0.995725	179.43	165.32	S	809	+
DIDO1 (S1456)	Q9BTC0	Death-inducer obliterator 1	DIDO1	CADVRRNSVERPAEP	1.4486	1.3505	1.0603	0.740927	-0.0142493			+	1	137.3	91.94	S	1456	+
DIDO1 (S1017)	Q9BTC0	Death-inducer obliterator 1	DIDO1	KSILAKPSSSPDPRY	0.90225	0.45994	NaN	0.250482	-1.09701				0.859543	80.102	27.312	S	1017	+
DIP2B (S100)	Q9P265	Disco-interacting protein 2 homolog B	DIP2B	ARDERYRSDIHTEAV	1.1548	0.66541	2.0077	0.798848	-0.156624			+	0.991594	155.09	120.58	S	100	+
DIP2B (T104)	Q9P265	Disco-interacting protein 2 homolog B	DIP2B	RYRSDIHTEAVQAAL	NaN	NaN	2.1748	NaN	NaN				0.925943	135.95	86.759	T	104	+
DIP2C (S89)	Q9Y2E4	Disco-interacting protein 2 homolog C	DIP2C	SRDERYRSDVHTEAV	3.0591	NaN	NaN	NaN	NaN				0.865503	46.353	27.52	S	89	+
DIS3L2 (S875)	Q8IYB7	DIS3-like exonuclease 2	DIS3L2	PEKEEEESDGEPEDS	1.157	1.0886	0.72772	0.0671509	-0.407018			+	0.999986	162.49	155.3	S	875	+
DISP2 (S1252)	A7MBM2	Protein dispatched homolog 2	DISP2	KTRARQDSQGEEAEP	0.92713	0.61888	0.31822	0.0788189	-1.1829			+	1	84.947	39.336	S	1252	+
DISP2 (S1263)	A7MBM2	Protein dispatched homolog 2	DISP2	EAEPLPASPEAPAHS	0.90739	NaN	NaN	NaN	NaN				0.961212	31.579	19.726	S	1263	+
DKC1 (S494)	O60832	H/ACA ribonucleoprotein complex subunit 4	DKC1	AEPGDGDSDTTKKKK	1.3486	1.2304	0.95319	0.107258	-0.144649			+	0.998274	264.66	198.07	S	494	+
DKC1 (S513)	O60832	H/ACA ribonucleoprotein complex subunit 4	DKC1	AKEVELVSE______	1.4045	1.2343	0.95985	0.207414	-0.120248			+	1	169.52	128.79	S	513	+
DKC1 (S451)	O60832	H/ACA ribonucleoprotein complex subunit 4	DKC1	TAKRKRESESESDET	0.91376	0.96878	0.69779	0.0108065	-0.596793			+	0.994923	128.75	86.47	S	451	+
DKC1 (S453)	O60832	H/ACA ribonucleoprotein complex subunit 4	DKC1	KRKRESESESDETPP	0.9413	1.0742	0.76068	0.0264164	-0.491341			+	0.992992	116.94	116.94	S	453	+
DKC1 (S455)	O60832	H/ACA ribonucleoprotein complex subunit 4	DKC1	KRESESESDETPPAA	0.9413	1.0984	0.58388	0.0839217	-0.607833			+	0.98578	109.42	103.41	S	455	+
DKC1 (S21)	O60832	H/ACA ribonucleoprotein complex subunit 4	DKC1	KKKKERKSLPEEDVA	1.2397	0.93487	NaN	0.287729	-0.35615			+	1	92.897	73.785	S	21	+
DKC1 (T458)	O60832	H/ACA ribonucleoprotein complex subunit 4	DKC1	SESESDETPPAAPQL	0.9974	NaN	0.76704	0.0338518	-0.524933			+	0.952585	116.13	112.74	T	458	+
DLG1 (S542)	Q12959-4	Disks large homolog 1	DLG1	SISSGSGSLRTSQKR	NaN	1.9165	NaN	NaN	NaN				0.987138	174.87	132.66	S	542	+
DLG1 (S676)	Q12959-4	Disks large homolog 1	DLG1	QHVTSNASDSESSYR	1.1902	1.0825	0.7055	0.0907412	-0.411028			+	0.962456	167.61	158.47	S	676	+
DLG5 (S1046)	Q8TDM6-4	Disks large homolog 5	DLG5	LQEWAPYSPGHSSRH	NaN	1.7329	NaN	NaN	NaN				0.991131	50.908	38.942	S	1046	+
DLG5 (S1153)	Q8TDM6-4	Disks large homolog 5	DLG5	PSSARLGSSSNLQFK	NaN	3.1814	NaN	NaN	NaN				0.806084	47.894	25.154	S	1153	+
DLG5 (S154)	Q8TDM6-4	Disks large homolog 5	DLG5	ERNLLQQSWEDMKRL	1.623	1.9138	NaN	0.25385	0.354988				1	65.179	35.851	S	154	+
DLGAP1 (S131)	O14490-5	Disks large-associated protein 1	DLGAP1	SEVSINRSLDSLDPA	2.8504	1.2341	NaN	0.5799	0.444748			+	0.999911	110.44	60.085	S	131	+
DLGAP1 (S143)	O14490-5	Disks large-associated protein 1	DLGAP1	DPAGLLTSPKFRSRN	1.645	NaN	NaN	NaN	NaN				0.949244	111.07	52.396	S	143
DLGAP1 (S109)	O14490-5	Disks large-associated protein 1	DLGAP1	LKISNEHSPKLQIRS	1.2961	1.194	NaN	0.121507	-0.147574				0.998174	52.391	52.391	S	109	+
DLGAP4 (S434)	Q9Y2H0-3	Disks large-associated protein 4	DLGAP4	AASVRQNSATESADS	0.58175	1.1203	2.8789	0.942412	-0.0624997			+	0.957073	111.95	98.549	S	434	+
DMAP1 (T445)	Q9NPF5	DNA methyltransferase 1-associated protein 1	DMAP1	DVVGAPLTPNSRKRR	1.204	1.0621	0.59776	0.144939	-0.494327			+	0.986836	112.17	90.922	T	445	+
DMWD (S495)	Q09019	Dystrophia myotonica WD repeat-containing protein	DMWD	RSLSRSNSLPHPAGG	1.5635	0.79843	1.3086	0.721102	-0.129111				0.901949	50.897	35.007	S	495	+
DMWD (S545)	Q09019	Dystrophia myotonica WD repeat-containing protein	DMWD	KEHKRYHSLGNISRG	1.1769	1.0345	0.91814	0.0139005	-0.311554				0.998786	66.55	42.594	S	545	+
DMXL2 (S473)	Q8TDJ6-2	DmX-like protein 2	DMXL2	EDGEREGSPRTYSRL	0.89588	NaN	NaN	NaN	NaN				0.875377	29.401	21.532	S	473	+
DMXL2 (S1221)	Q8TDJ6-2	DmX-like protein 2	DMXL2	LIRRNLASPEGTLAT	NaN	0.93315	NaN	NaN	NaN				0.980456	50.284	32.848	S	1221	+
DMXL2 (T488)	Q8TDJ6-2	DmX-like protein 2	DMXL2	SVPMPLPTVLLDRKI	NaN	2.6902	NaN	NaN	NaN				0.997915	47.606	19.624	T	488
DNAH11 (S3111)	Q96DT5	Dynein heavy chain 11, axonemal	DNAH11	QKLKTTASQVGDLKA	NaN	NaN	0.7242	NaN	NaN				1	48.314	48.314	S	3111
DNAH11 (T3108)	Q96DT5	Dynein heavy chain 11, axonemal	DNAH11	NGIQKLKTTASQVGD	NaN	NaN	0.7242	NaN	NaN				1	48.314	48.314	T	3108
DNAH11 (T3109)	Q96DT5	Dynein heavy chain 11, axonemal	DNAH11	GIQKLKTTASQVGDL	NaN	NaN	0.7242	NaN	NaN				1	48.314	48.314	T	3109	+
DNAJA1 (S335)	P31689	DnaJ homolog subfamily A member 1	DNAJA1	FPENGFLSPDKLSLL	1.9132	1.45	0.88267	0.802273	0.0655378			+	0.989838	54.281	24.361	S	335	+
DNAJB6 (S228)	O75190-4	DnaJ homolog subfamily B member 6	DNAJB6	RHAPHCLSEEEGEQD	1.0824	1.0049	0.4994	0.12449	-0.658607			+	1	123.55	89.72	S	228	+
DNAJC1 (S479)	Q96KC8	DnaJ homolog subfamily C member 1	DNAJC1	DIAEQNESSDEESLR	1.2462	1.007	0.90811	0.0511693	-0.302278			+	0.999037	61.253	51.822	S	479	+
DNAJC1 (S480)	Q96KC8	DnaJ homolog subfamily C member 1	DNAJC1	IAEQNESSDEESLRK	1.2462	1.007	0.90811	0.0511693	-0.302278			+	0.998669	61.253	51.822	S	480	+
DNAJC1 (S430)	Q96KC8	DnaJ homolog subfamily C member 1	DNAJC1	EEEQEGDSGEQETGA	NaN	NaN	0.74443	NaN	NaN				0.999673	89.285	85.289	S	430	+
DNAJC2 (S60)	Q99543-2	DnaJ homolog subfamily C member 2;DnaJ homolog subfamily C member 2, N-terminally processed	DNAJC2	LEDKKELSEESEDEE	NaN	0.50712	1.0594	0.460811	-0.749245			+	1	59.228	59.228	S	60	+
DNAJC2 (S63)	Q99543-2	DnaJ homolog subfamily C member 2;DnaJ homolog subfamily C member 2, N-terminally processed	DNAJC2	KKELSEESEDEELQL	NaN	0.53992	1.0594	0.458136	-0.704036			+	1	59.228	59.228	S	63	+
DNAJC2 (S47)	Q99543-2	DnaJ homolog subfamily C member 2;DnaJ homolog subfamily C member 2, N-terminally processed	DNAJC2	KRRNRNASASFQELE	NaN	0.49829	1.0594	0.461501	-0.761916			+	0.860778	48.694	44.026	S	47	+
DNAJC2 (S49)	Q99543-2	DnaJ homolog subfamily C member 2;DnaJ homolog subfamily C member 2, N-terminally processed	DNAJC2	RNRNASASFQELEDK	NaN	0.53052	0.74691	0.236585	-0.968825			+	0.755782	48.694	44.026	S	49	+
DNAJC21 (S357)	Q5F1R6	DnaJ homolog subfamily C member 21	DNAJC21	EEEEENFSRPQIDEN	1.5752	1.2365	NaN	0.919356	0.0183348				0.80086	36.016	29.618	S	357
DNAJC21 (S370)	Q5F1R6	DnaJ homolog subfamily C member 21	DNAJC21	ENPLDDNSEEEMEDA	1.3329	1.2057	1.0036	0.0411132	-0.13525			+	0.998972	64.273	64.273	S	370	+
DNAJC5 (S10)	Q9H3Z4-2	DnaJ homolog subfamily C member 5	DNAJC5	DQRQRSLSTSGESLY	2.2389	1.926	1.552	0.0124906	0.549051			+	0.983282	191.44	179.16	S	10	+
DNER (S696)	Q8NFT8	Delta and Notch-like epidermal growth factor-related receptor	DNER	EFSNAIASIRHARFG	0.5685	1.3529	0.49096	0.185669	-0.833469				0.999805	105.14	65.92	S	696	+
DNER (S714)	Q8NFT8	Delta and Notch-like epidermal growth factor-related receptor	DNER	RPAMYDVSPIAYEDY	NaN	NaN	0.2759	NaN	NaN				0.981029	121.1	89.51	S	714	+
DNM1L (S413)	O00429-7	Dynamin-1-like protein	DNM1L	PIPIMPASPQKGHAV	1.8322	1.4282	1.3292	0.112626	0.23432			+	1	96.489	96.489	S	413	+
DNM1L (T135)	O00429-7	Dynamin-1-like protein	DNM1L	ATLLQLITKFATEYC	NaN	0.34244	NaN	NaN	NaN				0.999994	79.713	8.8042	T	135
DNMBP (S1353)	Q6XZF7	Dynamin-binding protein	DNMBP	YNPRRSHSDASVGSH	1.5205	0.98022	0.75411	0.283698	-0.308934			+	0.817019	73.797	68.589	S	1353	+
DNMBP (S1369)	Q6XZF7	Dynamin-binding protein	DNMBP	STESEHGSSSPRFPR	1.4165	NaN	0.89432	0.517464	-0.161145				0.807177	170.44	170.44	S	1369
DNMT1 (S714)	P26358	DNA (cytosine-5)-methyltransferase 1	DNMT1	DNIPEMPSPKKMHQG	0.74201	0.66602	0.40864	0.0206783	-1.13444		+	+	1	176.85	176.85	S	714	+
DNMT1 (S953)	P26358	DNA (cytosine-5)-methyltransferase 1	DNMT1	FTFNIKLSSPVKRPR	NaN	0.74596	0.3689	0.189127	-1.23183			+	0.885906	86.189	86.189	S	953
DNMT1 (S954)	P26358	DNA (cytosine-5)-methyltransferase 1	DNMT1	TFNIKLSSPVKRPRK	0.75491	0.74653	0.38684	0.0384851	-1.09764		+	+	0.99974	100.48	100.48	S	954	+
DNMT1 (S1105)	P26358	DNA (cytosine-5)-methyltransferase 1	DNMT1	DPPNHARSPGNKGKG	0.78056	NaN	NaN	NaN	NaN				0.999977	50.562	28.517	S	1105	+
DNMT1 (S143)	P26358	DNA (cytosine-5)-methyltransferase 1	DNMT1	RTPRRSKSDGEAKPE	NaN	NaN	0.78504	NaN	NaN				0.944378	48.053	39.453	S	143	+
DNPH1 (S12)	O43598	2'-deoxynucleoside 5'-phosphate N-hydrolase 1	DNPH1	MVPGRSESWERGEPG	2.5987	2.5254	1.7927	0.00813767	0.820354			+	0.999657	137.68	117.59	S	12	+
DNTTIP1 (S161)	Q9H147	Deoxynucleotidyltransferase terminal-interacting protein 1	DNTTIP1	EECAHRGSPLPKKRK	0.8789	0.60449	NaN	0.162217	-0.918783			+	1	127.03	110	S	161	+
DNTTIP2 (S148)	Q5QJE6	Deoxynucleotidyltransferase terminal-interacting protein 2	DNTTIP2	SEAESHVSGISRIVL	4.1858	2.7753	NaN	0.127752	1.30651			+	0.817334	72.771	56.055	S	148	+
DNTTIP2 (S117)	Q5QJE6	Deoxynucleotidyltransferase terminal-interacting protein 2	DNTTIP2	RQILIACSPVSSVRK	1.5894	1.5017	0.7802	0.801753	-0.0661262			+	0.996348	105.03	77.931	S	117	+
DOCK1 (S1704)	Q14185	Dedicator of cytokinesis protein 1	DOCK1	KKKEKRNSKHQEIFE	2.2723	NaN	NaN	NaN	NaN				1	28.546	19.656	S	1704	+
DOCK1 (S1681)	Q14185	Dedicator of cytokinesis protein 1	DOCK1	PKKMHSRSQDKLDKD	0.64287	0.95229	0.38062	0.0743954	-1.06563			+	1	161.21	116.13	S	1681	+
DOCK10 (S1292)	Q96BY6	Dedicator of cytokinesis protein 10	DOCK10	DSRASLASLDSNPST	NaN	6.7045	NaN	NaN	NaN				0.999991	176.17	101.2	S	1292	+
DOCK10 (S1295)	Q96BY6	Dedicator of cytokinesis protein 10	DOCK10	ASLASLDSNPSTNEK	NaN	6.7045	1.658	0.349001	1.43622			+	0.999912	212.83	184.03	S	1295	+
DOCK5 (S1766)	Q9H7D0	Dedicator of cytokinesis protein 5	DOCK5	RKAQRPKSLQLMDNR	5.1681	5.0422	2.0657	0.0442502	1.55165	+		+	1	104.05	67.653	S	1766	+
DOCK6 (S1343)	Q96HP0	Dedicator of cytokinesis protein 6	DOCK6	VRRSRERSPFGNPEN	1.5708	1.4482	NaN	0.134484	0.130316			+	1	67.927	50.01	S	1343	+
DOCK6 (S880)	Q96HP0	Dedicator of cytokinesis protein 6	DOCK6	LYLARSKSISSSNPD	NaN	NaN	1.0679	NaN	NaN				0.792508	77.746	65.954	S	880	+
DOCK7 (S943)	Q96N67-2	Dedicator of cytokinesis protein 7	DOCK7	PKAAPWGSNPSPSAE	1.365	NaN	NaN	NaN	NaN				0.953656	54.524	32.893	S	943
DOCK7 (S2118)	Q96N67-2	Dedicator of cytokinesis protein 7	DOCK7	PVTCHRDSFSRMSLR	NaN	1.2908	NaN	NaN	NaN				0.771937	54.281	35.448	S	2118	+
DOCK7 (S1421)	Q96N67-2	Dedicator of cytokinesis protein 7	DOCK7	SRGQLERSPSGSAFG	1.4496	2.4073	1.486	0.204043	0.426377			+	0.965607	198.48	198.48	S	1421	+
DOCK7 (S1423)	Q96N67-2	Dedicator of cytokinesis protein 7	DOCK7	GQLERSPSGSAFGSQ	1.5242	1.9633	2.2264	0.16126	0.546891			+	0.997532	215.34	215.34	S	1423	+
DOCK7 (S1425)	Q96N67-2	Dedicator of cytokinesis protein 7	DOCK7	LERSPSGSAFGSQEN	1.2329	1.3096	2.2673	0.564392	0.258928				0.965179	112.44	112.44	S	1425	+
DOCK7 (S1429)	Q96N67-2	Dedicator of cytokinesis protein 7	DOCK7	PSGSAFGSQENLRWR	1.3865	1.1017	1.0429	0.218192	-0.141198			+	1	272.74	272.74	S	1429	+
DOCK7 (S30)	Q96N67-2	Dedicator of cytokinesis protein 7	DOCK7	ISGQYSGSPQLLKNL	0.7758	0.52437	NaN	0.141886	-1.11136			+	0.989329	99.747	56.142	S	30	+
DOCK7 (S1383)	Q96N67-2	Dedicator of cytokinesis protein 7	DOCK7	KVFERMNSLTFKKSK	1.789	1.5244	1.8698	0.126206	0.418302			+	0.999932	114.89	97.472	S	1383	+
DOCK7 (S888)	Q96N67-2	Dedicator of cytokinesis protein 7	DOCK7	RSAVRPASLNLNRSR	2.6147	2.2567	0.84904	0.423209	0.409797				0.999991	109.6	80.614	S	888	+
DOCK7 (S896)	Q96N67-2	Dedicator of cytokinesis protein 7	DOCK7	LNLNRSRSLSNSNPD	0.68848	NaN	1.3387	0.651682	-0.390582			+	0.848447	198.47	108.59	S	896	+
DOCK7 (S898)	Q96N67-2	Dedicator of cytokinesis protein 7	DOCK7	LNRSRSLSNSNPDIS	1.6669	1.4957	NaN	0.151045	0.19643			+	0.900102	230.27	230.27	S	898	+
DOCK7 (S900)	Q96N67-2	Dedicator of cytokinesis protein 7	DOCK7	RSRSLSNSNPDISGT	1.6388	0.82468	1.2303	0.723019	-0.120606			+	0.999453	269.65	185.9	S	900	+
DOCK7 (S180)	Q96N67-2	Dedicator of cytokinesis protein 7	DOCK7	QDDLKRRSMSIDDTP	1.7279	1.5618	0.46915	0.668112	-0.251674			+	0.995052	120.63	62.001	S	180	+
DOCK7 (S929)	Q96N67-2	Dedicator of cytokinesis protein 7	DOCK7	KGLDRSNSWVNTGGP	3.8895	2.7414	2.0305	0.0259992	1.11365	+		+	0.997131	111.52	98.898	S	929	+
DOK1 (S321)	Q99704-3	Docking protein 1	DOK1	QKSGASGSWDCGLSR	0.78442	0.76144	0.9272	0.0725241	-0.649307			+	0.980928	89.629	80.272	S	321	+
DONSON (S4)	Q9NYP3-2	Protein downstream neighbor of Son	DONSON	____MALSVPGYSPG	NaN	1.1248	NaN	NaN	NaN				0.98069	30.872	26.718	S	4
DOS (S341)	Q8N350	Protein Dos	DOS	FQRQRAASESTEQEE	1.8912	2.697	2.1709	0.0496386	0.791192			+	0.972253	165.74	146.91	S	341	+
DOS (S528)	Q8N350	Protein Dos	DOS	AAPARPRSPRAWPRR	1.2446	2.1287	1.6555	0.319492	0.34585			+	0.999999	95.57	55.591	S	528	+
DOS (S299)	Q8N350	Protein Dos	DOS	TRLRRHASLDGASPY	2.9665	4.845	2.4941	0.0311558	1.35613	+		+	1	173.19	156.41	S	299	+
DOT1L (S899)	Q8TEK3-2	Histone-lysine N-methyltransferase, H3 lysine-79 specific	DOT1L	SRAERARSTPSPVLQ	NaN	0.97584	NaN	NaN	NaN				0.94577	67.019	52.047	S	899	+
DOT1L (S902)	Q8TEK3-2	Histone-lysine N-methyltransferase, H3 lysine-79 specific	DOT1L	ERARSTPSPVLQPRD	1.1368	0.97584	NaN	0.128685	-0.387716			+	0.989077	67.136	46.473	S	902	+
DOT1L (S834)	Q8TEK3-2	Histone-lysine N-methyltransferase, H3 lysine-79 specific	DOT1L	PQDPRPLSPGALQLA	NaN	0.86908	NaN	NaN	NaN				0.999932	49.224	15.6	S	834	+
DPM1 (S9)	O60762	Dolichol-phosphate mannosyltransferase subunit 1	DPM1	ASLEVSRSPRRSRRE	1.7649	1.7051	1.0446	0.332664	0.185673			+	0.999823	174.87	136.39	S	9	+
DPYSL2 (S486)	Q16555-2	Dihydropyrimidinase-related protein 2	DPYSL2	PASSAKTSPAKQQAP	2.7027	3.3978	1.2274	0.15348	0.799745			+	0.934664	123.92	103.59	S	486	+
DPYSL2 (S481)	Q16555-2	Dihydropyrimidinase-related protein 2	DPYSL2	PKTVTPASSAKTSPA	4.4348	3.0901	0.95672	0.264905	0.872439			+	0.767222	121.25	121.25	S	481	+
DPYSL2 (S482)	Q16555-2	Dihydropyrimidinase-related protein 2	DPYSL2	KTVTPASSAKTSPAK	4.1001	3.0901	0.95672	0.264487	0.834703			+	0.759395	88.133	78.345	S	482	+
DPYSL2 (T473)	Q16555-2	Dihydropyrimidinase-related protein 2	DPYSL2	PVCEVSVTPKTVTPA	3.7557	2.8712	0.77315	0.392567	0.654728			+	0.999999	215.37	215.37	T	473	+
DPYSL2 (T485)	Q16555-2	Dihydropyrimidinase-related protein 2	DPYSL2	TPASSAKTSPAKQQA	3.5833	3.3091	1.0044	0.237233	0.82623			+	0.826703	130.83	122.34	T	485	+
DPYSL2 (T478)	Q16555-2	Dihydropyrimidinase-related protein 2	DPYSL2	SVTPKTVTPASSAKT	3.7903	2.5839	0.83565	0.365269	0.64582			+	0.984468	130.83	122.34	T	478	+
DSN1 (S42)	Q9H410-4	Kinetochore-associated protein DSN1 homolog	DSN1	ERIHLGSSPKKGGNC	1.2294	1.0996	0.68683	0.12701	-0.400805			+	0.922907	109.44	54.662	S	42	+
DSN1 (S65)	Q9H410-4	Kinetochore-associated protein DSN1 homolog	DSN1	QSKSLHLSPQEQSAS	0.95069	1.0344	0.72778	0.0190663	-0.525986			+	0.997645	87.932	63.374	S	65	+
DSN1 (S72)	Q9H410-4	Kinetochore-associated protein DSN1 homolog	DSN1	SPQEQSASYQDRRQS	1.3412	1.1281	NaN	0.331991	-0.163854				0.941195	56.327	48.43	S	72	+
DSP (S166)	P15924-2	Desmoplakin	DSP	PRVRRASSKGGGGYT	NaN	2.933	3.9856	0.149391	1.47252			+	0.887719	67.364	62.409	S	166	+
DSP (S2216)	P15924-2	Desmoplakin	DSP	VSSKGLPSPYNMSSA	3.9113	NaN	NaN	NaN	NaN				0.998958	104.79	79.578	S	2216	+
DSP (S2222)	P15924-2	Desmoplakin	DSP	PSPYNMSSAPGSRSG	NaN	2.8022	2.2177	0.0237356	1.01674	+		+	0.851738	112.57	80.134	S	2222	+
DSP (S2226)	P15924-2	Desmoplakin	DSP	NMSSAPGSRSGSRSG	2.9971	2.8608	NaN	0.00169835	1.08743	+		+	0.985551	80.534	70.01	S	2226	+
DSP (S1610)	P15924-2	Desmoplakin	DSP	SVQKRSMSFQGIRQP	NaN	7.4309	11.281	0.0943394	2.89361			+	0.999976	158.47	64.062	S	1610	+
DST (S1378)	Q03001	Dystonin	DST	TYRAMVDSQQKSPVK	NaN	0.29845	NaN	NaN	NaN				0.996584	68.44	55.673	S	1378	+
DST (S1382)	Q03001	Dystonin	DST	MVDSQQKSPVKRRRM	1.0891	1.3777	1.2958	0.814412	-0.0453774			+	0.988341	67.136	54.369	S	1382	+
DST (S3968)	Q03001	Dystonin	DST	TKLKRQKSFSEDVIS	0.80189	0.70959	1.0198	0.124555	-0.626851			+	0.999976	140.31	81.081	S	3968	+
DST (S3970)	Q03001	Dystonin	DST	LKRQKSFSEDVISHK	0.91986	0.74389	1.1033	0.179326	-0.5003			+	0.885293	69.815	45.464	S	3970	+
DST (S7510)	Q03001	Dystonin	DST	RASSRRGSDASDFDI	0.94912	0.93116	1.0328	0.103585	-0.409016			+	0.999952	227.5	227.5	S	7510	+
DST (S7513)	Q03001	Dystonin	DST	SRRGSDASDFDISEI	0.83431	0.85406	NaN	0.0427506	-0.707031			+	0.999064	94.45	86.746	S	7513	+
DST (S7518)	Q03001	Dystonin	DST	DASDFDISEIQSVCS	1.7439	1.4101	0.95707	0.794962	0.0464793				0.86047	138.98	138.98	S	7518
DST (S106)	Q03001-11	Dystonin	DST	VVEVHHQSEQETSVR	NaN	2.2746	NaN	NaN	NaN				0.956664	33.414	20.094	S	106
DST (S77)	Q03001-11	Dystonin	DST	RSEGFRASPRHLRRR	NaN	1.3943	1.0798	0.929981	-0.0059154				0.999971	55.353	36.681	S	77
DSTN (S3)	P60981	Destrin	DSTN	_____MASGVQVADE	2.9083	2.2891	1.0479	0.241552	0.569028			+	1	180.18	162.12	S	3	+
DTD1 (S196)	Q8TEA8	D-tyrosyl-tRNA(Tyr) deacylase 1	DTD1	RKEDRSASSGAEGDV	NaN	0.70357	NaN	NaN	NaN				0.882735	108.56	95.427	S	196	+
DTD1 (S197)	Q8TEA8	D-tyrosyl-tRNA(Tyr) deacylase 1	DTD1	KEDRSASSGAEGDVS	NaN	NaN	0.57118	NaN	NaN				0.869567	132.15	101.28	S	197	+
DTD1 (S205)	Q8TEA8	D-tyrosyl-tRNA(Tyr) deacylase 1	DTD1	GAEGDVSSEREP___	1.0203	1.1648	NaN	0.227505	-0.338026			+	0.858401	175.15	154.31	S	205	+
DTL (T196)	Q9NZJ0	Denticleless protein homolog	DTL	HNTSDKQTPSKPKKK	NaN	1.322	NaN	NaN	NaN				0.921974	55.907	55.907	T	196	+
DTL (T516)	Q9NZJ0	Denticleless protein homolog	DTL	PSSSPPITPPASETK	NaN	NaN	1.8494	NaN	NaN				0.961866	38.613	22.431	T	516	+
DTX3L (S9)	Q8TDB6	E3 ubiquitin-protein ligase DTX3L	DTX3L	ASHLRPPSPLLVRVY	5.0758	3.88	2.6087	0.0141696	1.52922	+		+	1	130.66	88.662	S	9	+
DTX3L (S202)	Q8TDB6	E3 ubiquitin-protein ligase DTX3L	DTX3L	SEQKQQFSPSMTERK	NaN	NaN	2.6204	NaN	NaN				0.999767	104.82	56.833	S	202	+
DUS2 (S488)	Q9NX74	tRNA-dihydrouridine(20) synthase [NAD(P)+]-like	DUS2	ALGSGEESPLEGW__	1.4767	1.4482	NaN	0.12184	0.0857549			+	0.996149	76.655	70.552	S	488	+
DUS3L (S272)	Q96G46-2	tRNA-dihydrouridine(47) synthase [NAD(P)(+)]-like	DUS3L	VPAGPGTSTPPSSPV	NaN	NaN	0.62646	NaN	NaN				0.830512	118.93	118.93	S	272	+
DUT (S4)	P33316-2	Deoxyuridine 5'-triphosphate nucleotidohydrolase, mitochondrial	DUT	____MPCSEETPAIS	NaN	1.1987	NaN	NaN	NaN				0.997959	65.511	51.548	S	4	+
DUT (S11)	P33316-2	Deoxyuridine 5'-triphosphate nucleotidohydrolase, mitochondrial	DUT	SEETPAISPSKRARP	1.1092	0.94422	0.53798	0.0984095	-0.641011			+	0.999917	265.64	205.27	S	11	+
DUT (S13)	P33316-2	Deoxyuridine 5'-triphosphate nucleotidohydrolase, mitochondrial	DUT	ETPAISPSKRARPAE	NaN	0.8989	NaN	NaN	NaN				0.876107	215.93	163.99	S	13	+
DUT (T7)	P33316-2	Deoxyuridine 5'-triphosphate nucleotidohydrolase, mitochondrial	DUT	_MPCSEETPAISPSK	NaN	0.60817	NaN	NaN	NaN				0.962157	222.56	166.84	T	7	+
DVL3 (S125)	Q92997-2	Segment polarity protein dishevelled homolog DVL-3	DVL3	HPHAGGGSQENLDND	1.5641	1.3138	1.2653	0.291339	0.0943949			+	0.999812	136.89	136.89	S	125	+
DYNC1H1 (S1230)	Q14204	Cytoplasmic dynein 1 heavy chain 1	DYNC1H1	DIMRRKDSAIQQQVA	1.1453	NaN	NaN	NaN	NaN				1	86.498	47.071	S	1230	+
DYNC1H1 (S4368)	Q14204	Cytoplasmic dynein 1 heavy chain 1	DYNC1H1	EKKTRTDSTSDGRPA	1.3833	1.3126	0.88009	0.323335	-0.139703			+	0.996059	140.24	114.71	S	4368	+
DYNC1I2 (S98)	Q13409-6	Cytoplasmic dynein 1 intermediate chain 2	DYNC1I2	SEAGSQDSGDGAVGS	NaN	1.3473	NaN	NaN	NaN				0.786661	66.325	55.4	S	98	+
DYNC1LI1 (S207)	Q9Y6G9	Cytoplasmic dynein 1 light intermediate chain 1	DYNC1LI1	PGEDFPASPQRRNTA	1.4302	1.1744	0.94341	0.232226	-0.143759			+	1	159.81	139.76	S	207	+
DYNC1LI1 (S510)	Q9Y6G9	Cytoplasmic dynein 1 light intermediate chain 1	DYNC1LI1	TRKPVTVSPTTPTSP	1.2307	1.2438	1.1621	0.339549	-0.0881352			+	0.991233	154.31	124.31	S	510	+
DYNC1LI1 (S516)	Q9Y6G9	Cytoplasmic dynein 1 light intermediate chain 1	DYNC1LI1	VSPTTPTSPTEGEAS	2.2257	1.9269	1.6869	0.00517219	0.586514			+	0.991997	220.32	163.53	S	516	+
DYNC1LI1 (T508)	Q9Y6G9	Cytoplasmic dynein 1 light intermediate chain 1	DYNC1LI1	RITRKPVTVSPTTPT	1.6545	NaN	NaN	NaN	NaN				0.93533	118.21	71.279	T	508	+
DYNC1LI1 (Y197)	Q9Y6G9	Cytoplasmic dynein 1 light intermediate chain 1	DYNC1LI1	LIRDFQEYVEPGEDF	NaN	NaN	0.96783	NaN	NaN				0.967706	60.49	48.324	Y	197
DYNC1LI2 (S194)	O43237	Cytoplasmic dynein 1 light intermediate chain 2	DYNC1LI2	PEEGCQGSPQRRGPL	1.5609	1.3802	1.0729	0.609123	0.0377993			+	1	211.13	137.54	S	194	+
DYRK1A;DYRK1B (Y312)	Q13627-2	Dual specificity tyrosine-phosphorylation-regulated kinase 1A;Dual specificity tyrosine-phosphorylation-regulated kinase 1B	DYRK1A;DYRK1B	LGQRIYQYIQSRFYR	1.3073	NaN	1.2141	0.991187	0.0014972			+	0.999819	96.253	72.824	Y	312	+
EAF1 (S158)	Q96JC9	ELL-associated factor 1	EAF1	PPVGPKTSPLKDNPS	1.5671	1.2578	0.71937	0.491296	-0.197189			+	0.825796	74.251	47.361	S	158	+
EAF1 (S165)	Q96JC9	ELL-associated factor 1	EAF1	SPLKDNPSPEPQLDD	1.5671	1.5272	0.71937	0.738328	-0.10386			+	0.999539	74.251	47.361	S	165	+
EAPP (S109)	Q56P03	E2F-associated phosphoprotein	EAPP	YDDIYFDSDSEDEDR	1.0224	1.2299	1.0968	0.242837	-0.210524			+	0.940074	113.25	103.45	S	109	+
EAPP (S111)	Q56P03	E2F-associated phosphoprotein	EAPP	DIYFDSDSEDEDRAV	1.1845	1.2407	1.4942	0.953905	0.0131442			+	0.995015	113.25	103.45	S	111	+
EAPP (Y106)	Q56P03	E2F-associated phosphoprotein	EAPP	TRYYDDIYFDSDSED	1.3368	1.2515	1.0968	0.0707896	-0.0732103			+	0.957365	108.49	104.23	Y	106	+
EBAG9 (S36)	O00559	Receptor-binding cancer antigen expressed on SiSo cells	EBAG9	SGRGRKLSGDQITLP	0.971	1.0564	0.91043	0.0297021	-0.398018			+	1	289.72	230.74	S	36	+
ECI2 (T38)	O75521-2	Enoyl-CoA delta isomerase 2, mitochondrial	ECI2	YALYKQATEGPCNMP	NaN	1.2274	NaN	NaN	NaN				1	78.078	19.92	T	38
EDC3 (S154)	Q96F86	Enhancer of mRNA-decapping protein 3	EDC3	ESLSQSKSFRRRHNS	NaN	1.3685	NaN	NaN	NaN				0.845214	106.32	98.713	S	154	+
EDC3 (S131)	Q96F86	Enhancer of mRNA-decapping protein 3	EDC3	KSQDVAVSPQQQQCS	1.4553	1.2054	0.61605	0.358781	-0.327809			+	1	281.96	185.21	S	131	+
EDC3 (S140)	Q96F86	Enhancer of mRNA-decapping protein 3	EDC3	QQQQCSKSYVDRHME	NaN	1.0402	NaN	NaN	NaN				0.799342	51.956	46.744	S	140	+
EDC4 (S879)	Q6P2E9	Enhancer of mRNA-decapping protein 4	EDC4	QDASAEQSDHDDEVA	1.399	1.0215	0.81918	0.176984	-0.289345			+	0.975574	147.1	136.06	S	879	+
EDC4 (S723)	Q6P2E9	Enhancer of mRNA-decapping protein 4	EDC4	PLGLPQASPSRTRSP	1.4852	1.4467	NaN	0.0832726	0.0891476				0.872039	114.2	93.611	S	723	+
EDF1 (S53)	O60869-2	Endothelial differentiation-related factor 1	EDF1	AGQNKQHSITKNTAK	NaN	0.59792	NaN	NaN	NaN				0.833369	59.513	49.725	S	53	+
EEF1B2 (S106)	P24534	Elongation factor 1-beta	EEF1B2	DDIDLFGSDDEEESE	1.0468	0.92219	0.87681	0.0150512	-0.445305			+	0.999994	147.84	135.91	S	106	+
EEF1D (S109)	P29692-3	Elongation factor 1-delta	EEF1D	APQTQHVSPMRQVEP	1.7393	1.3922	1.2356	0.167526	0.161904			+	1	200	125.46	S	109	+
EEF1D (S138)	P29692-3	Elongation factor 1-delta	EEF1D	DDIDLFGSDNEEEDK	1.1362	1.0863	0.89427	0.000482175	-0.317651			+	1	227.99	227.99	S	138	+
EEF1D (S94)	P29692-3	Elongation factor 1-delta	EEF1D	RLNVLEKSSPGHRAT	1.4478	1.1319	1.2049	0.760726	-0.0379503			+	0.99549	157.5	123.71	S	94	+
EEF1D (S95)	P29692-3	Elongation factor 1-delta	EEF1D	LNVLEKSSPGHRATA	1.6751	1.3672	1.2049	0.212091	0.123004			+	0.851539	144.8	105.22	S	95	+
EEF1D (T101)	P29692-3	Elongation factor 1-delta	EEF1D	SSPGHRATAPQTQHV	1.6742	NaN	NaN	NaN	NaN				0.876109	105.65	105.65	T	101	+
EEF1D (T105)	P29692-3	Elongation factor 1-delta	EEF1D	HRATAPQTQHVSPMR	1.4928	1.4695	1.2093	0.0113053	0.104048			+	0.990453	170.66	170.66	T	105	+
EEF1D (T123)	P29692-3	Elongation factor 1-delta	EEF1D	PPAKKPATPAEDDED	1.0258	0.82129	0.77625	0.0176979	-0.569356			+	1	193.46	193.46	T	123	+
EEF2 (T57)	P13639	Elongation factor 2	EEF2	RAGETRFTDTRKDEQ	NaN	0.50344	NaN	NaN	NaN				0.877995	46.592	31.716	T	57	+
EEF2K (S18)	O00418	Eukaryotic elongation factor 2 kinase	EEF2K	EGVDGGQSPRAGHDG	0.50766	0.43603	0.3965	0.000979817	-1.53518		+	+	1	153.21	125.8	S	18	+
EEF2K (S470)	O00418	Eukaryotic elongation factor 2 kinase	EEF2K	YSNRKYESDEDSLGS	0.18736	0.30046	0.38721	0.030777	-2.20502		+	+	1	186.15	186.15	S	470	+
EEF2K (S71)	O00418	Eukaryotic elongation factor 2 kinase	EEF2K	TKSERYSSSGSPANS	0.4165	0.36877	0.21019	0.0101656	-2.01614		+	+	0.82314	122.63	63.335	S	71	+
EEF2K (S72)	O00418	Eukaryotic elongation factor 2 kinase	EEF2K	KSERYSSSGSPANSF	0.4165	0.36877	0.21019	0.0101656	-2.01614		+	+	0.864704	121.95	78.997	S	72	+
EEF2K (S74)	O00418	Eukaryotic elongation factor 2 kinase	EEF2K	ERYSSSGSPANSFHF	0.53255	0.36877	0.21019	0.0232021	-1.89794		+	+	0.999516	122.63	63.335	S	74	+
EFCAB7 (S212)	A8K855-2	EF-hand calcium-binding domain-containing protein 7	EFCAB7	PSPVPKPSPKITRKT	0.54405	0.53214	NaN	0.00690053	-1.35672		+		0.968675	28.717	19.172	S	212	+
EFHD2 (S74)	Q96C19	EF-hand domain-containing protein D2	EFHD2	QGIGEPQSPSRRVFN	1.4797	1.333	0.8749	0.51978	-0.102734			+	0.99923	122.75	104.42	S	74	+
EFHD2 (S76)	Q96C19	EF-hand domain-containing protein D2	EFHD2	IGEPQSPSRRVFNPY	1.3556	NaN	0.88355	0.401689	-0.201584			+	0.938217	91.14	71.853	S	76	+
EFNB3 (S274)	Q15768	Ephrin-B3	EFNB3	GSFGRGGSLGLGGGG	NaN	3.4066	NaN	NaN	NaN				1	62.162	46.024	S	274	+
EFR3A (S650)	Q14156-3	Protein EFR3 homolog A	EFR3A	VTDEDRLSRRKSIVD	2.519	1.71	NaN	0.25368	0.59086			+	0.999981	78.088	64.461	S	650	+
EFTUD2 (S19)	Q15029-3	116 kDa U5 small nuclear ribonucleoprotein component	EFTUD2	YIGPELDSDEDDDEL	1.3437	NaN	NaN	NaN	NaN				0.816682	44.743	44.743	S	19	+
EGLN1 (S125)	Q9GZT9-2	Egl nine homolog 1	EGLN1	ADPAAAASPCRAAAG	1.7084	1.6505	0.53922	0.750387	-0.163626			+	1	118.05	118.05	S	125	+
EHBP1 (S174)	Q8NDI1-3	EH domain-binding protein 1	EHBP1	EDMQSLASLMSMKQA	NaN	0.9442	1.2649	0.701714	-0.172974				0.917277	29.687	19.635	S	174	+
EHBP1 (S391)	Q8NDI1-3	EH domain-binding protein 1	EHBP1	VSAGKDLSTSPKPSP	1.1335	0.96702	0.68208	0.0512454	-0.504986			+	0.846214	51.841	41.515	S	391	+
EHBP1 (S393)	Q8NDI1-3	EH domain-binding protein 1	EHBP1	AGKDLSTSPKPSPIP	1.326	0.96702	0.68208	0.146397	-0.429554			+	0.87341	98.572	77.619	S	393	+
EHBP1 (S397)	Q8NDI1-3	EH domain-binding protein 1	EHBP1	LSTSPKPSPIPSPVL	1.433	0.99095	0.71476	0.217189	-0.357973				0.997322	68.728	42.773	S	397	+
EHBP1 (S401)	Q8NDI1-3	EH domain-binding protein 1	EHBP1	PKPSPIPSPVLGRKP	1.1551	0.88358	0.65089	0.0626602	-0.561812			+	0.999945	98.572	77.619	S	401	+
EHBP1 (S300)	Q8NDI1-3	EH domain-binding protein 1	EHBP1	AFVTIKDSPPQSTKR	0.32764	1.237	0.72941	0.250337	-0.951181			+	0.92395	80.453	80.453	S	300	+
EHBP1 (T392)	Q8NDI1-3	EH domain-binding protein 1	EHBP1	SAGKDLSTSPKPSPI	1.227	0.96702	0.68208	0.0910853	-0.466869			+	0.872976	98.572	77.619	T	392	+
EHBP1L1 (S1273)	Q8N3D4	EH domain-binding protein 1-like protein 1	EHBP1L1	PPPRAHGSFSHVRDA	NaN	NaN	9.6459	NaN	NaN				0.975593	70.488	53.712	S	1273	+
EHBP1L1 (S1257)	Q8N3D4	EH domain-binding protein 1-like protein 1	EHBP1L1	GVRLRRPSVNGEPGS	NaN	4.9242	NaN	NaN	NaN				0.999998	67.846	27.993	S	1257	+
EHD1 (S456)	Q9H4M9	EH domain-containing protein 1	EHD1	DEIFYTLSPVNGKIT	3.954	1.9789	1.559	0.124546	0.837753			+	0.978368	65.207	63.726	S	456	+
EHD2 (S302)	Q9NZN4-2	EH domain-containing protein 2	EHD2	MEDGEEGSDDEAEWV	1.7101	1.3779	0.63224	0.658023	-0.173426			+	0.999998	150.69	142.6	S	302	+
EHD2 (S334)	Q9NZN4-2	EH domain-containing protein 2	EHD2	ADGKLSGSKAKTWMV	NaN	2.1908	0.55022	0.879201	-0.166299				0.930137	110.64	76.871	S	334	+
EIF2A (S289)	Q9BY44-2	Eukaryotic translation initiation factor 2A;Eukaryotic translation initiation factor 2A, N-terminally processed	EIF2A	AAKQEARSDKSPDLA	1.2434	NaN	0.92253	0.144647	-0.232762			+	0.866628	235.72	195.96	S	289	+
EIF2A (S292)	Q9BY44-2	Eukaryotic translation initiation factor 2A;Eukaryotic translation initiation factor 2A, N-terminally processed	EIF2A	QEARSDKSPDLAPTP	1.0753	1.2394	0.96226	0.0868514	-0.245498			+	0.999529	209.73	157.97	S	292	+
EIF2AK3 (S555)	Q9NZJ5	Eukaryotic translation initiation factor 2-alpha kinase 3	EIF2AK3	PHRQRKESETQCQTE	NaN	0.72898	NaN	NaN	NaN				0.839295	46.01	37.723	S	555	+
EIF2AK4 (T667)	Q9P2K8-2	Eukaryotic translation initiation factor 2-alpha kinase 4	EIF2AK4	ERPAGPGTPPPDSGP	0.8612	0.44206	0.77459	0.103205	-0.952378			+	1	114.53	67.444	T	667	+
EIF2B4 (S129)	Q9UI10-3	Translation initiation factor eIF-2B subunit delta	EIF2B4	GGPPPKASPSTAGET	NaN	0.76903	NaN	NaN	NaN				0.993063	52.91	26.986	S	129	+
EIF2B5 (S717)	Q13144	Translation initiation factor eIF-2B subunit epsilon	EIF2B5	LKEAEEESSEDD___	1.1041	1.0705	0.77838	0.0236313	-0.405224				1	49.5	44.007	S	717	+
EIF2B5 (S718)	Q13144	Translation initiation factor eIF-2B subunit epsilon	EIF2B5	KEAEEESSEDD____	1.1041	1.0705	0.77838	0.0236313	-0.405224				1	49.5	44.007	S	718	+
EIF2B5 (S544)	Q13144	Translation initiation factor eIF-2B subunit epsilon	EIF2B5	EPDSRGGSPQMDDIK	0.89454	0.85743	NaN	0.000107092	-0.65391			+	1	98.76	59.113	S	544	+
EIF2S2 (S2)	P20042	Eukaryotic translation initiation factor 2 subunit 2	EIF2S2	______MSGDEMIFD	1.3842	1.3502	1.1349	0.77514	-0.00352757			+	1	146.77	146.77	S	2	+
EIF2S2 (S13)	P20042	Eukaryotic translation initiation factor 2 subunit 2	EIF2S2	MIFDPTMSKKKKKKK	3.2201	NaN	2.555	0.00288987	1.18847	+		+	0.862037	61.127	52.173	S	13	+
EIF2S2 (T111)	P20042	Eukaryotic translation initiation factor 2 subunit 2	EIF2S2	ESDVQEPTEPEDDLD	1.5544	1.38	NaN	0.356671	0.0879491			+	0.98328	83.499	70.622	T	111	+
EIF3A (S1154)	Q14152-2	Eukaryotic translation initiation factor 3 subunit A	EIF3A	KEKAREESWGPPRES	2.1958	1.7581	NaN	0.15799	0.511818			+	1	113.38	102.02	S	1154	+
EIF3A (S848)	Q14152-2	Eukaryotic translation initiation factor 3 subunit A	EIF3A	ERRLGDSSLSRKDSR	NaN	2.735	NaN	NaN	NaN				0.876197	104.14	64.226	S	848	+
EIF3B (S119)	P55884	Eukaryotic translation initiation factor 3 subunit B	EIF3B	ARDERSDSRAQAVSE	2.1433	1.5655	0.37547	0.742559	-0.254049				0.970141	149.47	132.4	S	119	+
EIF3B (S85)	P55884	Eukaryotic translation initiation factor 3 subunit B	EIF3B	SGPSESPSPPAAEEL	NaN	NaN	1.0887	NaN	NaN				0.832292	82.766	82.766	S	85	+
EIF3C;EIF3CL (S39)	Q99613-2	Eukaryotic translation initiation factor 3 subunit C;Eukaryotic translation initiation factor 3 subunit C-like protein	EIF3C;EIF3CL	GKQPLLLSEDEEDTK	1.4278	1.2942	0.92868	0.357339	-0.105422			+	1	232.83	232.83	S	39	+
EIF3F (S258)	O00303	Eukaryotic translation initiation factor 3 subunit F	EIF3F	LIMKTCFSPNRVIGL	NaN	2.0692	0.81507	0.911222	0.0759666			+	0.998459	126.97	126.97	S	258	+
EIF3F (T255)	O00303	Eukaryotic translation initiation factor 3 subunit F	EIF3F	GVDLIMKTCFSPNRV	1.8469	2.017	1.1654	0.158912	0.340923			+	0.967547	161.51	161.51	T	255	+
EIF3G (S42)	O75821	Eukaryotic translation initiation factor 3 subunit G	EIF3G	PLATGDTSPEPELLP	1.3738	1.4269	1.0814	0.937375	-0.00380556			+	0.899305	121.58	121.58	S	42	+
EIF3G (T41)	O75821	Eukaryotic translation initiation factor 3 subunit G	EIF3G	IPLATGDTSPEPELL	NaN	1.257	1.1978	0.961051	-0.0058821			+	0.833766	121.58	121.58	T	41	+
EIF3J (S11)	O75822-2	Eukaryotic translation initiation factor 3 subunit J	EIF3J	AAAAAGDSDSWDADA	1.2178	1.0487	0.80012	0.0492834	-0.354735			+	1	186.69	186.69	S	11	+
EIF3J (S13)	O75822-2	Eukaryotic translation initiation factor 3 subunit J	EIF3J	AAAGDSDSWDADAFS	1.2598	1.2311	0.82779	0.132455	-0.244965			+	1	144.72	143.8	S	13	+
EIF4A3 (S12)	P38919	Eukaryotic initiation factor 4A-III;Eukaryotic initiation factor 4A-III, N-terminally processed	EIF4A3	ATMATSGSARKRLLK	1.862	NaN	1.1075	0.536142	0.190338			+	0.806327	190.37	171.74	S	12	+
EIF4B (S367)	P23588-2	Eukaryotic translation initiation factor 4B	EIF4B	RPRERHPSWRSEETQ	1.636	1.3905	0.86368	0.84162	-0.0403427			+	1	162.49	162.49	S	367	+
EIF4B (S370)	P23588-2	Eukaryotic translation initiation factor 4B	EIF4B	ERHPSWRSEETQERE	1.7196	1.1766	0.56315	0.505067	-0.302362			+	0.999345	99.481	99.481	S	370	+
EIF4EBP1 (S101)	Q13541	Eukaryotic translation initiation factor 4E-binding protein 1	EIF4EBP1	SQSHLRNSPEDKRAG	1.3011	1.2062	1.1517	0.303673	-0.0804691			+	0.998482	140.73	140.73	S	101	+
EIF4EBP1 (S65)	Q13541	Eukaryotic translation initiation factor 4E-binding protein 1	EIF4EBP1	FLMECRNSPVTKTPP	0.90283	0.84036	0.34842	0.0996252	-1.00496			+	0.999932	152	152	S	65	+
EIF4EBP1 (S35)	Q13541	Eukaryotic translation initiation factor 4E-binding protein 1	EIF4EBP1	QLPPGDYSTTPGGTL	0.99919	NaN	NaN	NaN	NaN				0.75466	78.311	78.311	S	35	+
EIF4EBP1 (T77)	Q13541	Eukaryotic translation initiation factor 4E-binding protein 1	EIF4EBP1	TPPRDLPTIPGVTSP	0.81304	0.79904	NaN	0.0149269	-0.773695			+	0.816472	89.096	79.806	T	77	+
EIF4EBP1 (T68)	Q13541	Eukaryotic translation initiation factor 4E-binding protein 1	EIF4EBP1	ECRNSPVTKTPPRDL	1.0731	0.72823	0.27273	0.151885	-1.10853			+	0.957628	119.21	54.693	T	68	+
EIF4EBP1 (T70)	Q13541	Eukaryotic translation initiation factor 4E-binding protein 1	EIF4EBP1	RNSPVTKTPPRDLPT	0.89655	0.65146	0.25764	0.101504	-1.27591			+	0.98185	109.33	109.33	T	70	+
EIF4EBP1 (T37)	Q13541	Eukaryotic translation initiation factor 4E-binding protein 1	EIF4EBP1	PPGDYSTTPGGTLFS	NaN	NaN	0.30714	NaN	NaN				0.97455	133.2	133.2	T	37	+
EIF4EBP1 (T46)	Q13541	Eukaryotic translation initiation factor 4E-binding protein 1	EIF4EBP1	GGTLFSTTPGGTRII	1.2316	1.0548	0.48752	0.204034	-0.584779			+	0.800808	110.03	101.72	T	46	+
EIF4EBP2 (T46)	Q13542	Eukaryotic translation initiation factor 4E-binding protein 2	EIF4EBP2	GGTLFSTTPGGTRII	1.2918	1.5951	0.56232	0.508452	-0.294293			+	0.845524	97.784	97.784	T	46	+
EIF4ENIF1 (S564)	Q9NRA8	Eukaryotic translation initiation factor 4E transporter	EIF4ENIF1	LLGQRAPSPPLSQVF	1.8434	1.6095	0.90012	0.671581	0.107266			+	1	132.14	114.76	S	564	+
EIF4ENIF1 (S587)	Q9NRA8	Eukaryotic translation initiation factor 4E transporter	EIF4ENIF1	YLRPRIPSPIGFTPG	1.7965	NaN	NaN	NaN	NaN				0.99988	81.016	81.016	S	587	+
EIF4ENIF1 (S136)	Q9NRA8	Eukaryotic translation initiation factor 4E transporter	EIF4ENIF1	AAVSSRRSGSPLEKD	1.6295	1.1139	0.84849	0.490766	-0.157452			+	0.852766	70.977	59.264	S	136	+
EIF4ENIF1 (S138)	Q9NRA8	Eukaryotic translation initiation factor 4E transporter	EIF4ENIF1	VSSRRSGSPLEKDSD	1.7601	1.3373	0.75727	0.769903	-0.0871711			+	0.851894	83.856	38.698	S	138	+
EIF4ENIF1 (S951)	Q9NRA8	Eukaryotic translation initiation factor 4E transporter	EIF4ENIF1	RPSQRSSSPVGLAKW	1.4904	1.3634	0.9368	0.653168	-0.0555507			+	0.999461	110.38	31.443	S	951	+
EIF4ENIF1 (S670)	Q9NRA8	Eukaryotic translation initiation factor 4E transporter	EIF4ENIF1	RQQRVTKSPAPVHRG	2.1813	NaN	0.47723	0.800579	-0.302769			+	0.999656	105.2	105.2	S	670	+
EIF4ENIF1 (T668)	Q9NRA8	Eukaryotic translation initiation factor 4E transporter	EIF4ENIF1	RNRQQRVTKSPAPVH	NaN	1.6125	NaN	NaN	NaN				0.910728	43.282	35.357	T	668
EIF4G1 (S1013)	Q04637-6	Eukaryotic translation initiation factor 4 gamma 1	EIF4G1	EGLRKAASLTEDRDR	1.0759	NaN	1.7269	0.856712	0.115123			+	0.999292	107.39	58.873	S	1013	+
EIF4G1 (S1035)	Q04637-6	Eukaryotic translation initiation factor 4 gamma 1	EIF4G1	EAALPPVSPLKAALS	1.3697	1.3493	1.1944	0.713326	0.0156613			+	1	93.649	36.059	S	1035	+
EIF4G1 (S508)	Q04637-6	Eukaryotic translation initiation factor 4 gamma 1	EIF4G1	AGLGPRRSQQGPRKE	2.2851	2.0761	NaN	0.0370823	0.660503				1	56.215	56.215	S	508	+
EIF4G1 (S896)	Q04637-6	Eukaryotic translation initiation factor 4 gamma 1	EIF4G1	FAPGGRLSWGKGSSG	1.4557	1.4269	NaN	0.156656	0.0647348			+	0.999998	84.561	61.924	S	896	+
EIF4G1 (S989)	Q04637-6	Eukaryotic translation initiation factor 4 gamma 1	EIF4G1	RTPATKRSFSKEVEE	0.90244	1.2242	1.0836	0.267422	-0.2786			+	1	127.52	73.837	S	989	+
EIF4G1 (S991)	Q04637-6	Eukaryotic translation initiation factor 4 gamma 1	EIF4G1	PATKRSFSKEVEERS	1.4042	1.2056	0.60518	0.326751	-0.353479			+	1	174.94	174.94	S	991	+
EIF4G1 (S998)	Q04637-6	Eukaryotic translation initiation factor 4 gamma 1	EIF4G1	SKEVEERSRERPSQP	1.7008	1.031	0.46506	0.410128	-0.463209			+	1	134.68	106.48	S	998	+
EIF4G1 (S832)	Q04637-6	Eukaryotic translation initiation factor 4 gamma 1	EIF4G1	QQLMAKGSDKRRGGP	NaN	NaN	2.7031	NaN	NaN				1	48.112	38.679	S	832	+
EIF4G1 (S1400)	Q04637-6	Eukaryotic translation initiation factor 4 gamma 1	EIF4G1	LREAEEESDHN____	1.4128	1.2973	0.96794	0.310017	-0.0894382			+	1	174.46	166.74	S	1400	+
EIF4G1 (S509)	Q04637-7	Eukaryotic translation initiation factor 4 gamma 1	EIF4G1	AGLGPRRSQQGPRKE	NaN	1.7733	NaN	NaN	NaN				1	29.172	25.07	S	509	+
EIF4G1 (T1015)	Q04637-6	Eukaryotic translation initiation factor 4 gamma 1	EIF4G1	LRKAASLTEDRDRGR	0.83382	1.1012	1.9389	0.865272	-0.0877502			+	0.984554	99.669	21.994	T	1015	+
EIF4G1 (T11)	Q04637-6	Eukaryotic translation initiation factor 4 gamma 1	EIF4G1	ARTASTPTPPQTGGG	1.5615	1.3435	NaN	0.525053	0.0719005			+	0.75378	64.733	39.007	T	11	+
EIF4G2 (S395)	P78344-2	Eukaryotic translation initiation factor 4 gamma 2	EIF4G2	GVIQDRFSPTMGRHR	NaN	1.1019	0.81914	0.138811	-0.37498			+	0.999964	90.37	67.333	S	395	+
EIF4G2 (T470)	P78344-2	Eukaryotic translation initiation factor 4 gamma 2	EIF4G2	AQPPRTQTPPLGQTP	1.3025	1.312	0.84514	0.240895	-0.188353			+	0.998299	166.67	166.67	T	470	+
EIF4G3 (S1156)	O43432	Eukaryotic translation initiation factor 4 gamma 3	EIF4G3	NTFMRGGSSKDLLDN	2.8941	3.6667	5.9377	0.0562713	1.62738			+	0.96937	137.09	116.15	S	1156	+
EIF4G3 (S495)	O43432	Eukaryotic translation initiation factor 4 gamma 3	EIF4G3	QNLNSRRSPVPAQIA	1.0963	1.0234	0.95243	0.0198077	-0.333225			+	1	112.12	112.12	S	495	+
EIF4G3 (S232)	O43432	Eukaryotic translation initiation factor 4 gamma 3	EIF4G3	DPVLKSPSPVLRLVL	NaN	1.0763	NaN	NaN	NaN				0.999986	116.25	35.06	S	232	+
EIF4H (S21)	Q15056-2	Eukaryotic translation initiation factor 4H	EIF4H	SFGGGRGSRGSAGGH	1.4517	1.1492	2.5533	0.523231	0.331787				0.994721	71.555	64.82	S	21	+
EIF5 (S389)	P55010	Eukaryotic translation initiation factor 5	EIF5	LKEAEEESSGGEEED	1.2422	1.0756	0.91264	0.0270194	-0.269739			+	1	93.876	93.876	S	389	+
EIF5 (S390)	P55010	Eukaryotic translation initiation factor 5	EIF5	KEAEEESSGGEEEDE	1.2422	1.0756	0.91264	0.0270194	-0.269739			+	1	93.876	93.876	S	390	+
EIF5B (S107)	O60841	Eukaryotic translation initiation factor 5B	EIF5B	GQKGKKQSFDDNDSE	0.77507	0.89677	1.0393	0.139211	-0.521518			+	1	168.09	156.17	S	107	+
EIF5B (S113)	O60841	Eukaryotic translation initiation factor 5B	EIF5B	QSFDDNDSEELEDKD	1.1059	1.0663	0.92125	0.00322845	-0.325291			+	1	295.52	236.54	S	113	+
EIF5B (S164)	O60841	Eukaryotic translation initiation factor 5B	EIF5B	SNKKWDGSEEDEDNS	1.2153	1.0249	0.82901	0.0378823	-0.349705			+	1	102.08	92.803	S	164	+
EIF5B (S214)	O60841	Eukaryotic translation initiation factor 5B	EIF5B	KPGPNIESGNEDDDA	1.2208	1.1005	0.87731	0.0233802	-0.286076			+	1	241.08	241.08	S	214	+
EIF5B (S135)	O60841	Eukaryotic translation initiation factor 5B	EIF5B	KPKVEMYSGSDDDDD	1.2617	1.093	0.94937	0.0308275	-0.235556			+	0.999867	169.72	122.08	S	135	+
EIF5B (S137)	O60841	Eukaryotic translation initiation factor 5B	EIF5B	KVEMYSGSDDDDDFN	1.1658	1.093	0.92318	0.00102011	-0.287025			+	1	169.72	122.08	S	137	+
EIF5B (Y134)	O60841	Eukaryotic translation initiation factor 5B	EIF5B	AKPKVEMYSGSDDDD	1.1134	1.1124	0.97986	0.0210969	-0.272026			+	0.976386	125.79	98.955	Y	134	+
ELAVL1 (S202)	Q15717	ELAV-like protein 1	ELAVL1	LLSQLYHSPARRFGG	1.4448	1.1435	1.1173	0.495706	-0.0703435			+	1	165.58	115.12	S	202	+
ELF1 (S163)	P32519-2	ETS-related transcription factor Elf-1	ELF1	TKPPRPDSPATTPNI	NaN	NaN	0.57358	NaN	NaN				0.769157	55.589	33.114	S	163	+
ELFN1 (S629)	P0C7U0	Protein ELFN1	ELFN1	HSLQRHHSVEAAGPP	1.3709	4.5828	1.9009	0.25347	0.827554				1	91.093	46.794	S	629
ELK1 (S324)	P19419	ETS domain-containing protein Elk-1	ELK1	RDLELPLSPSLLGGP	1.267	0.80942	NaN	0.370655	-0.444375			+	0.916455	95.347	66.715	S	324	+
ELK3 (S396)	P41970	ETS domain-containing protein Elk-3	ELK3	PSLDRAASPVLLSSN	NaN	0.54567	NaN	NaN	NaN				0.999984	58.116	31.001	S	396	+
ELL (S309)	P55199	RNA polymerase II elongation factor ELL	ELL	LGDPAASSPPGERGR	NaN	0.65828	NaN	NaN	NaN				0.908203	81.38	34.06	S	309	+
ELL (S437)	P55199	RNA polymerase II elongation factor ELL	ELL	LTDCAQPSRPHGSPS	NaN	0.98981	NaN	NaN	NaN				0.851842	93.226	93.226	S	437	+
ELL (S442)	P55199	RNA polymerase II elongation factor ELL	ELL	QPSRPHGSPSRSKPK	1.0645	0.91834	0.67268	0.0286814	-0.566702			+	0.84915	54.412	49.924	S	442	+
ELMSAN1 (S461)	Q6PJG2	ELM2 and SANT domain-containing protein 1	ELMSAN1	TRRRRRASQEANLLT	0.72521	0.70518	0.73655	0.0174725	-0.834661			+	1	182.91	109.07	S	461	+
ELMSAN1 (S923)	Q6PJG2	ELM2 and SANT domain-containing protein 1	ELMSAN1	VPLPRRESPSEERLE	0.46887	0.49226	0.65784	0.0369538	-1.2716		+	+	0.999566	136.33	97.697	S	923	+
ELMSAN1 (S925)	Q6PJG2	ELM2 and SANT domain-containing protein 1	ELMSAN1	LPRRESPSEERLEPK	0.54909	0.47615	NaN	0.0320826	-1.43026		+		0.762035	61.732	61.732	S	925	+
ELMSAN1 (S700)	Q6PJG2	ELM2 and SANT domain-containing protein 1	ELMSAN1	RTLLRTNSAEVTPPV	0.47838	0.44823	1.5006	0.303335	-0.910431			+	0.798654	114.9	107.24	S	700	+
ELMSAN1 (T704)	Q6PJG2	ELM2 and SANT domain-containing protein 1	ELMSAN1	RTNSAEVTPPVLSVM	0.50069	0.70564	1.5006	0.358018	-0.67028			+	0.999847	114.9	107.24	T	704	+
ELMSAN1 (T715)	Q6PJG2	ELM2 and SANT domain-containing protein 1	ELMSAN1	LSVMGEATPVSIEPR	0.93941	0.78773	0.20298	0.166983	-1.27679			+	0.979069	105.72	105.72	T	715	+
EMD (S171)	P50402	Emerin	EMD	ITHYRPVSASRSSLD	4.2222	3.1893	1.61	0.071357	1.11431			+	0.990319	243.86	223.77	S	171	+
EMD (S173)	P50402	Emerin	EMD	HYRPVSASRSSLDLS	1.4241	3.4372	0.020946	0.571537	-1.46042				0.816127	82.121	30.927	S	173	+
EMD (S143)	P50402	Emerin	EMD	DDDLLSSSEEECKDR	1.39	1.429	1.0097	0.703633	-0.030452			+	0.823395	79.958	73.465	S	143	+
EMD (S49)	P50402	Emerin	EMD	ETQRRRLSPPSSSAA	2.1254	3.016	1.8834	0.0390187	0.832779			+	0.995691	123.38	115.46	S	49	+
EMD (T122)	P50402	Emerin	EMD	RAVRQSVTSFPDADA	1.44	1.4477	0.82058	0.604157	-0.106942			+	0.768593	79.958	73.465	T	122
EML1 (S113)	O00423	Echinoderm microtubule-associated protein-like 1	EML1	KPTGSLPSPSGVRKE	2.9775	NaN	NaN	NaN	NaN				0.971693	40.186	28.924	S	113	+
EML3 (S176)	Q32P44	Echinoderm microtubule-associated protein-like 3	EML3	KLSRKAISSANLLVR	7.1852	2.5352	NaN	0.264913	1.631			+	0.997149	98.253	71.541	S	176	+
EML4 (S895)	Q9HC35	Echinoderm microtubule-associated protein-like 4	EML4	STESVIQSNTPTPPP	1.1552	1.0025	0.93811	0.02455	-0.325266			+	0.794955	162.44	162.44	S	895	+
EML4 (S144)	Q9HC35	Echinoderm microtubule-associated protein-like 4	EML4	QSPQIRASPSPQPSS	1.2561	1.2667	0.83643	0.156097	-0.227677			+	0.999999	141.88	132.22	S	144	+
EML4 (S146)	Q9HC35	Echinoderm microtubule-associated protein-like 4	EML4	PQIRASPSPQPSSQP	1.3389	1.2656	1.0024	0.0618511	-0.110348			+	0.999999	140.22	97.271	S	146	+
EML4 (S200)	Q9HC35	Echinoderm microtubule-associated protein-like 4	EML4	NKLSKIPSTPKLIPK	NaN	5.1088	NaN	NaN	NaN				0.97765	64.121	41.34	S	200	+
EML4 (S176)	Q9HC35	Echinoderm microtubule-associated protein-like 4	EML4	TKSIKRPSPAEKSHN	1.0037	0.7779	0.64652	0.0213298	-0.693874			+	0.999997	92.611	48.976	S	176	+
EML4 (T897)	Q9HC35	Echinoderm microtubule-associated protein-like 4	EML4	ESVIQSNTPTPPPSQ	1.0855	1.0289	0.93811	0.0136151	-0.342694			+	0.919904	171.08	160.56	T	897	+
EML4 (T899)	Q9HC35	Echinoderm microtubule-associated protein-like 4	EML4	VIQSNTPTPPPSQPL	1.0855	1.0289	0.93811	0.0136151	-0.342694			+	0.920124	171.08	160.56	T	899	+
EML4 (T160)	Q9HC35	Echinoderm microtubule-associated protein-like 4	EML4	PLQIHRQTPESKNAT	NaN	1.2327	NaN	NaN	NaN				0.940999	45.844	45.844	T	160	+
EMSY (S223)	Q7Z589-6	Protein EMSY	EMSY	RKRRRTNSSSSSPVV	NaN	0.92833	0.7725	0.00203498	-0.54091			+	0.998276	126.09	79.242	S	223	+
ENAH (S125)	Q8N8S7-3	Protein enabled homolog	ENAH	PTLPRQNSQLPAQVQ	0.92006	0.73912	1.4402	0.420339	-0.375141			+	1	170.65	156.49	S	125	+
ENAH (S469)	Q8N8S7-3	Protein enabled homolog	ENAH	RTNTMNGSKSPVISR	0.71337	0.77415	0.746	0.0194277	-0.791573			+	0.99572	159.22	139.64	S	469	+
ENAH (S471)	Q8N8S7-3	Protein enabled homolog	ENAH	NTMNGSKSPVISRPK	0.81824	0.7647	0.82048	0.0272157	-0.685757			+	0.99918	225.17	163.51	S	471	+
ENAH (T465)	Q8N8S7-3	Protein enabled homolog	ENAH	KPWERTNTMNGSKSP	1.0122	0.562	1.4829	0.44995	-0.446938				0.789817	53.328	53.328	T	465	+
ENAM (S980)	Q9NRM1	Enamelin	ENAM	PEASSLQSKNTPCLK	0.3553	NaN	NaN	NaN	NaN				0.877337	60.307	10.254	S	980
ENO1 (S263)	P06733	Alpha-enolase	ENO1	KYDLDFKSPDDPSRY	1.8007	NaN	NaN	NaN	NaN				0.926819	35.389	35.389	S	263	+
ENSA (S2)	O43768-2	Alpha-endosulfine	ENSA	______MSQKQEEEN	0.97383	NaN	1.3778	0.819934	-0.119687			+	1	134.45	128.02	S	2	+
ENSA;ARPP19 (S67)	O43768-2	Alpha-endosulfine;cAMP-regulated phosphoprotein 19	ENSA;ARPP19	KGQKYFDSGDYNMAK	2.2386	1.8866	0.26415	0.759213	-0.312519			+	1	161.87	123.42	S	67	+
EOMES (S107)	O95936-4	Eomesodermin homolog	EOMES	PPDGRKGSPCGEEEL	4.4676	3.7203	2.6528	0.00716687	1.45569	+		+	0.998161	75.529	44.584	S	107	+
EOMES (S116)	O95936-4	Eomesodermin homolog	EOMES	CGEEELPSAAAAAAA	6.8575	4.9677	NaN	0.06152	2.08257				0.998312	112.86	79.027	S	116	+
EP300 (S2309)	Q09472	Histone acetyltransferase p300	EP300	SLSNQVRSPQPVPSP	NaN	1.89	NaN	NaN	NaN				0.986562	54.683	46.594	S	2309	+
EP400 (S700)	Q96L91-4	E1A-binding protein p400	EP400	SATNKALSPVTSRTP	NaN	1.046	NaN	NaN	NaN				0.999902	67.507	42.732	S	700	+
EP400 (S905)	Q96L91-4	E1A-binding protein p400	EP400	SGRKRKASISLTDDE	NaN	0.94544	NaN	NaN	NaN				0.760756	131.77	128.1	S	905	+
EP400 (T909)	Q96L91-4	E1A-binding protein p400	EP400	RKASISLTDDEVDDE	NaN	1.051	NaN	NaN	NaN				0.950992	131.77	128.1	T	909	+
EPB41 (S695)	P11171-7	Protein 4.1	EPB41	SEWDKRLSTHSPFRT	3.294	1.6547	NaN	0.349903	0.760641				0.794278	51.286	42.423	S	695	+
EPB41L1 (S401)	Q9H4G0-3	Band 4.1-like protein 1	EPB41L1	VLLKHQASINELKRT	2.1613	1.2663	3.1529	0.279013	0.671275				1	74.46	58.207	S	401	+
EPB41L1 (S437)	Q9H4G0-3	Band 4.1-like protein 1	EPB41L1	PSSPASPSPKGTPEK	0.77419	0.73411	NaN	0.00561303	-0.87015			+	0.997908	67.019	53.25	S	437	+
EPB41L1 (S530)	Q9H4G0-3	Band 4.1-like protein 1	EPB41L1	AFEDFSRSLPELDRD	0.94712	1.0352	0.87059	0.0211855	-0.44126			+	0.999346	82.849	67.538	S	530	+
EPB41L1 (S539)	Q9H4G0-3	Band 4.1-like protein 1	EPB41L1	PELDRDKSDSDTEGL	0.85286	0.66455	0.87059	0.0644902	-0.704826			+	0.987912	100.29	79.163	S	539	+
EPB41L1 (S541)	Q9H4G0-3	Band 4.1-like protein 1	EPB41L1	LDRDKSDSDTEGLLF	0.94712	0.72498	0.65594	0.0156545	-0.748702			+	0.935355	68.952	49.211	S	541	+
EPB41L2 (S598)	O43491	Band 4.1-like protein 2	EPB41L2	DGRREVRSPTKAPHL	1.3578	1.2737	1.1827	0.700319	-0.0209976			+	0.883746	51.147	33.446	S	598	+
EPB41L2 (S614)	O43491	Band 4.1-like protein 2	EPB41L2	LIEGKKNSLRVEGDN	0.73484	0.72626	1.3197	0.297249	-0.533701			+	1	94.402	66.906	S	614	+
EPB41L2 (S87)	O43491	Band 4.1-like protein 2	EPB41L2	PWLKKQKSYTLVVAK	1.3571	2.2772	3.523	0.251612	0.783073			+	0.999902	122.46	60.293	S	87	+
EPB41L2 (S598)	O43491-2	Band 4.1-like protein 2	EPB41L2	DGRREVRSPTKAPHL	1.3578	1.2737	1.1827	0.700319	-0.0209976			+	1	51.147	33.446	S	598
EPB41L2 (T679)	O43491	Band 4.1-like protein 2	EPB41L2	ITPLSLQTQGSSHET	0.87055	0.96496	NaN	0.112383	-0.588294				0.808471	49.559	49.559	T	679	+
EPB41L2 (T600)	O43491-2	Band 4.1-like protein 2	EPB41L2	RREVRSPTKAPHLQL	1.9298	NaN	1.1827	0.400355	0.263526			+	1	50.484	20.065	T	600
EPB41L5 (S348)	Q9HCM4-4	Band 4.1-like protein 5	EPB41L5	LGSRFRYSGKTEYQT	NaN	NaN	2.9716	NaN	NaN				0.897481	46.892	37.104	S	348	+
EPB41L5 (S517)	Q9HCM4-4	Band 4.1-like protein 5	EPB41L5	KQLEMENSPLLSPRS	NaN	1.1958	NaN	NaN	NaN				0.995391	79.466	55.861	S	517	+
EPC2 (S538)	Q52LR7	Enhancer of polycomb homolog 2	EPC2	RLLNLQDSDSEECTS	0.8361	0.9158	1.9364	0.750692	-0.175715			+	0.987587	118.51	102.13	S	538	+
EPHA2 (S897)	P29317	Ephrin type-A receptor 2	EPHA2	RVSIRLPSTSGSEGV	4.8136	NaN	0.78118	0.683687	0.62368			+	0.996392	155.02	105.57	S	897	+
EPHA2 (S899)	P29317	Ephrin type-A receptor 2	EPHA2	SIRLPSTSGSEGVPF	NaN	NaN	1.1	NaN	NaN				0.975676	147.33	72.629	S	899	+
EPHA2 (S901)	P29317	Ephrin type-A receptor 2	EPHA2	RLPSTSGSEGVPFRT	5.3534	NaN	0.62801	0.762057	0.542916			+	0.856441	94.688	82.133	S	901	+
EPHA2 (T898)	P29317	Ephrin type-A receptor 2	EPHA2	VSIRLPSTSGSEGVP	5.3534	3.6462	NaN	0.0926474	1.68086			+	0.836382	155.02	105.57	T	898	+
EPN1 (S409)	Q9Y6I3-3	Epsin-1	EPN1	AGEVPARSPGAFDMS	1.1358	1.0837	0.91786	0.00045537	-0.306451			+	0.987032	63.932	63.932	S	409	+
EPN1 (T444)	Q9Y6I3-3	Epsin-1	EPN1	PTPPTRKTPESFLGP	0.6763	NaN	NaN	NaN	NaN				0.952264	56.957	56.957	T	444	+
EPN2 (S153)	O95208-3	Epsin-2	EPN2	EYGKAGGSPASYHGS	2.9324	2.272	2.4481	0.0133599	0.977445			+	1	125.61	78.809	S	153	+
EPN2 (S156)	O95208-3	Epsin-2	EPN2	KAGGSPASYHGSTSP	4.4359	2.6498	2.3276	0.0296504	1.22619	+		+	0.999112	125.61	78.809	S	156	+
EPN2 (S134)	O95208-3	Epsin-2	EPN2	ITFGRGSSQPNLSTS	3.8291	2.4415	2.7914	0.0211801	1.20346	+		+	0.876409	183.88	131.09	S	134	+
EPRS (S885)	P07814	Bifunctional glutamate/proline--tRNA ligase;Glutamate--tRNA ligase;Proline--tRNA ligase	EPRS	PLSQSSDSSPTRNSE	NaN	NaN	1.0948	NaN	NaN				0.773127	212.37	197.67	S	885	+
EPRS (S886)	P07814	Bifunctional glutamate/proline--tRNA ligase;Glutamate--tRNA ligase;Proline--tRNA ligase	EPRS	LSQSSDSSPTRNSEP	1.5	1.4438	1.5037	0.200925	0.202659			+	0.88359	212.37	203.13	S	886	+
EPRS (S891)	P07814	Bifunctional glutamate/proline--tRNA ligase;Glutamate--tRNA ligase;Proline--tRNA ligase	EPRS	DSSPTRNSEPAGLET	1.1908	1.0804	NaN	0.0889848	-0.280816				0.895127	72.292	72.292	S	891	+
EPRS (T888)	P07814	Bifunctional glutamate/proline--tRNA ligase;Glutamate--tRNA ligase;Proline--tRNA ligase	EPRS	QSSDSSPTRNSEPAG	1.7823	1.0804	NaN	0.980567	0.010089				0.909499	88.781	88.781	T	888	+
EPS15 (S814)	P42566	Epidermal growth factor receptor substrate 15	EPS15	QPFPGNDSPKEKDPE	NaN	NaN	0.36016	NaN	NaN				0.999994	95.516	95.516	S	814	+
EPS15 (S796)	P42566	Epidermal growth factor receptor substrate 15	EPS15	RSINKLDSPDPFKLN	0.82241	0.8254	NaN	0.0285435	-0.742016			+	1	112.42	72.083	S	796	+
EPS15L1 (S255)	Q9UBC2-4	Epidermal growth factor receptor substrate 15-like 1	EPS15L1	LNSTGSLSPKHSLKQ	1.1658	0.99972	0.85286	0.01724	-0.368025			+	0.999994	231.93	231.93	S	255	+
EPS15L1 (S229)	Q9UBC2-4	Epidermal growth factor receptor substrate 15-like 1	EPS15L1	AVPVLPASPPPKDSL	1.4197	1.2336	1.043	0.230398	-0.0753911			+	0.99946	93.851	93.851	S	229	+
ERBB2 (S368)	P04626-3	Receptor tyrosine-protein kinase erbB-2	ERBB2	HRSSSTRSGGGDLTL	1.6158	1.5889	1.1288	0.178052	0.146565			+	0.999997	202.34	202.34	S	368	+
ERC1 (S14)	Q8IUD2-5	ELKS/Rab6-interacting/CAST family member 1	ERC1	SVGKVEPSSQSPGRS	1.1376	1.4796	0.7494	0.34996	-0.253455			+	0.97551	193.41	193.41	S	14	+
ERC1 (S15)	Q8IUD2-5	ELKS/Rab6-interacting/CAST family member 1	ERC1	VGKVEPSSQSPGRSP	NaN	0.90862	0.7494	0.00896938	-0.578289			+	0.875629	148.97	148.97	S	15	+
ERC1 (S17)	Q8IUD2-5	ELKS/Rab6-interacting/CAST family member 1	ERC1	KVEPSSQSPGRSPRL	1.0831	0.66281	0.79199	0.0844707	-0.636662			+	0.969368	192.22	149.83	S	17	+
ERC1 (S21)	Q8IUD2-5	ELKS/Rab6-interacting/CAST family member 1	ERC1	SSQSPGRSPRLPRSP	1.3883	1.3176	0.97472	0.285261	-0.0870273			+	0.99997	192.22	149.83	S	21	+
ERC1 (S55)	Q8IUD2-5	ELKS/Rab6-interacting/CAST family member 1	ERC1	GGSGKTLSMENIQSL	1.4397	NaN	NaN	NaN	NaN				0.880109	91.1	69.525	S	55	+
ERC1;ERC2 (S191)	Q8IUD2-5	ELKS/Rab6-interacting/CAST family member 1;ERC protein 2	ERC1;ERC2	NSIKTFWSPELKKER	1.5399	1.3684	0.87114	0.677258	-0.0730234			+	1	113.67	82.192	S	191	+
ERCC5 (S156)	P28715	DNA repair protein complementing XP-G cells	ERCC5	LQEEEKHSSEEEDEK	2.6313	1.4563	0.9343	0.546494	0.248223			+	0.983378	65.765	60.221	S	156	+
ERCC5 (S157)	P28715	DNA repair protein complementing XP-G cells	ERCC5	QEEEKHSSEEEDEKE	1.9107	1.3788	0.9343	0.772095	0.0680329			+	0.981091	88.683	88.683	S	157	+
ERCC5 (S341)	P28715	DNA repair protein complementing XP-G cells	ERCC5	EPDATPPSPRTLLAM	1.567	1.5136	1.004	0.677962	0.052125			+	0.998038	74.789	56.165	S	341	+
ERCC5 (S384)	P28715	DNA repair protein complementing XP-G cells	ERCC5	AVDEGSISPRTLSAI	1.5285	1.6804	1.056	0.433359	0.114719			+	0.999976	181.75	166.12	S	384	+
ERCC5 (Y144)	P28715	DNA repair protein complementing XP-G cells	ERCC5	VRRENDLYVLPPLQE	1.3874	1.3055	NaN	0.235588	-0.0340708			+	0.999115	88.683	88.683	Y	144
ERCC6 (S429)	Q03468-2	DNA excision repair protein ERCC-6	ERCC6	IDDDFFPSSGEEAEA	NaN	1.9109	NaN	NaN	NaN				0.999806	46.149	36.604	S	429	+
ERCC6 (S430)	Q03468-2	DNA excision repair protein ERCC-6	ERCC6	DDDFFPSSGEEAEAA	NaN	1.9109	NaN	NaN	NaN				0.99981	46.149	36.604	S	430	+
ERCC6L (S820)	Q2NKX8	DNA excision repair protein ERCC-6-like	ERCC6L	TLPKGFGSVEELCTN	1.8646	1.3445	1.1956	0.320653	0.162766			+	1	210.98	141.1	S	820	+
ERCC6L (S1069)	Q2NKX8	DNA excision repair protein ERCC-6-like	ERCC6L	STPKNDISPPGRFFS	1.5473	1.5337	1.0604	0.444849	0.0786682			+	1	105.36	60.495	S	1069	+
ERCC6L (S14)	Q2NKX8	DNA excision repair protein ERCC-6-like	ERCC6L	FPEAEALSPEQAAHY	2.1117	NaN	NaN	NaN	NaN				0.999991	70.679	36.731	S	14	+
ERF (S185)	P50548	ETS domain-containing transcription factor ERF	ERF	ARRLGRGSVSDCSDG	NaN	0.86846	NaN	NaN	NaN				0.95244	40.254	29.127	S	185	+
ERF (S187)	P50548	ETS domain-containing transcription factor ERF	ERF	RLGRGSVSDCSDGTS	NaN	0.86846	NaN	NaN	NaN				0.862217	36.978	29.532	S	187	+
ERF (S21)	P50548	ETS domain-containing transcription factor ERF	ERF	WAYKPESSPGSRQIQ	0.84074	NaN	NaN	NaN	NaN				0.855704	167.9	139.69	S	21	+
ERF (S327)	P50548	ETS domain-containing transcription factor ERF	ERF	SVYNYHLSPRAFLHY	1.1902	1.0848	0.79642	0.0440701	-0.351713			+	0.999996	130.05	116.06	S	327	+
ERG (S88)	P11308-5	Transcriptional regulator ERG	ERG	QVNGSRNSPDECSVA	1.4331	NaN	NaN	NaN	NaN				0.904572	89.483	55.335	S	88	+
ERRFI1 (S369)	Q9UJM3	ERBB receptor feedback inhibitor 1	ERRFI1	KALQRQNSEGSASKV	1.7604	1.5727	1.6616	0.0676161	0.368782			+	0.973519	89.055	81.063	S	369	+
ERRFI1 (S251)	Q9UJM3	ERBB receptor feedback inhibitor 1	ERRFI1	RRLRRSHSGPAGSFN	2.0773	1.8638	1.5162	0.00642467	0.486014			+	0.99997	249.39	238.86	S	251	+
ERRFI1 (S302)	Q9UJM3	ERBB receptor feedback inhibitor 1	ERRFI1	KPDYRRWSAEVTSST	NaN	1.4754	1.2445	0.037303	0.137268				0.999039	104.45	79.251	S	302	+
ERRFI1 (T127)	Q9UJM3	ERBB receptor feedback inhibitor 1	ERRFI1	VNGVCASTPPLTPIK	1.715	NaN	NaN	NaN	NaN				0.813102	153.92	111.68	T	127	+
ERRFI1 (T131)	Q9UJM3	ERBB receptor feedback inhibitor 1	ERRFI1	CASTPPLTPIKNSPS	2.5826	1.9188	0.83327	0.5017	0.316837			+	0.99578	80.355	61.363	T	131	+
ESCO2 (S244)	Q56NI9	N-acetyltransferase ESCO2	ESCO2	KSEVIEDSDVETVSE	NaN	2.0796	NaN	NaN	NaN				0.870362	31.621	22.206	S	244	+
ESF1 (S657)	Q9H501	ESF1 homolog	ESF1	KALAEEASEEELPSD	1.1824	1.0368	0.60671	0.121745	-0.50748			+	0.999999	80.941	80.941	S	657	+
ESF1 (S663)	Q9H501	ESF1 homolog	ESF1	ASEEELPSDVDLNDP	1.1824	1.0368	0.55885	0.144692	-0.546995			+	0.999937	80.941	80.941	S	663	+
ESF1 (S153)	Q9H501	ESF1 homolog	ESF1	FKIDSNISPKKDSKE	1.0824	0.94061	0.62389	0.0529333	-0.583369			+	0.999999	145.91	132.24	S	153	+
ESF1 (S198)	Q9H501	ESF1 homolog	ESF1	GTSEIVKSPRIECSK	1.3031	1.413	NaN	0.844451	-0.0222092				0.999783	93.106	47.991	S	198	+
ESYT1 (S820)	Q9BSJ8	Extended synaptotagmin-1	ESYT1	RKGTKHLSPYATLTV	1.2	1.0875	1.0277	0.0500275	-0.223968			+	0.999297	134.82	94.635	S	820	+
ESYT1 (S1034)	Q9BSJ8	Extended synaptotagmin-1	ESYT1	SQKKRTLSPEFNERF	1.4788	1.3562	1.0689	0.973387	0.00158348			+	0.999994	109.16	54.545	S	1034	+
ESYT2 (S576)	A0FGR8-6	Extended synaptotagmin-2	ESYT2	LKSGKKISSNPNPVV	NaN	0.22507	NaN	NaN	NaN				0.77132	54.964	7.9647	S	576
ETV3 (S245)	P41162	ETS translocation variant 3	ETV3	GMYPDPHSPFAVSPI	NaN	1.5066	NaN	NaN	NaN				0.852901	45.011	45.011	S	245	+
ETV3 (S250)	P41162	ETS translocation variant 3	ETV3	PHSPFAVSPIPGRGG	1.5156	1.5066	0.73807	0.690153	-0.114119			+	0.993123	55.127	55.127	S	250	+
ETV3 (Y240)	P41162	ETS translocation variant 3	ETV3	LFARPGMYPDPHSPF	1.5156	1.5066	0.73807	0.690153	-0.114119			+	0.896496	55.127	55.127	Y	240
ETV6 (S22)	P41212	Transcription factor ETV6	ETV6	ISYTPPESPVPSYAS	0.52282	0.51973	0.48294	0.00216909	-1.34175		+	+	0.99897	91.086	91.086	S	22	+
ETV6 (S293)	P41212	Transcription factor ETV6	ETV6	DFKQSRLSEDGLHRE	1.5922	NaN	2.4287	0.398888	0.643862			+	1	62.714	38.742	S	293	+
ETV6 (T18)	P41212	Transcription factor ETV6	ETV6	KQERISYTPPESPVP	0.50567	0.61745	0.47661	0.006405	-1.28128		+	+	0.829287	91.086	91.086	T	18	+
EVA1A (S114)	Q9H8M9	Protein eva-1 homolog A	EVA1A	LNKNVFTSAEELERA	1.8512	4.7401	NaN	0.36336	1.10413				0.844925	83.182	42.686	S	114	+
EVI5 (S776)	O60447	Ecotropic viral integration site 5 protein homolog	EVI5	DPAVADGSESETEDS	NaN	1.3691	NaN	NaN	NaN				0.858247	61.039	53.927	S	776	+
EVI5 (S778)	O60447	Ecotropic viral integration site 5 protein homolog	EVI5	AVADGSESETEDSVL	NaN	1.3691	NaN	NaN	NaN				0.896628	61.039	53.927	S	778	+
EVL (S337)	Q9UI08-3	Ena/VASP-like protein	EVL	KPWERSNSVEKPVSS	0.87861	NaN	NaN	NaN	NaN				0.951368	95.751	57.475	S	337	+
EXOC1 (S458)	Q9NV70-2	Exocyst complex component 1	EXOC1	KLTGSTSSLNKLSVQ	1.9796	NaN	NaN	NaN	NaN				0.77853	63.63	53.647	S	458	+
EXOC1 (S486)	Q9NV70-2	Exocyst complex component 1	EXOC1	DMGNMSASDLDVADR	1.5853	1.2507	NaN	0.860808	0.0311819			+	0.961302	87.352	65.795	S	486	+
EXOC1 (T453)	Q9NV70-2	Exocyst complex component 1	EXOC1	HGSSGKLTGSTSSLN	1.9796	NaN	NaN	NaN	NaN				0.817298	63.63	53.647	T	453	+
EXOC2 (S435)	Q96KP1	Exocyst complex component 2	EXOC2	KRGSSFQSGRDDTWR	2.2311	2.4675	NaN	0.0851525	0.767839				0.999821	105.95	82.939	S	435	+
EXOC3L1 (S134)	Q86VI1	Exocyst complex component 3-like protein	EXOC3L1	HKQLQALSHLLPRLR	NaN	NaN	0.11401	NaN	NaN				1	69.01	6.6027	S	134
EXOC7 (S250)	Q9UPT5-4	Exocyst complex component 7	EXOC7	SSSGVPYSPAIPNKR	1.7796	1.4151	NaN	0.371892	0.203665				0.859957	81.525	19.384	S	250	+
EXOC8 (S32)	Q8IYI6	Exocyst complex component 8	EXOC8	RLYVKQLSQQSDGDR	NaN	0.47584	1.0762	0.472788	-0.783821			+	0.999968	106.67	90.901	S	32	+
EXOSC2 (S94)	Q13868-3	Exosome complex component RRP4	EXOSC2	RITERRRSAEDELAM	1.8354	1.6178	NaN	0.117783	0.3225			+	1	78.615	65.211	S	94
FAAP100 (S516)	Q0VG06-3	Fanconi anemia-associated protein of 100 kDa	FAAP100	PPHTRAPSPLGPTRD	1.1602	NaN	NaN	NaN	NaN				0.810761	66.738	36.439	S	516	+
FAAP100 (T521)	Q0VG06-3	Fanconi anemia-associated protein of 100 kDa	FAAP100	APSPLGPTRDPVATF	NaN	0.84412	0.78336	0.0812645	-0.599434			+	0.920613	71.882	41.045	T	521
FAAP100 (T527)	Q0VG06-3	Fanconi anemia-associated protein of 100 kDa	FAAP100	PTRDPVATFLETCRE	0.97801	NaN	NaN	NaN	NaN				0.903923	54.311	31.257	T	527
FAF1 (S430)	Q9UNN5-2	FAS-associated factor 1	FAF1	KLRIRTPSGEFLERR	2.1523	NaN	1.6408	0.037647	0.578398				0.97735	69.602	16.812	S	430	+
FAM102B (S228)	Q5T8I3-2	Protein FAM102B	FAM102B	TCHSRSSSFSELCHR	NaN	2.0387	NaN	NaN	NaN				0.810039	81.865	65.662	S	228	+
FAM111A (S62)	Q96PZ2	Protein FAM111A	FAM111A	TQAQRFHSPKKNPED	NaN	1.2352	NaN	NaN	NaN				0.982485	34.174	26.981	S	62	+
FAM114A1 (S196)	Q8IWE2	Protein NOXP20	FAM114A1	TDQGPAESPPTSPSS	1.4377	1.238	1.3824	0.636318	0.0678586			+	0.989604	82.145	82.145	S	196	+
FAM117B (S10)	Q6P1L5	Protein FAM117B	FAM117B	QRVRRNGSPTPAGSL	0.94798	1.1133	0.64391	0.0690643	-0.550891			+	0.867698	120.32	105.37	S	10	+
FAM117B (S220)	Q6P1L5	Protein FAM117B	FAM117B	SIIRRTSSLDTLAAP	NaN	1.2608	NaN	NaN	NaN				0.766787	95.624	57.225	S	220	+
FAM117B (S273)	Q6P1L5	Protein FAM117B	FAM117B	GSHKRSASWGSTDQL	NaN	0.99665	NaN	NaN	NaN				0.924027	73.834	64.401	S	273	+
FAM122A (S76)	Q96E09	Protein FAM122A	FAM122A	HGLLLPASPVRMHSS	1.8236	1.5218	1.1531	0.186482	0.194238			+	1	125.54	125.54	S	76	+
FAM122A (S143)	Q96E09	Protein FAM122A	FAM122A	RIDFIPVSPAPSPTR	1.6251	1.6472	1.0985	0.254178	0.153569			+	1	157.7	157.7	S	143	+
FAM122A (S147)	Q96E09	Protein FAM122A	FAM122A	IPVSPAPSPTRGIGK	1.5694	1.6472	1.1318	0.20232	0.151158			+	0.993373	157.7	157.7	S	147	+
FAM122A (S62)	Q96E09	Protein FAM122A	FAM122A	APSARRNSTTFPSRH	1.9814	1.409	1.4203	0.141816	0.297338			+	0.946473	93.839	33.349	S	62	+
FAM122A (S37)	Q96E09	Protein FAM122A	FAM122A	GGLRRSNSAPLIHGL	1.6704	1.4844	1.1837	0.0949637	0.152668			+	0.853049	136.11	136.11	S	37	+
FAM122A (S189)	Q96E09	Protein FAM122A	FAM122A	FTTRRSQSPINCIRP	1.3279	1.1331	0.87059	0.105142	-0.235295				0.991848	46.971	7.6332	S	189	+
FAM122A (S270)	Q96E09	Protein FAM122A	FAM122A	TTTDSPVSPAQAASP	1.3031	1.3071	NaN	0.252822	-0.0784052			+	0.957705	73.461	73.461	S	270	+
FAM122B (S64)	Q7Z309-4	Protein FAM122B	FAM122B	HSLLLSSSPNRIPSS	1.7887	NaN	NaN	NaN	NaN				0.773309	59.884	59.884	S	64	+
FAM122B (S134)	Q7Z309-4	Protein FAM122B	FAM122B	RIDFTPVSPAPSPTR	2.2387	1.6904	1.2111	0.154584	0.36699			+	0.998794	165.16	109.15	S	134	+
FAM122B (S138)	Q7Z309-4	Protein FAM122B	FAM122B	TPVSPAPSPTRGFGK	1.922	1.6985	1.2144	0.0962102	0.297247			+	0.998144	165.16	109.15	S	138	+
FAM122B (S50)	Q7Z309-4	Protein FAM122B	FAM122B	TLRTRRNSTTIMSRH	1.3326	1.0876	1.0172	0.122257	-0.178459			+	0.993983	153.88	37.13	S	50	+
FAM122B (T131)	Q7Z309-4	Protein FAM122B	FAM122B	SPKRIDFTPVSPAPS	1.9581	1.6365	NaN	0.162891	0.37747			+	0.899568	151.79	151.79	T	131	+
FAM122B (T140)	Q7Z309-4	Protein FAM122B	FAM122B	VSPAPSPTRGFGKMF	1.8378	1.6057	NaN	0.13164	0.318027				0.964712	120.11	120.11	T	140	+
FAM129A (S602)	Q9BZQ8	Protein Niban	FAM129A	ASPARRASAILPGVL	7.0767	NaN	NaN	NaN	NaN				0.995744	65.378	39.759	S	602	+
FAM129B (S678)	Q96TA1-2	Niban-like protein 1	FAM129B	PKAAPEASSPPASPL	1.9494	1.7721	2.042	0.0577613	0.574367			+	0.92955	127.01	88.949	S	678	+
FAM129B (S679)	Q96TA1-2	Niban-like protein 1	FAM129B	KAAPEASSPPASPLQ	2.3549	1.7721	2.1486	0.048665	0.689716			+	0.966439	149.42	121.31	S	679	+
FAM129B (S683)	Q96TA1-2	Niban-like protein 1	FAM129B	EASSPPASPLQHLLP	2.0524	1.7256	2.1486	0.0695888	0.610811			+	1	149.42	121.31	S	683	+
FAM129B (S628)	Q96TA1-2	Niban-like protein 1	FAM129B	PFEASPESPPPASPD	NaN	2.3475	2.065	0.0291142	0.837566			+	0.98734	113.22	104.7	S	628	+
FAM129B (S633)	Q96TA1-2	Niban-like protein 1	FAM129B	PESPPPASPDGVTEI	2.1126	1.9329	1.9401	0.0158178	0.630181			+	0.994849	112.73	112.73	S	633	+
FAM129B (S652)	Q96TA1-2	Niban-like protein 1	FAM129B	AQGLRPESPPPAGPL	1.9333	1.8079	1.6008	0.00290189	0.462933			+	1	115.7	115.7	S	652	+
FAM129B (S668)	Q96TA1-2	Niban-like protein 1	FAM129B	NGAPAGESPQPKAAP	1.8511	1.4343	1.1239	0.312947	0.160623			+	1	103.73	98.069	S	668	+
FAM134A (S385)	Q8NC44	Protein FAM134A	FAM134A	LSRQALDSEEEEEDV	1.1664	1.0853	0.90169	0.00255028	-0.301505			+	1	151.57	138.72	S	385	+
FAM134C (S63)	Q86VR2-2	Protein FAM134C	FAM134C	ERAMDNHSDSEEELA	1.1729	NaN	1.1286	0.510374	-0.129434				1	94.882	94.882	S	63	+
FAM134C (S65)	Q86VR2-2	Protein FAM134C	FAM134C	AMDNHSDSEEELAAF	1.1729	NaN	1.1286	0.510374	-0.129434				1	94.882	94.882	S	65	+
FAM134C (S118)	Q86VR2-2	Protein FAM134C	FAM134C	QTPLTEGSEDLDGHS	1.2676	1.2524	NaN	0.107264	-0.129166			+	0.995464	79.458	74.649	S	118	+
FAM134C (S125)	Q86VR2-2	Protein FAM134C	FAM134C	SEDLDGHSDPEESFA	1.0469	1.2752	1.5303	0.939847	-0.0215705			+	0.99688	142.46	133.47	S	125	+
FAM160A2 (S859)	Q8N612	FTS and Hook-interacting protein	FAM160A2	LVKSRRPSLGELLLR	NaN	0.72523	NaN	NaN	NaN				1	63.062	38.503	S	859	+
FAM160A2 (S795)	Q8N612	FTS and Hook-interacting protein	FAM160A2	VFQPSVKSLLQVLGS	NaN	NaN	1.3003	NaN	NaN				1	109.11	6.5961	S	795
FAM160A2 (S802)	Q8N612	FTS and Hook-interacting protein	FAM160A2	SLLQVLGSVKNKIEN	NaN	NaN	1.3003	NaN	NaN				1	109.11	6.5961	S	802
FAM169A (S635)	Q9Y6X4	Soluble lamin-associated protein of 75 kDa	FAM169A	SAEKAVDSSSEEIEV	0.97342	0.80721	0.93097	0.0624149	-0.515472			+	1	248.32	232.38	S	635	+
FAM169A (S636)	Q9Y6X4	Soluble lamin-associated protein of 75 kDa	FAM169A	AEKAVDSSSEEIEVE	0.97342	0.85442	0.93097	0.0499718	-0.488138			+	1	248.32	232.38	S	636	+
FAM169A (S637)	Q9Y6X4	Soluble lamin-associated protein of 75 kDa	FAM169A	EKAVDSSSEEIEVEV	0.90619	0.89941	0.94793	0.0567448	-0.489195			+	1	153.95	153.95	S	637	+
FAM175A (S297)	Q6UWZ7-2	BRCA1-A complex subunit Abraxas	FAM175A	GFGEYSRSPTF____	NaN	1.3419	NaN	NaN	NaN				0.834068	101.45	80.453	S	297	+
FAM177A1 (T71)	Q8N128	Protein FAM177A1	FAM177A1	ETMEEYSTDEDEVDG	1.7101	1.3174	1.1505	0.434941	0.0928873			+	0.850121	86.519	86.519	T	71	+
FAM177A1 (Y69)	Q8N128	Protein FAM177A1	FAM177A1	SGETMEEYSTDEDEV	1.7101	1.3174	1.1505	0.434941	0.0928873			+	0.79769	68.569	34.352	Y	69	+
FAM186A (Y826)	A6NE01	Protein FAM186A	FAM186A	EKQRQEQYLQEGQEQ	NaN	0.1501	NaN	NaN	NaN				0.98618	27.335	13.174	Y	826
FAM193A (S998)	P78312-4	Protein FAM193A	FAM193A	SKLVLAESPQPKGKN	1.449	1.3547	NaN	0.408044	0.0239516				1	97.911	60.231	S	998	+
FAM195A (S78)	Q9BUT9	Protein FAM195A	FAM195A	VNGRRAPSTSPSFEG	NaN	3.0525	NaN	NaN	NaN				0.793976	126.36	126.36	S	78	+
FAM195A (S82)	Q9BUT9	Protein FAM195A	FAM195A	RAPSTSPSFEGTQET	3.3524	1.8872	0.80606	0.491892	0.418343			+	0.958195	137.51	137.51	S	82	+
FAM195A (T86)	Q9BUT9	Protein FAM195A	FAM195A	TSPSFEGTQETYTVA	NaN	3.0525	NaN	NaN	NaN				0.894777	105.79	94.375	T	86	+
FAM195B (S21)	C9JLW8	Protein FAM195B	FAM195B	KRTSSPRSPPSSSEI	0.92876	0.86639	0.81791	0.00904007	-0.566298			+	0.865285	140.57	99.956	S	21	+
FAM208A (S927)	Q9UK61	Protein FAM208A	FAM208A	ITGGNARSPEDQLGK	0.86415	0.71485	0.78044	0.02371	-0.715983			+	0.999745	125.59	91.59	S	927	+
FAM208A (T921)	Q9UK61	Protein FAM208A	FAM208A	HWKLIPITGGNARSP	0.86415	0.77234	0.84192	0.0309112	-0.642319			+	0.935154	80.534	63.028	T	921	+
FAM208B (S2037)	Q5VWN6	Protein FAM208B	FAM208B	HPAPRSRSPLLVTVV	0.97861	0.89662	1.2588	0.317511	-0.317317			+	0.924525	100.41	78.561	S	2037	+
FAM208B (S1025)	Q5VWN6	Protein FAM208B	FAM208B	QDLIQHGSPINNECH	1.5737	NaN	0.84329	0.734905	-0.127611			+	0.999755	78.531	49.185	S	1025	+
FAM219A (S87)	Q8IW50-3	Protein FAM219A	FAM219A	LVALDTDSDDDFDMS	1.6346	1.3031	NaN	0.644848	0.0828788			+	0.904891	40.671	34.576	S	87	+
FAM21A (S1093)	Q641Q2-2	WASH complex subunit FAM21A	FAM21A	PVPGVDRSPFAKSLG	2.2697	2.6876	0.53891	0.777105	0.207188				1	110.55	110.55	S	1093	+
FAM21A (S539)	Q641Q2-2	WASH complex subunit FAM21A	FAM21A	KTQKGLFSDEEDSED	1.5512	1.626	1.0567	0.419098	0.106301			+	1	235.54	200.41	S	539	+
FAM21A;FAM21C (S158)	Q641Q2-2	WASH complex subunit FAM21A;WASH complex subunit FAM21C	FAM21A;FAM21C	LDIKAGNSDSEEDDA	NaN	NaN	0.65734	NaN	NaN				1	38.67	30.581	S	158	+
FAM21A;FAM21C (S160)	Q641Q2-2	WASH complex subunit FAM21A;WASH complex subunit FAM21C	FAM21A;FAM21C	IKAGNSDSEEDDANG	NaN	NaN	0.65734	NaN	NaN				1	38.67	30.581	S	160	+
FAM21A;FAM21C (S619)	Q641Q2-2	WASH complex subunit FAM21A;WASH complex subunit FAM21C	FAM21A;FAM21C	KASALLFSSDEEDQW	1.6456	1.6789	1.2082	0.0737483	0.214539			+	0.999927	129.32	129.32	S	619	+
FAM21A;FAM21C (S620)	Q641Q2-2	WASH complex subunit FAM21A;WASH complex subunit FAM21C	FAM21A;FAM21C	ASALLFSSDEEDQWN	1.6456	1.3564	1.2082	0.217308	0.111961			+	0.999927	129.32	129.32	S	620	+
FAM21A;FAM21C (S333)	Q641Q2-2	WASH complex subunit FAM21A;WASH complex subunit FAM21C	FAM21A;FAM21C	KKERRTPSDDEEDNL	1.3569	1.2569	0.96674	0.127113	-0.124663			+	1	154.26	145.95	S	333	+
FAM21A;FAM21C (S728)	Q641Q2-2	WASH complex subunit FAM21A;WASH complex subunit FAM21C	FAM21A;FAM21C	EAPPLLFSDEEEKEA	1.6063	NaN	0.92244	0.873347	-0.0481073			+	0.980875	51.844	44.966	S	728	+
FAM21A;FAM21C (S975)	Q641Q2-2	WASH complex subunit FAM21A;WASH complex subunit FAM21C	FAM21A;FAM21C	PSSEHRRSHGLESVP	2.8309	NaN	NaN	NaN	NaN				0.824701	27.428	27.428	S	975	+
FAM21A;FAM21C (T331)	Q641Q2-2	WASH complex subunit FAM21A;WASH complex subunit FAM21C	FAM21A;FAM21C	KEKKERRTPSDDEED	1.344	1.3933	1.0561	0.473875	-0.0371959			+	1	178.03	178.03	T	331	+
FAM21A;FAM21C;FAM21D (S1054)	Q641Q2-2	WASH complex subunit FAM21A;WASH complex subunit FAM21C;Putative WASH complex subunit FAM21	FAM21A;FAM21C;FAM21D	QWADGAISPNGHRPQ	NaN	2.0715	NaN	NaN	NaN				1	66.606	66.606	S	1054	+
FAM21C (S539)	Q9Y4E1-6	WASH complex subunit FAM21C	FAM21C	KTQKGLFSDEEDSED	2.5472	1.4566	0.91914	0.572459	0.224833			+	1	179.78	179.78	S	539	+
FAM53B (S179)	Q14153-2	Protein FAM53B	FAM53B	SRANVLSSPCDQAGL	NaN	1.7425	NaN	NaN	NaN				0.995516	75.483	36.822	S	179	+
FAM53B (S118)	Q14153-2	Protein FAM53B	FAM53B	KRQCRSLSFSDEMSS	1.6166	1.247	1.718	0.383245	0.23226				0.996779	79.633	60.8	S	118	+
FAM53B (S268)	Q14153-2	Protein FAM53B	FAM53B	SGLSRSRSQPCVLND	2.0373	NaN	NaN	NaN	NaN				0.772018	63.543	46.657	S	268	+
FAM53B (S167)	Q14153-2	Protein FAM53B	FAM53B	STMQRSSSFSLPSRA	1.9135	1.8955	1.3623	0.0251346	0.403154			+	0.997194	89.913	35.847	S	167	+
FAM53C (S232)	Q9NYF3	Protein FAM53C	FAM53C	CPPQRRFSLSPSLGP	2.0441	1.6385	1.5382	0.0305236	0.423237			+	0.999972	93.243	93.243	S	232	+
FAM53C (S234)	Q9NYF3	Protein FAM53C	FAM53C	PQRRFSLSPSLGPQA	1.8725	1.6385	1.5814	0.0233706	0.39439			+	0.949878	93.243	93.243	S	234	+
FAM53C (S122)	Q9NYF3	Protein FAM53C	FAM53C	KRHCRSLSVPVDLSR	NaN	1.2649	1.7051	0.597822	0.253372			+	0.998903	76.332	28.36	S	122	+
FAM53C (S271)	Q9NYF3	Protein FAM53C	FAM53C	GLRNLPRSRSQPCDL	NaN	1.5983	NaN	NaN	NaN				0.862448	80.469	56.618	S	271	+
FAM53C (S273)	Q9NYF3	Protein FAM53C	FAM53C	RNLPRSRSQPCDLDA	2.2068	2.3651	1.2927	0.0938011	0.552957			+	0.99779	88.552	70.744	S	273	+
FAM64A (S131)	Q9BSJ6-2	Protein FAM64A	FAM64A	GAQKGSGSPTHSLSQ	1.2948	NaN	NaN	NaN	NaN				0.761906	109.15	61.571	S	131	+
FAM65A (S347)	Q6ZS17-2	Protein FAM65A	FAM65A	RFSTYSQSPPDTPSL	2.1181	1.9385	1.6349	0.00132289	0.550513			+	0.99971	168.76	158.87	S	347	+
FAM73B (S276)	Q7L4E1-3	Protein FAM73B	FAM73B	MLPLTEGSLRLRADD	3.4562	3.2959	NaN	0.00176523	1.29237	+			0.957415	90.689	49.005	S	276	+
FAM76B (S193)	Q5HYJ3-3	Protein FAM76B	FAM76B	HHKISNLSPEEEQGL	1.11	1.0007	0.83351	0.00542959	-0.402178			+	1	211.7	137.57	S	193	+
FAM83H (S523)	Q6ZRV2	Protein FAM83H	FAM83H	SREVRHGSDPAFAPG	2.6099	2.4815	2.3666	0.00433585	0.94755			+	1	151.1	139.56	S	523	+
FAM83H (S881)	Q6ZRV2	Protein FAM83H	FAM83H	AYPERKGSPTPGFST	2.6557	2.4047	1.4864	0.0460967	0.717133			+	0.999998	136.38	125.74	S	881	+
FAM83H (S513)	Q6ZRV2	Protein FAM83H	FAM83H	QRLDYVPSSASREVR	NaN	1.1822	NaN	NaN	NaN				0.851932	55.776	15.25	S	513	+
FAM83H (S516)	Q6ZRV2	Protein FAM83H	FAM83H	DYVPSSASREVRHGS	1.6617	2.1605	NaN	0.284326	0.459449				0.810054	58.723	27.495	S	516	+
FAM83H (S936)	Q6ZRV2	Protein FAM83H	FAM83H	PVPERRGSLTLTISG	3.0005	1.6415	2.6659	0.0995719	0.873156			+	0.999848	147.75	89.242	S	936	+
FAM83H (S892)	Q6ZRV2	Protein FAM83H	FAM83H	GFSTRRGSPTTGFIE	2.6609	2.2054	2.0698	0.00586557	0.835691			+	0.999496	147.39	127.01	S	892	+
FAM83H (S903)	Q6ZRV2	Protein FAM83H	FAM83H	GFIEQKGSPTSAYPE	2.3826	1.595	1.835	0.0742687	0.568833			+	0.991366	133.13	133.13	S	903	+
FAM83H (S914)	Q6ZRV2	Protein FAM83H	FAM83H	AYPERRGSPVPPVPE	2.477	2.4394	1.9228	0.000837627	0.814318			+	1	113.52	63.039	S	914	+
FAM83H (S1003)	Q6ZRV2	Protein FAM83H	FAM83H	PESPRRLSLGQGDST	2.385	2.1979	1.5825	0.0153713	0.652316			+	0.999997	122.44	102.32	S	1003	+
FAM83H (S5)	Q6ZRV2	Protein FAM83H	FAM83H	___MARRSQSSSQGD	NaN	2.2638	NaN	NaN	NaN				0.77166	37.672	29.484	S	5	+
FAM83H (S7)	Q6ZRV2	Protein FAM83H	FAM83H	_MARRSQSSSQGDNP	NaN	2.2638	NaN	NaN	NaN				0.770595	37.672	29.484	S	7	+
FAM83H (S8)	Q6ZRV2	Protein FAM83H	FAM83H	MARRSQSSSQGDNPL	NaN	2.2638	NaN	NaN	NaN				0.752641	37.672	29.484	S	8	+
FAM83H (S925)	Q6ZRV2	Protein FAM83H	FAM83H	PVPERRSSPVPPVPE	2.5565	2.7294	2.4384	0.00547716	0.997772			+	0.913799	100.22	78.993	S	925	+
FAM83H (S785)	Q6ZRV2	Protein FAM83H	FAM83H	AVGGERRSLESCLLD	3.2369	4.0062	1.6483	0.0654048	1.10748			+	0.999955	104.82	62.106	S	785	+
FAM83H (T894)	Q6ZRV2	Protein FAM83H	FAM83H	STRRGSPTTGFIEQK	2.3448	NaN	NaN	NaN	NaN				0.888844	159.75	130.58	T	894	+
FARP1 (S418)	Q9Y4F1	FERM, RhoGEF and pleckstrin domain-containing protein 1	FARP1	RGKEPKVSAGEPGSH	2.8166	9.223	NaN	0.279543	1.88703				0.983433	55.046	46.337	S	418	+
FARP1 (S427)	Q9Y4F1	FERM, RhoGEF and pleckstrin domain-containing protein 1	FARP1	GEPGSHPSPAPRRSP	NaN	11.071	NaN	NaN	NaN				0.953848	73.918	29.813	S	427	+
FARP1 (S433)	Q9Y4F1	FERM, RhoGEF and pleckstrin domain-containing protein 1	FARP1	PSPAPRRSPAGNKQA	NaN	10.105	NaN	NaN	NaN				0.999891	73.918	29.813	S	433	+
FARP2 (S439)	O94887-3	FERM, RhoGEF and pleckstrin domain-containing protein 2	FARP2	PQVSYVKSPAAERRS	2.7505	2.098	0.81256	0.475961	0.37796			+	0.999917	93.729	54.973	S	439	+
FARP2 (S387)	O94887-3	FERM, RhoGEF and pleckstrin domain-containing protein 2	FARP2	TADLPKQSISFPEGL	NaN	8.5176	NaN	NaN	NaN				0.780089	72.652	36.638	S	387	+
FARP2 (S389)	O94887-3	FERM, RhoGEF and pleckstrin domain-containing protein 2	FARP2	DLPKQSISFPEGLRT	NaN	5.5962	NaN	NaN	NaN				0.999981	137.01	61.777	S	389	+
FARP2 (T22)	O94887-3	FERM, RhoGEF and pleckstrin domain-containing protein 2	FARP2	GMRLGAQTPVGVSTL	NaN	2.7233	NaN	NaN	NaN				0.879938	32.507	32.507	T	22	+
FAS (S188)	P25445-6	Tumor necrosis factor receptor superfamily member 6	FAS	HRKENQGSHESPTLN	2.4605	2.468	1.5794	0.0256877	0.722099			+	0.964414	91.202	63.298	S	188	+
FAS (S191)	P25445-6	Tumor necrosis factor receptor superfamily member 6	FAS	ENQGSHESPTLNPET	2.4605	3.165	1.5794	0.0593397	0.84172			+	0.932802	91.202	63.298	S	191	+
FASN (S2198)	P49327	Fatty acid synthase;[Acyl-carrier-protein] S-acetyltransferase;[Acyl-carrier-protein] S-malonyltransferase;3-oxoacyl-[acyl-carrier-protein] synthase;3-oxoacyl-[acyl-carrier-protein] reductase;3-hydroxyacyl-[acyl-carrier-protein] dehydratase;Enoyl-[acyl-carrier-protein] reductase;Oleoyl-[acyl-carrier-protein] hydrolase	FASN	SSKADEASELACPTP	1.2309	NaN	NaN	NaN	NaN				0.895185	86.006	86.006	S	2198	+
FASN (T2204)	P49327	Fatty acid synthase;[Acyl-carrier-protein] S-acetyltransferase;[Acyl-carrier-protein] S-malonyltransferase;3-oxoacyl-[acyl-carrier-protein] synthase;3-oxoacyl-[acyl-carrier-protein] reductase;3-hydroxyacyl-[acyl-carrier-protein] dehydratase;Enoyl-[acyl-carrier-protein] reductase;Oleoyl-[acyl-carrier-protein] hydrolase	FASN	ASELACPTPKEDGLA	1.6394	1.8121	0.77664	0.910948	0.0369251			+	1	170.5	139.33	T	2204	+
[truncated: 5,216 more rows]
