# Supplementary material for: Quantitative phosphoproteomic analysis of acquired cancer drug resistance to pazopanib and dasatinib
Source: J Proteomics. 2018 Jan 6;170:130–40. doi: 10.1016/j.jprot.2017.08.015 (PMC5673060; doi:10.1016/j.jprot.2017.08.015)
Supplement: Table S2 — Phosphoproteomic dataset of DazR vs parental A204. [file mmc4.xlsx]

## Sheet: S2 - Phosphoproteomic dataset o
Table S2 - phosphoproteomic dataset of DazR vs parental A204
Phosphosite	Protein	Protein names	Gene names	Sequence window	DasR/Par R3	DasR/Par R2	DasR/Par R1	T-test p-value	T-test Difference	Up-regulated	Down-regulated	PazR & DasR	Localization prob	Score	Delta score	Amino acid	Position	Known site
SEPT2 (S218)	Q15019	Septin-2	SEPT2	YHLPDAESDEDEDFK	0.44581	0.84958	1.3053	0.0831683	-0.172702			+	1	248.46	189.02	S	218	+
SEPT4 (S306)	O43236-2	Septin-4	SEPT4	YQFPDCDSDEDEDFK	0.66944	1.8061	0.59449	0.992895	0.00727254			+	0.995065	79.635	73.075	S	306	+
SEPT5 (S225)	Q99719	Septin-5	SEPT5	YQFPECDSDEDEDFK	0.31359	0.69432	1.7896	0.377441	-0.287183			+	1	172.32	162.47	S	225	+
SEPT5 (S327)	Q99719	Septin-5	SEPT5	TQDSRMESPIPILPL	0.45795	0.8084	1.3986	0.00326522	-0.150475			+	1	168.69	168.69	S	327	+
SEPT6 (S416)	Q14141-2	Septin-6	SEPT6	QGSQAGGSQTLKRDK	0.87559	1.2706	3.2597	0.039301	0.785588			+	0.957958	129.9	129.9	S	416	+
SEPT6 (T418)	Q14141-2	Septin-6	SEPT6	SQAGGSQTLKRDKEK	0.93198	NaN	NaN	NaN	NaN				0.906044	87.676	53.582	T	418	+
SEPT7 (T425)	Q16181-2	Septin-7	SEPT7	EQQNSSRTLEKNKKK	0.19381	0.55855	0.42134	0.0639668	-1.31876			+	0.998782	208.68	178.34	T	425	+
SEPT9 (S64)	Q9UHD8-2	Septin-9	SEPT9	ARHVDSLSQRSPKAS	0.67031	1.3602	NaN	0.114444	0.506802			+	0.938065	140.78	132.68	S	64	+
SEPT9 (S67)	Q9UHD8-2	Septin-9	SEPT9	VDSLSQRSPKASLRR	0.68354	1.303	2.1803	0.00320715	0.485217			+	0.999994	195.71	195.71	S	67	+
SEPT9 (S12)	Q9UHD8-2	Septin-9	SEPT9	RISALKRSFEVEEVE	1.2943	2.113	3.1124	0.00833186	1.19589	+		+	1	206.06	182.89	S	12
SEPT9 (T124)	Q9UHD8-2	Septin-9	SEPT9	AEVLGHKTPEPAPRR	0.58638	1.1783	1.3808	0.488829	0.143436			+	1	112.44	73.636	T	124	+
SEPT9 (T20)	Q9UHD8-2	Septin-9	SEPT9	FEVEEVETPNSTPPR	0.84383	1.5252	NaN	0.00727145	0.755453				0.803738	22.902	19.152	T	20	+
SEPT9 (T31)	Q9UHD8-2	Septin-9	SEPT9	TPPRRVQTPLLRATV	0.44815	0.79524	1.1556	0.101077	-0.260551			+	1	119.22	65.473	T	31	+
SEPT11 (S9)	Q9NVA2	Septin-11	SEPT11	AVAVGRPSNEELRNL	0.062479	0.27595	0.69215	0.0688999	-1.96355			+	1	85.845	64.544	S	9	+
AAAS (S462)	Q9NRG9-2	Aladin	AAAS	NAQFPRFSPVLGRAQ	0.40659	0.75773	1.0758	0.0567757	-0.365			+	1	75.213	48.734	S	462	+
AAGAB (S201)	Q6PD74-2	Alpha- and gamma-adaptin-binding protein p34	AAGAB	RDEIEGLSSDEEH__	0.80682	1.4673	2.1354	0.0180932	0.612059			+	1	99.663	92.119	S	201	+
AAGAB (S202)	Q6PD74-2	Alpha- and gamma-adaptin-binding protein p34	AAGAB	DEIEGLSSDEEH___	0.80682	1.4165	2.1354	0.0155106	0.595115			+	1	99.663	92.119	S	202	+
AAK1 (S14)	Q2M2I8-2	AP2-associated protein kinase 1	AAK1	SRREQGGSGLGSGSS	0.19291	0.52625	NaN	0.176044	-1.07665			+	0.960376	113.29	92.625	S	14	+
AAK1 (S637)	Q2M2I8-2	AP2-associated protein kinase 1	AAK1	AGHRRILSDVTHSAV	0.17031	0.23322	0.79312	0.0331778	-1.49673		+	+	0.999983	207.79	207.79	S	637	+
AAK1 (S618)	Q2M2I8-2	AP2-associated protein kinase 1	AAK1	VQGQKVGSLTPPSSP	NaN	0.75556	1.0795	0.223905	-0.393815				0.884039	72.958	31.929	S	618	+
AAK1 (S623)	Q2M2I8-2	AP2-associated protein kinase 1	AAK1	VGSLTPPSSPKTQRA	0.48423	0.48968	1.2351	0.2193	-0.424503			+	0.913656	121.18	121.18	S	623	+
AAK1 (S624)	Q2M2I8-2	AP2-associated protein kinase 1	AAK1	GSLTPPSSPKTQRAG	0.24716	0.49538	1.3233	0.0960453	-0.709182			+	0.934331	138.77	117.71	S	624	+
AAK1 (T389)	Q2M2I8-2	AP2-associated protein kinase 1	AAK1	LPIQPALTPRKRATV	0.1968	NaN	NaN	NaN	NaN				0.999999	64.705	26.687	T	389	+
AAK1 (T620)	Q2M2I8-2	AP2-associated protein kinase 1	AAK1	GQKVGSLTPPSSPKT	0.25092	0.45987	1.2235	0.0656619	-0.7754			+	0.999025	138.77	117.71	T	620	+
AAK1 (T627)	Q2M2I8-2	AP2-associated protein kinase 1	AAK1	TPPSSPKTQRAGHRR	NaN	0.75556	NaN	NaN	NaN				0.842235	65.563	65.563	T	627	+
AAK1 (T606)	Q2M2I8-2	AP2-associated protein kinase 1	AAK1	QQPKVQTTPPPAVQG	0.28064	0.41338	1.1488	0.0539951	-0.803117			+	0.998797	153	122.98	T	606	+
AASDHPPT (S233)	Q9NRN7	L-aminoadipate-semialdehyde dehydrogenase-phosphopantetheinyl transferase	AASDHPPT	KEWAFEESKIDEHHF	6.2514	9.9929	NaN	0.014319	3.55598	+			1	37.999	18.689	S	233	+
AATF (S316)	Q9NY61	Protein AATF	AATF	GTKPNAGSEEISSED	0.17919	0.68854	1.2049	0.178968	-0.750575			+	0.848083	69.981	69.981	S	316	+
AATF (S320)	Q9NY61	Protein AATF	AATF	NAGSEEISSEDDELV	0.17919	0.69389	1.3743	0.234225	-0.683591			+	0.966819	69.981	69.981	S	320	+
AATF (S321)	Q9NY61	Protein AATF	AATF	AGSEEISSEDDELVE	0.17919	0.69389	1.3743	0.234225	-0.683591			+	0.966819	69.981	69.981	S	321	+
AATF (T310)	Q9NY61	Protein AATF	AATF	TRYLVDGTKPNAGSE	0.42286	0.68854	1.4062	0.0569647	-0.263382			+	0.906312	50.498	47.527	T	310	+
ABCA1 (S1296)	O95477	ATP-binding cassette sub-family A member 1	ABCA1	DAADPNDSDIDPESR	0.045412	0.097337	0.16582	0.000622306	-3.30526		+	+	0.999839	131.09	116.82	S	1296	+
ABCA2 (S1331)	Q9BZC7	ATP-binding cassette sub-family A member 2	ABCA2	EDQSLENSEADVKES	NaN	6.1552	4.4082	0.186215	2.13419				0.999944	75.797	67.407	S	1331	+
ABCA2 (T2412)	Q9BZC7	ATP-binding cassette sub-family A member 2	ABCA2	DEPEDLDTEDEGLIS	1.0733	3.4403	2.0869	0.121311	1.14805			+	1	73.156	53.579	T	2412	+
ABCC1 (S815)	P33527-8	Multidrug resistance-associated protein 1	ABCC1	DISRHHNSTAELQKA	0.28721	NaN	1.4982	0.448534	-0.436744			+	0.994064	170.47	96.296	S	815	+
ABCC1 (S800)	P33527-8	Multidrug resistance-associated protein 1	ABCC1	KQLQRQLSSSSSYSG	0.40803	0.68075	0.85139	0.0984969	-0.527325			+	0.999164	152.07	122.77	S	800	+
ABCC1 (S803)	P33527-8	Multidrug resistance-associated protein 1	ABCC1	QRQLSSSSSYSGDIS	0.28762	NaN	NaN	NaN	NaN				0.7646	80.706	71.752	S	803	+
ABCC1 (S804)	P33527-8	Multidrug resistance-associated protein 1	ABCC1	RQLSSSSSYSGDISR	NaN	0.49023	0.58009	0.151805	-1.15387			+	0.833149	141.54	119.49	S	804	+
ABCC1 (S806)	P33527-8	Multidrug resistance-associated protein 1	ABCC1	LSSSSSYSGDISRHH	0.69338	4.811	NaN	0.379592	1.44247				0.991341	112.02	84.35	S	806	+
ABCC1 (T816)	P33527-8	Multidrug resistance-associated protein 1	ABCC1	ISRHHNSTAELQKAE	NaN	NaN	0.76979	NaN	NaN				0.800647	91.401	61.712	T	816	+
ABCC2 (S283)	Q92887	Canalicular multispecific organic anion transporter 1	ABCC2	LNKNQSQSQDALVLE	0.5527	1.5894	2.0468	0.155402	0.448203			+	0.99701	99.5	87.286	S	283	+
ABCC4 (S563)	O15439-4	Multidrug resistance-associated protein 4	ABCC4	LKKDNEESEQPPVPG	0.64976	1.5102	1.1387	0.60197	0.219432				0.982539	64.675	57.13	S	563
ABCC4 (S580)	O15439-4	Multidrug resistance-associated protein 4	ABCC4	TLRNRTFSESSVWSQ	0.76332	NaN	NaN	NaN	NaN				0.818785	45.384	19.433	S	580	+
ABCC4 (T571)	O15439-4	Multidrug resistance-associated protein 4	ABCC4	EQPPVPGTPTLRNRT	0.53993	1.5716	NaN	0.419491	0.454981				0.84623	100.11	93.065	T	571	+
ABCC4 (T578)	O15439-4	Multidrug resistance-associated protein 4	ABCC4	TPTLRNRTFSESSVW	0.76332	NaN	NaN	NaN	NaN				0.816905	45.384	19.433	T	578	+
ABCF1 (S228)	Q8NE71	ATP-binding cassette sub-family F member 1	ABCF1	AKKAEQGSEEEGEGE	0.49848	0.80135	1.3276	0.173141	-0.13896			+	1	169.96	169.96	S	228	+
ABCF1 (S166)	Q8NE71	ATP-binding cassette sub-family F member 1	ABCF1	NRINKAVSEEQQPAL	NaN	2.5805	2.0487	0.341946	0.954374				1	80.014	63.482	S	166	+
ABCF1 (S105)	Q8NE71	ATP-binding cassette sub-family F member 1	ABCF1	MERLKKLSVPTSDEE	0.53696	1.0714	1.2993	0.882161	0.0261023			+	1	163.71	152.45	S	105	+
ABCF1 (S109)	Q8NE71	ATP-binding cassette sub-family F member 1	ABCF1	KKLSVPTSDEEDEVP	0.47512	0.95711	1.576	0.917661	0.00585885			+	1	197.51	197.51	S	109	+
ABCF1 (S22)	Q8NE71	ATP-binding cassette sub-family F member 1	ABCF1	IGDGESTSPSDKVVK	0.88094	1.4024	1.4914	0.230895	0.459956			+	0.834673	107.34	99.976	S	22	+
ABCF1 (T108)	Q8NE71	ATP-binding cassette sub-family F member 1	ABCF1	LKKLSVPTSDEEDEV	0.46161	0.93535	0.80611	0.389827	-0.341479			+	1	163.49	137.12	T	108	+
ABHD12B (S40)	Q7Z5M8	Abhydrolase domain-containing protein 12B	ABHD12B	NLRYFPHSCSMLGRK	NaN	NaN	0.92549	NaN	NaN				0.990801	60.434	23.008	S	40
ABI1 (S119)	Q8IZP0-11	Abl interactor 1	ABI1	PPTQKPPSPPMSGRG	0.31166	0.59714	0.97518	0.00252559	-0.654628			+	0.996963	76.526	61.791	S	119	+
ABI2 (S145)	Q9NYB9-3	Abl interactor 2	ABI2	KGTLGRHSPYRTLEP	0.38637	0.69765	1.3075	0.011991	-0.335457			+	0.992123	81.338	47.471	S	145	+
ABI2 (S176)	Q9NYB9-3	Abl interactor 2	ABI2	NMAPSQQSPVRTASV	0.40343	0.66956	1.22	0.0068933	-0.367752			+	1	172.61	158.26	S	176	+
ABI2 (S165)	Q9NYB9-3	Abl interactor 2	ABI2	VPNDYVPSPTRNMAP	0.56563	0.34588	NaN	0.578101	-0.603421				0.839252	39.506	24.736	S	165	+
ABI2 (S132)	Q9NYB9-3	Abl interactor 2	ABI2	PPTQKPPSPPMSGKG	0.37689	0.67932	1.5069	0.13088	-0.29195			+	0.993478	70.615	27.114	S	132	+
ABI2 (T140)	Q9NYB9-3	Abl interactor 2	ABI2	PPMSGKGTLGRHSPY	0.41747	0.69495	1.2495	0.00824932	-0.321912			+	0.999944	86.624	86.624	T	140
ABL1 (S679)	P00519	Tyrosine-protein kinase ABL1	ABL1	ALRESGGSGFRSPHL	0.50426	NaN	NaN	NaN	NaN				0.76541	47.506	47.506	S	679	+
ABL2 (S595)	P42684-4	Abelson tyrosine-protein kinase 2	ABL2	PRKQRDKSPSSLLED	0.83615	NaN	1.8855	0.278367	0.499943			+	0.997747	133.65	100.72	S	595	+
ABL2 (S597)	P42684-4	Abelson tyrosine-protein kinase 2	ABL2	KQRDKSPSSLLEDAK	NaN	NaN	2.2823	NaN	NaN				0.774478	79.311	70.127	S	597	+
ABL2 (S584)	P42684-4	Abelson tyrosine-protein kinase 2	ABL2	GAQASSGSPALPRKQ	0.75285	NaN	NaN	NaN	NaN				0.984355	81.431	72.093	S	584	+
ABR (S89)	Q12979-3	Active breakpoint cluster region-related protein	ABR	MSLKRTPSKKQTGVF	NaN	NaN	1.6619	NaN	NaN				0.860376	54.812	54.812	S	89	+
ABTB2 (S67)	Q8N961	Ankyrin repeat and BTB/POZ domain-containing protein 2	ABTB2	SMNSRHNSWDTVNTV	0.8634	NaN	6.8653	0.276613	1.45526			+	0.992182	94.802	87.09	S	67	+
ACACA (S29)	Q13085	Acetyl-CoA carboxylase 1;Biotin carboxylase	ACACA	GSVSEDNSEDEISNL	1.0659	2.713	1.5419	0.205213	0.884953			+	0.999998	205.36	160.14	S	29	+
ACACA (S80)	Q13085	Acetyl-CoA carboxylase 1;Biotin carboxylase	ACACA	LHIRSSMSGLHLVKQ	1.5922	2.7296	4.1109	0.00282055	1.55245	+		+	0.998458	108.35	55.563	S	80	+
ACAP2 (S521)	Q15057	Arf-GAP with coiled-coil, ANK repeat and PH domain-containing protein 2	ACAP2	DKYSISLSPPEQQKK	0.33878	NaN	NaN	NaN	NaN				0.920983	88.176	55.36	S	521	+
ACBD5 (S82)	Q5T8D3-4	Acyl-CoA-binding domain-containing protein 5	ACBD5	SSDSGAESEEEEAQE	NaN	0.33841	NaN	NaN	NaN				0.806365	71.735	66.36	S	82	+
ACD (S432)	Q96AP0-2	Adrenocortical dysplasia protein homolog	ACD	QSCTPSLSPRSHVPS	NaN	1.7503	2.7043	0.0638842	0.874623				0.759721	64.507	48.108	S	432	+
ACE (S449)	P12821-2	Angiotensin-converting enzyme;Angiotensin-converting enzyme, soluble form	ACE	RVTNDTESDINYLLK	NaN	NaN	5.6509	NaN	NaN				0.999704	96.371	23.011	S	449
ACIN1 (S240)	Q9UKV3-5	Apoptotic chromatin condensation inducer in the nucleus	ACIN1	QARAAKLSEGSQPAE	0.73043	1.1186	0.80622	0.947532	-0.0346846			+	1	110.29	99.444	S	240	+
ACIN1 (S243)	Q9UKV3-5	Apoptotic chromatin condensation inducer in the nucleus	ACIN1	AAKLSEGSQPAEEEE	0.67822	1.1186	0.80622	0.889101	-0.0703489			+	1	95.652	95.652	S	243	+
ACIN1 (S490)	Q9UKV3-5	Apoptotic chromatin condensation inducer in the nucleus	ACIN1	PSDTKAESPAEKVPE	0.45796	0.88614	1.3905	0.142221	-0.109103				1	112.57	112.57	S	490	+
ACIN1 (S410)	Q9UKV3-5	Apoptotic chromatin condensation inducer in the nucleus	ACIN1	ALPEQTASEEETPPP	0.57343	0.83302	1.0566	0.537641	-0.162757			+	0.955973	80.236	40.139	S	410	+
ACIN1 (S837)	Q9UKV3-5	Apoptotic chromatin condensation inducer in the nucleus	ACIN1	KGVPAGNSDTEGGQP	0.98217	0.82403	NaN	0.581383	0.420849			+	0.982515	80.534	64.995	S	837	+
ACIN1 (S825)	Q9UKV3	Apoptotic chromatin condensation inducer in the nucleus	ACIN1	KSFKRKISVVSATKG	0.33561	0.76478	1.038	0.0586684	-0.47001			+	0.999997	128.14	81.73	S	825	+
ACIN1 (S655)	Q9UKV3-5	Apoptotic chromatin condensation inducer in the nucleus	ACIN1	ASSNSRKSLSPGVSR	NaN	0.78232	NaN	NaN	NaN				0.999554	39.341	11.459	S	655	+
ACIN1 (S657)	Q9UKV3-5	Apoptotic chromatin condensation inducer in the nucleus	ACIN1	SNSRKSLSPGVSRDS	NaN	0.78232	NaN	NaN	NaN				0.999078	39.341	11.459	S	657	+
ACIN1 (S729)	Q9UKV3-5	Apoptotic chromatin condensation inducer in the nucleus	ACIN1	RLQPERGSPKKCEAE	0.48509	0.93483	1.3456	0.470273	-0.0714872			+	1	97.452	57.806	S	729	+
ACIN1 (S561)	Q9UKV3-5	Apoptotic chromatin condensation inducer in the nucleus	ACIN1	QKEGRRASHTLLPSH	0.15737	0.43599	1.9241	0.299049	-0.807676			+	0.969641	83.397	19.988	S	561	+
ACIN1 (S710)	Q9UKV3-5	Apoptotic chromatin condensation inducer in the nucleus	ACIN1	SVQARRLSQPESAEK	0.24836	0.8682	2.1086	0.666156	-0.212974			+	0.999999	154.67	117.12	S	710	+
ACIN1 (S384)	Q9UKV3-5	Apoptotic chromatin condensation inducer in the nucleus	ACIN1	SQGLKEKSKSPSPPR	0.48567	0.93373	1.3719	0.479094	-0.0621702			+	0.870096	99.238	99.238	S	384	+
ACIN1 (S386)	Q9UKV3-5	Apoptotic chromatin condensation inducer in the nucleus	ACIN1	GLKEKSKSPSPPRLT	0.51129	0.91703	1.3251	0.557045	-0.0628186			+	0.966258	89.507	61.645	S	386	+
ACIN1 (S388)	Q9UKV3-5	Apoptotic chromatin condensation inducer in the nucleus	ACIN1	KEKSKSPSPPRLTED	0.50006	0.91262	1.3403	0.464451	-0.0703321			+	0.998128	96.673	54.578	S	388	+
ACIN1 (S898)	Q9UKV3	Apoptotic chromatin condensation inducer in the nucleus	ACIN1	HADDSRISEDETERN	0.52275	0.9854	NaN	0.247794	0.0949294				0.917043	67.406	67.406	S	898	+
ACIN1 (S216)	Q9UKV3-5	Apoptotic chromatin condensation inducer in the nucleus	ACIN1	ISEEKGDSDDEKPRK	0.51577	0.9856	1.1759	0.677859	-0.0813908			+	1	235.35	235.35	S	216	+
ACIN1 (S991)	Q9UKV3-5	Apoptotic chromatin condensation inducer in the nucleus	ACIN1	VRTAQVPSPPRGKIS	0.46188	0.87446	1.33	0.1477	-0.132777			+	1	138.25	120.19	S	991	+
ACIN1 (S365)	Q9UKV3-5	Apoptotic chromatin condensation inducer in the nucleus	ACIN1	EKEMKTTSPLEEEER	0.53392	NaN	NaN	NaN	NaN				0.774762	81.494	55.364	S	365	+
ACIN1 (S882)	Q9UKV3-5	Apoptotic chromatin condensation inducer in the nucleus	ACIN1	VDLHADDSRISEDET	NaN	NaN	0.79289	NaN	NaN				0.846987	49.793	25.88	S	882	+
ACIN1 (S885)	Q9UKV3-5	Apoptotic chromatin condensation inducer in the nucleus	ACIN1	HADDSRISEDETERN	NaN	0.7352	NaN	NaN	NaN				0.966513	71.052	71.052	S	885	+
ACIN1 (S825)	Q9UKV3-5	Apoptotic chromatin condensation inducer in the nucleus	ACIN1	KSFKRKISVVSTKGV	0.35054	0.68628	0.95668	0.0290744	-0.540394			+	0.999767	84.31	51.56	S	825	+
ACIN1 (T408)	Q9UKV3-5	Apoptotic chromatin condensation inducer in the nucleus	ACIN1	LVALPEQTASEEETP	0.34607	1.2867	0.90267	0.568465	-0.272243			+	0.968558	57.328	57.328	T	408	+
ACIN1 (T414)	Q9UKV3-5	Apoptotic chromatin condensation inducer in the nucleus	ACIN1	QTASEEETPPPLLTK	0.42214	0.83302	1.1697	0.102554	-0.261152			+	0.994428	90.972	35.642	T	414	+
ACIN1 (T563)	Q9UKV3-5	Apoptotic chromatin condensation inducer in the nucleus	ACIN1	EGRRASHTLLPSHRL	0.22541	0.58923	NaN	0.192105	-0.882795				0.888037	83.397	19.988	T	563	+
ACIN1 (T393)	Q9UKV3-5	Apoptotic chromatin condensation inducer in the nucleus	ACIN1	SPSPPRLTEDRKKAS	0.61344	NaN	1.1564	0.868365	-0.0761305			+	0.990662	99.238	99.238	T	393	+
ACLY (S481)	P53396	ATP-citrate synthase	ACLY	MPQDSVPSPRSLQGK	0.67853	2.0044	2.329	0.0835808	0.720518			+	0.999676	130.29	116.18	S	481	+
ACLY (S455)	P53396	ATP-citrate synthase	ACLY	PAPSRTASFSESRAD	0.9747	3.4996	2.4281	0.0982129	1.18275			+	0.984482	122.97	122.97	S	455	+
ACSL3 (S683)	O95573	Long-chain-fatty-acid--CoA ligase 3	ACSL3	IPVKIRLSPEPWTPE	0.6456	NaN	NaN	NaN	NaN				0.994739	107.91	58.766	S	683	+
ACSL6 (S87)	Q9UKU0-7	Long-chain-fatty-acid--CoA ligase 6	ACSL6	KQPYQWLSYQEVADR	NaN	0.27372	NaN	NaN	NaN				0.945554	55.588	21.939	S	87
ACSL6 (S100)	Q9UKU0-7	Long-chain-fatty-acid--CoA ligase 6	ACSL6	DRAEFLGSGLLQHNC	NaN	0.27372	NaN	NaN	NaN				0.999959	55.588	21.939	S	100
ACSL6 (Y83)	Q9UKU0-7	Long-chain-fatty-acid--CoA ligase 6	ACSL6	FRKPKQPYQWLSYQE	NaN	0.27372	NaN	NaN	NaN				0.918291	55.588	21.939	Y	83
ACSS2 (S267)	Q9NR19	Acetyl-coenzyme A synthetase, cytoplasmic	ACSS2	MGDSTSQSPPIKRSC	1.8312	4.4171	1.6593	0.17224	1.41488			+	0.99807	104.45	93.815	S	267	+
ACSS2 (S28)	Q9NR19	Acetyl-coenzyme A synthetase, cytoplasmic	ACSS2	GAGGRARSWSPPPEV	0.58402	3.5182	NaN	0.430508	1.09291			+	0.999998	85.457	72.897	S	28	+
ACSS2 (S30)	Q9NR19	Acetyl-coenzyme A synthetase, cytoplasmic	ACSS2	GGRARSWSPPPEVSR	0.97837	4.1775	2.0787	0.15544	1.19499			+	0.999759	122.98	113.33	S	30	+
ACTL6A (S191)	O96019-2	Actin-like protein 6A	ACTL6A	KEAVREGSPANWKRK	0.42392	0.7668	1.2537	0.01166	-0.265611			+	1	137.62	99.685	S	191	+
ACTN4;ACTN2;ACTN3;ACTN1 (S159)	O43707	Alpha-actinin-4;Alpha-actinin-2;Alpha-actinin-3;Alpha-actinin-1	ACTN4;ACTN2;ACTN3;ACTN1	RFAIQDISVEETSAK	0.26749	0.52564	1.8709	0.324738	-0.476125			+	0.996868	114.56	95.783	S	159	+
ADAM17 (S791)	P78536	Disintegrin and metalloproteinase domain-containing protein 17	ADAM17	NSSTAAKSFEDLTDH	0.40998	2.299	NaN	0.636173	0.530758				0.996747	39.73	33.041	S	791	+
ADAM22 (S798)	Q9P0K1-2	Disintegrin and metalloproteinase domain-containing protein 22	ADAM22	NGRPRSNSWQGNLGG	0.85196	1.8285	2.556	0.0138886	0.830532			+	0.994314	111.26	95.367	S	798	+
ADAM9 (S758)	Q13443	Disintegrin and metalloproteinase domain-containing protein 9	ADAM9	GSVPRHVSPVTPPRE	0.81526	1.3199	1.2024	0.482307	0.289955			+	1	134.84	89.164	S	758	+
ADAM9 (T761)	Q13443	Disintegrin and metalloproteinase domain-containing protein 9	ADAM9	PRHVSPVTPPREVPI	0.94015	1.5309	1.2385	0.376734	0.444042			+	1	105.79	105.79	T	761	+
ADAR (S528)	P55265-5	Double-stranded RNA-specific adenosine deaminase	ADAR	RRTMLLLSRSPEAQP	0.61497	1.2914	1.5372	0.243369	0.262006			+	0.902303	120.54	120.54	S	528	+
ADAR (S530)	P55265-5	Double-stranded RNA-specific adenosine deaminase	ADAR	TMLLLSRSPEAQPKT	0.51629	1.1056	1.4893	0.510482	0.0879687			+	0.993088	152.94	114.14	S	530	+
ADCY6 (S54)	O43306-2	Adenylate cyclase type 6	ADCY6	LRDAEPPSPTPAGPP	0.92075	1.3022	NaN	0.149335	0.704358				0.951784	47.774	36.503	S	54	+
ADD1 (S586)	P35611	Alpha-adducin	ADD1	VERKQKGSEENLDEA	0.28203	0.62747	NaN	0.146654	-0.675788			+	1	62.088	44.857	S	586	+
ADD1 (S431)	P35611	Alpha-adducin	ADD1	DGDSGTCSPLRHSFQ	0.49405	0.67926	NaN	0.459805	-0.214176			+	0.88078	81.18	81.18	S	431	+
ADD1 (S436)	P35611	Alpha-adducin	ADD1	TCSPLRHSFQKQQRE	0.28957	0.34525	NaN	0.16669	-1.08771			+	0.95857	71.295	43.871	S	436	+
ADD1 (S358)	P35611	Alpha-adducin	ADD1	AKSRSPGSPVGEGTG	0.35358	0.67518	0.98342	0.0200246	-0.530826			+	0.999984	161.49	120.96	S	358	+
ADD1 (S465)	P35611	Alpha-adducin	ADD1	EEGQNGSSPKSKTKW	0.36369	0.60762	0.88839	0.0277926	-0.616841			+	0.999618	237.14	115.06	S	465	+
ADD1;ADD2;ADD3 (S726)	P35611	Alpha-adducin;Beta-adducin;Gamma-adducin	ADD1;ADD2;ADD3	KKKFRTPSFLKKSKK	0.3379	0.67783	0.89059	0.037337	-0.598438			+	0.999965	112.41	24.714	S	726	+
ADD3 (S645)	Q9UEY8-2	Gamma-adducin	ADD3	EVLSPEGSPSKSPSK	0.28575	0.45963	NaN	0.0538226	-0.890873			+	0.835594	72.274	63.765	S	645	+
ADD3 (S649)	Q9UEY8-2	Gamma-adducin	ADD3	PEGSPSKSPSKKKKK	0.2152	0.38553	0.69609	0.00019905	-1.20527		+	+	0.996979	163	95.15	S	649	+
ADGB (T713)	Q8N7X0	Androglobin	ADGB	PIEPGLLTAETFSWK	NaN	0.070086	NaN	NaN	NaN				0.976011	55.163	22.455	T	713
ADNP (S953)	Q9H2P0	Activity-dependent neuroprotector homeobox protein	ADNP	TKLMHNASDSEVDQD	0.5402	1.0905	1.1338	0.912479	-0.02803				1	69.979	57.813	S	953	+
ADNP (S955)	Q9H2P0	Activity-dependent neuroprotector homeobox protein	ADNP	LMHNASDSEVDQDDV	0.61833	1.0905	NaN	0.0200005	0.289161				1	69.979	57.813	S	955	+
ADNP (S709)	Q9H2P0	Activity-dependent neuroprotector homeobox protein	ADNP	APSRLNQSPSLAPVK	NaN	1.0549	1.8934	0.0504893	0.252237			+	0.985096	50.354	35.478	S	709	+
ADNP (S98)	Q9H2P0	Activity-dependent neuroprotector homeobox protein	ADNP	SHFRNVHSEDFENRI	1.2521	1.913	NaN	0.0593954	1.20354			+	1	92.611	79.821	S	98	+
ADRBK1 (S670)	P25098	Beta-adrenergic receptor kinase 1	ADRBK1	KMKNKPRSPVVELSK	0.47014	0.87575	1.8309	0.788193	0.030165			+	0.999989	121.13	77.828	S	670	+
ADRBK1 (S676)	P25098	Beta-adrenergic receptor kinase 1	ADRBK1	RSPVVELSKVPLVQR	NaN	0.91314	1.3472	0.569551	-0.0973697				0.909518	129.54	60.98	S	676	+
ADSL (S9)	P30566-2	Adenylosuccinate lyase	ADSL	AAGGDHGSPDSYRSP	0.74478	1.2468	1.5029	0.237026	0.326351			+	0.999634	76.733	61.034	S	9	+
AEBP2 (S206)	Q6ZN18-2	Zinc finger protein AEBP2	AEBP2	TSGGRRGSLEMSSDG	0.48273	0.91651	1.3192	0.375447	-0.0928791			+	1	146.86	127.65	S	206	+
AFAP1 (S264)	Q8N556	Actin filament-associated protein 1	AFAP1	SECPPPPSSPVHKAE	NaN	2.9981	3.8134	0.0955123	1.51076			+	0.968632	186.58	115.43	S	264	+
AFAP1 (S265)	Q8N556	Actin filament-associated protein 1	AFAP1	ECPPPPSSPVHKAEL	1.9146	3.2954	3.7041	0.0168552	1.6816	+		+	0.826059	99.378	75.812	S	265	+
AFAP1 (S342)	Q8N556	Actin filament-associated protein 1	AFAP1	PSTDEQTSSAEEDVP	0.89273	1.5385	2.9164	0.00170153	0.833399			+	0.965123	115.12	88.465	S	342	+
AFAP1 (S343)	Q8N556	Actin filament-associated protein 1	AFAP1	STDEQTSSAEEDVPT	0.89273	1.5842	2.9164	0.000811519	0.847476			+	0.965123	115.12	88.465	S	343	+
AFAP1 (S283)	Q8N556	Actin filament-associated protein 1	AFAP1	LSSERPSSDGEGVVE	1.1324	1.6537	3.8656	0.0121694	1.11799	+		+	0.975406	186.88	132.79	S	283	+
AFAP1 (S664)	Q8N556	Actin filament-associated protein 1	AFAP1	IEPKSGTSSPQSPVF	1.5009	2.2303	NaN	0.0582802	1.44498			+	0.9287	143.79	123.46	S	664	+
AFAP1 (S665)	Q8N556	Actin filament-associated protein 1	AFAP1	EPKSGTSSPQSPVFR	1.2207	1.964	3.1654	0.00452126	1.14069	+		+	0.835057	115.57	73.698	S	665	+
AFAP1 (S668)	Q8N556	Actin filament-associated protein 1	AFAP1	SGTSSPQSPVFRHRT	1.193	2.3914	2.9886	0.0136736	1.1967	+		+	0.999971	138.24	138.24	S	668	+
AFAP1 (S679)	Q8N556	Actin filament-associated protein 1	AFAP1	RHRTLENSPISSCDT	1.0431	1.5473	3.3635	0.00993671	0.979594			+	0.917701	97.913	57.827	S	679	+
AFAP1 (T663)	Q8N556	Actin filament-associated protein 1	AFAP1	AIEPKSGTSSPQSPV	1.1708	NaN	3.1164	0.0654642	1.10524			+	0.897878	122.7	102.37	T	663	+
AFF4 (S1055)	Q9UHB7	AF4/FMR2 family member 4	AFF4	SKAVGMPSPVSPKLS	0.39785	NaN	NaN	NaN	NaN				1	46.88	40.276	S	1055	+
AFF4 (S1058)	Q9UHB7	AF4/FMR2 family member 4	AFF4	VGMPSPVSPKLSPGN	0.51844	1.0176	NaN	0.347419	0.112152			+	1	78.903	67.037	S	1058	+
AFF4 (S814)	Q9UHB7	AF4/FMR2 family member 4	AFF4	KEKDLLPSPAGPVPS	0.45615	1.0941	1.1327	0.668995	-0.10824				0.999594	64.327	64.327	S	814	+
AFF4 (S703)	Q9UHB7	AF4/FMR2 family member 4	AFF4	MEEKELLSPLSEPDD	0.84828	1.3911	1.8053	0.0865929	0.529755				0.999977	65.454	65.454	S	703	+
AFF4 (S706)	Q9UHB7	AF4/FMR2 family member 4	AFF4	KELLSPLSEPDDRYP	0.84828	1.0095	NaN	0.359925	0.461569				0.999919	65.454	65.454	S	706	+
AFF4 (S1043)	Q9UHB7	AF4/FMR2 family member 4	AFF4	YNNSQAPSPGLGSKA	0.47745	NaN	2.3729	0.579202	0.261589			+	0.999976	160.43	110.15	S	1043	+
AFF4 (S212)	Q9UHB7	AF4/FMR2 family member 4	AFF4	KEHQRSKSPRDPDAN	0.52107	0.98531	1.447	0.78219	0.0231507			+	0.993084	111.4	111.4	S	212	+
AFF4 (S222)	Q9UHB7	AF4/FMR2 family member 4	AFF4	DPDANWDSPSRVPFS	0.40052	0.67243	NaN	0.0757955	-0.372857				0.906345	85.884	77.065	S	222	+
AFF4 (S180)	Q9UHB7	AF4/FMR2 family member 4	AFF4	HSKSRSSSPGKPQAV	0.57759	1.7249	1.2516	0.53594	0.272198			+	0.949725	123.02	123.02	S	180	+
AFF4 (S487)	Q9UHB7	AF4/FMR2 family member 4	AFF4	KVNPHKVSPASSVDS	0.3772	NaN	1.7052	0.68104	-0.146776				0.913683	79.395	43.23	S	487	+
AGAP1 (S468)	Q9UPQ3-2	Arf-GAP with GTPase, ANK repeat and PH domain-containing protein 1	AGAP1	PKLDPPPSPHANRKK	0.80351	0.84597	NaN	0.580755	0.294975				1	40.025	26.255	S	468	+
AGFG1 (S181)	P52594-2	Arf-GAP domain and FG repeat-containing protein 1	AGFG1	NKGTPSQSPVVGRSQ	0.35819	0.70982	0.99969	0.0314105	-0.492646			+	0.999923	155.17	144.83	S	181	+
AGFG1 (S167)	P52594-2	Arf-GAP domain and FG repeat-containing protein 1	AGFG1	LKSLLGDSAPTLHLN	NaN	0.63051	0.79373	0.194883	-0.74615			+	0.923934	155.17	144.83	S	167	+
AGFG1 (T177)	P52594-2	Arf-GAP domain and FG repeat-containing protein 1	AGFG1	TLHLNKGTPSQSPVV	0.32697	0.54163	0.90348	0.00500388	-0.715212			+	0.991425	90.123	90.123	T	177	+
AGFG1 (T170)	P52594-2	Arf-GAP domain and FG repeat-containing protein 1	AGFG1	LLGDSAPTLHLNKGT	NaN	0.62859	NaN	NaN	NaN				0.984181	90.123	90.123	T	170	+
AGGF1 (S7)	Q8N302-2	Angiogenic factor with G patch and FHA domains 1	AGGF1	_MASEAPSPPRSPPP	0.3735	0.54459	0.83697	0.0386109	-0.68538				0.975661	59.567	59.567	S	7	+
AGGF1 (S11)	Q8N302-2	Angiogenic factor with G patch and FHA domains 1	AGGF1	EAPSPPRSPPPPTSP	0.3735	0.54459	0.83697	0.0386109	-0.68538				0.975661	59.567	59.567	S	11	+
AGPS (S65)	O00116	Alkyldihydroxyacetonephosphate synthase, peroxisomal	AGPS	CKARRAASAATAAPT	1.0521	NaN	NaN	NaN	NaN				0.758563	48.255	16.854	S	65	+
AHCTF1 (S528)	Q8WYP5	Protein ELYS	AHCTF1	CLVAGLLSPRFVDVQ	0.46443	1.0469	1.3572	0.819434	-0.0338404			+	1	98.156	45.371	S	528	+
AHCTF1 (S1541)	Q8WYP5	Protein ELYS	AHCTF1	GEEARNLSFNELYPS	0.754	1.0672	1.511	0.293405	0.260053			+	1	144.29	65.475	S	1541	+
AHCTF1 (S1160)	Q8WYP5	Protein ELYS	AHCTF1	SSSQLKGSPQAISRA	0.41737	0.87395	1.0144	0.210152	-0.312054			+	0.979628	108.49	108.49	S	1160	+
AHCTF1 (S1214)	Q8WYP5	Protein ELYS	AHCTF1	LRSTPLASPSPSPGR	0.45286	0.6934	1.1035	0.0802607	-0.343609			+	0.957245	41.139	41.139	S	1214	+
AHCTF1 (S1216)	Q8WYP5	Protein ELYS	AHCTF1	STPLASPSPSPGRSP	0.45286	0.6934	NaN	0.255118	-0.26211			+	0.809096	48.634	42.79	S	1216	+
AHCTF1 (S1218)	Q8WYP5	Protein ELYS	AHCTF1	PLASPSPSPGRSPQR	0.45286	NaN	NaN	NaN	NaN				0.765886	41.139	41.139	S	1218	+
AHCTF1 (S1222)	Q8WYP5	Protein ELYS	AHCTF1	PSPSPGRSPQRLKET	0.43995	0.71913	1.3609	0.0279433	-0.239171			+	0.997966	108.18	84.303	S	1222	+
AHCTF1 (S1283)	Q8WYP5	Protein ELYS	AHCTF1	TTSFFLNSPEKEHQE	0.78163	0.66555	1.1926	0.872774	-0.0635082				0.999536	110.16	81.348	S	1283	+
AHNAK (S3054)	Q09666	Neuroblast differentiation-associated protein AHNAK	AHNAK	PKADLDVSGPKVDID	2.3441	NaN	NaN	NaN	NaN				1	60.728	7.1127	S	3054	+
AHNAK (S5110)	Q09666	Neuroblast differentiation-associated protein AHNAK	AHNAK	KAEAPLPSPKLEGEL	0.66368	2.1987	3.1305	0.0759293	0.896597			+	1	137.81	137.81	S	5110	+
AHNAK (S5749)	Q09666	Neuroblast differentiation-associated protein AHNAK	AHNAK	DLKSSKASLGSLEGE	0.49817	0.7945	1.793	0.992539	0.0011311			+	1	243.39	201.3	S	5749	+
AHNAK (S5752)	Q09666	Neuroblast differentiation-associated protein AHNAK	AHNAK	SSKASLGSLEGEAEA	0.48488	0.83157	1.793	0.924036	0.0100578			+	1	252.66	252.66	S	5752	+
AHNAK (S5762)	Q09666	Neuroblast differentiation-associated protein AHNAK	AHNAK	GEAEAEASSPKGKFS	0.68781	1.1742	1.2804	0.523811	0.182181			+	0.856963	252.66	252.66	S	5762	+
AHNAK (S5763)	Q09666	Neuroblast differentiation-associated protein AHNAK	AHNAK	EAEAEASSPKGKFSL	0.63893	1.2885	1.4522	0.312407	0.25195			+	0.999641	316.32	254.67	S	5763	+
AHNAK (S41)	Q09666	Neuroblast differentiation-associated protein AHNAK	AHNAK	VQEVTQNSPAARTGV	0.73475	1.2887	1.7637	0.0769589	0.412679			+	1	243.86	165.46	S	41	+
AHNAK (S176)	Q09666	Neuroblast differentiation-associated protein AHNAK	AHNAK	GAKDIDISSPEFKIK	0.58062	1.2783	1.4907	0.329666	0.21469			+	0.882151	171.81	171.81	S	176	+
AHNAK (S177)	Q09666	Neuroblast differentiation-associated protein AHNAK	AHNAK	AKDIDISSPEFKIKI	0.57869	1.2299	1.217	0.727649	0.0969738			+	0.996727	171.81	171.81	S	177	+
AHNAK (S5790)	Q09666	Neuroblast differentiation-associated protein AHNAK	AHNAK	FSDEREFSGPSTPTG	0.58985	NaN	2.3646	0.264212	0.41156				0.933205	131.57	112.03	S	5790	+
AHNAK (S115)	Q09666	Neuroblast differentiation-associated protein AHNAK	AHNAK	CSSEVVLSGDDEEYQ	0.6141	1.1208	0.87963	0.86108	-0.0752561			+	0.999662	90.654	76.625	S	115	+
AHNAK (S4986)	Q09666	Neuroblast differentiation-associated protein AHNAK	AHNAK	KFGFGAKSPKADIKS	0.63878	1.4369	1.6571	0.167458	0.367733			+	1	134.38	134.38	S	4986	+
AHNAK (S3412)	Q09666	Neuroblast differentiation-associated protein AHNAK	AHNAK	MPFLSISSPKVSMPD	0.59722	0.95407	2.034	0.104802	0.237003			+	0.983049	182.72	133.24	S	3412	+
AHNAK (S5745)	Q09666	Neuroblast differentiation-associated protein AHNAK	AHNAK	GSKGDLKSSKASLGS	0.27455	0.67721	1.793	0.361559	-0.362207			+	0.835117	125.16	115.75	S	5745	+
AHNAK (S5746)	Q09666	Neuroblast differentiation-associated protein AHNAK	AHNAK	SKGDLKSSKASLGSL	0.56578	0.67721	1.793	0.947954	-0.0144826			+	0.7962	182	182	S	5746	+
AHNAK (S93)	Q09666	Neuroblast differentiation-associated protein AHNAK	AHNAK	LHRKGDRSPEPGQTW	0.45756	0.942	2.011	0.568143	0.0973111			+	1	203.11	168.73	S	93	+
AHNAK (S5731)	Q09666	Neuroblast differentiation-associated protein AHNAK	AHNAK	GKGGVTGSPEASISG	0.5347	0.9378	1.3804	0.911802	-0.0108571			+	0.999994	239.87	239.87	S	5731	+
AHNAK (S5737)	Q09666	Neuroblast differentiation-associated protein AHNAK	AHNAK	GSPEASISGSKGDLK	NaN	0.50303	NaN	NaN	NaN				0.913419	184.91	184.91	S	5737	+
AHNAK (S5739)	Q09666	Neuroblast differentiation-associated protein AHNAK	AHNAK	PEASISGSKGDLKSS	0.30067	0.52324	1.7567	0.280165	-0.452382			+	0.999725	218.14	164.54	S	5739	+
AHNAK (S5841)	Q09666	Neuroblast differentiation-associated protein AHNAK	AHNAK	GHYEVTGSDDETGKL	0.47691	1.0285	1.6853	0.449664	0.0745082			+	0.999989	258.42	200.63	S	5841	+
AHNAK (S5552)	Q09666	Neuroblast differentiation-associated protein AHNAK	AHNAK	GPAFNMASPESDFGI	0.87661	2.111	NaN	0.132941	1.01741			+	0.999991	182.98	127.43	S	5552	+
AHNAK (S5448)	Q09666	Neuroblast differentiation-associated protein AHNAK	AHNAK	NLKGPRISAPNVDFN	0.26877	0.35	2.3945	0.452747	-0.550739			+	1	152.54	152.54	S	5448	+
AHNAK (S5780)	Q09666	Neuroblast differentiation-associated protein AHNAK	AHNAK	SKKPRHRSNSFSDER	0.49046	0.90755	1.578	0.835281	-0.00381928			+	0.855016	140.73	112.33	S	5780	+
AHNAK (S5782)	Q09666	Neuroblast differentiation-associated protein AHNAK	AHNAK	KPRHRSNSFSDEREF	0.47151	0.88585	1.8534	0.713273	0.0429525			+	0.981177	194.79	185.49	S	5782	+
AHNAK (S793)	Q09666	Neuroblast differentiation-associated protein AHNAK	AHNAK	DVTAPDVSIEEPEGK	NaN	1.4864	1.7104	0.391043	0.426272				0.96019	36.022	22.116	S	793	+
AHNAK (S4850)	Q09666	Neuroblast differentiation-associated protein AHNAK	AHNAK	NIKAPKISIPDVDLD	0.27335	0.24908	NaN	0.217547	-1.36481				1	68.069	51.043	S	4850	+
AHNAK (S2397)	Q09666	Neuroblast differentiation-associated protein AHNAK	AHNAK	DLDLHLKSPKAKGEV	0.84122	2.3198	2.9036	0.0339867	1.0002	+		+	1	149.6	102.36	S	2397	+
AHNAK (S511)	Q09666	Neuroblast differentiation-associated protein AHNAK	AHNAK	DVDLSLGSPKLKGDI	0.51191	1.2483	2.4217	0.172725	0.376045			+	1	227.41	144.58	S	511	+
AHNAK (S570)	Q09666	Neuroblast differentiation-associated protein AHNAK	AHNAK	KTGTCRISMSEVDLN	0.33469	0.46645	NaN	0.146033	-0.766212			+	0.997105	130.95	92.861	S	570	+
AHNAK (S135)	Q09666	Neuroblast differentiation-associated protein AHNAK	AHNAK	KIKPRLKSEDGVEGD	0.65104	2.3805	3.1033	0.0917323	0.921358			+	1	272.48	272.48	S	135	+
AHNAK (S210)	Q09666	Neuroblast differentiation-associated protein AHNAK	AHNAK	KTVIRLPSGSGAASP	0.51211	1.0871	2.0721	0.167474	0.234764			+	0.999937	231.41	141.98	S	210	+
AHNAK (S212)	Q09666	Neuroblast differentiation-associated protein AHNAK	AHNAK	VIRLPSGSGAASPTG	0.41785	1.0836	1.3084	0.678219	-0.0857061			+	0.965994	173.49	114.24	S	212	+
AHNAK (S216)	Q09666	Neuroblast differentiation-associated protein AHNAK	AHNAK	PSGSGAASPTGSAVD	0.52584	1.1141	2.1032	0.12868	0.26645			+	0.999705	219.85	219.85	S	216	+
AHNAK (S220)	Q09666	Neuroblast differentiation-associated protein AHNAK	AHNAK	GAASPTGSAVDIRAG	0.59399	NaN	NaN	NaN	NaN				0.956588	115.54	84.708	S	220	+
AHNAK (S4908)	Q09666	Neuroblast differentiation-associated protein AHNAK	AHNAK	GPSLKMPSLEISAPK	0.46571	0.86775	NaN	0.231994	-0.0801304				0.996125	35.006	20.34	S	4908	+
AHNAK (S5099)	Q09666	Neuroblast differentiation-associated protein AHNAK	AHNAK	DVEFDIKSPKFKAEA	0.89189	2.337	3.6023	0.0199594	1.13557	+		+	1	161.94	116.59	S	5099	+
AHNAK (S1298)	Q09666	Neuroblast differentiation-associated protein AHNAK	AHNAK	DVEVPDVSLEGPEGK	NaN	1.0733	NaN	NaN	NaN				1	35.303	16.558	S	1298	+
AHNAK (S5077)	Q09666	Neuroblast differentiation-associated protein AHNAK	AHNAK	ALKVDVKSPKTKKTM	0.55978	NaN	NaN	NaN	NaN				1	109.79	29.804	S	5077	+
AHNAK (S4953)	Q09666	Neuroblast differentiation-associated protein AHNAK	AHNAK	GPKVEAPSLDVHMDS	0.50593	1.3045	1.4575	0.53483	0.147397				0.851821	46.178	31.565	S	4953	+
AHNAK (S4960)	Q09666	Neuroblast differentiation-associated protein AHNAK	AHNAK	SLDVHMDSPDINIEG	0.50593	0.89052	1.7621	0.436485	0.0550713				0.774297	43.936	43.936	S	4960	+
AHNAK (S3426)	Q09666	Neuroblast differentiation-associated protein AHNAK	AHNAK	DVELNLKSPKVKGDL	0.63207	2.1475	3.549	0.0899398	0.922138			+	1	169.98	141.62	S	3426	+
AHNAK (S5400)	Q09666	Neuroblast differentiation-associated protein AHNAK	AHNAK	SLEASEGSIKLPKMK	NaN	1.0599	1.6692	0.26966	0.164737			+	0.8893	58.98	29.922	S	5400	+
AHNAK (T5794)	Q09666	Neuroblast differentiation-associated protein AHNAK	AHNAK	REFSGPSTPTGTLEF	0.33565	0.51995	NaN	0.094584	-0.685821			+	0.751485	121.74	94.59	T	5794	+
AHNAK (T99)	Q09666	Neuroblast differentiation-associated protein AHNAK	AHNAK	RSPEPGQTWTREVFS	NaN	0.89978	2.0539	0.495543	0.196199				0.843435	128.45	128.45	T	99	+
AHNAK (T5729)	Q09666	Neuroblast differentiation-associated protein AHNAK	AHNAK	PKGKGGVTGSPEASI	0.42284	1.0065	1.5185	0.748984	-0.0438778			+	0.897531	136.49	125.58	T	5729	+
AHNAK (T5839)	Q09666	Neuroblast differentiation-associated protein AHNAK	AHNAK	SKGHYEVTGSDDETG	0.49527	0.95642	1.5681	0.572217	0.0230699			+	0.97428	107.98	107.98	T	5839	+
AHNAK (T218)	Q09666	Neuroblast differentiation-associated protein AHNAK	AHNAK	GSGAASPTGSAVDIR	NaN	NaN	1.4519	NaN	NaN				0.964507	208.52	124.9	T	218	+
AHNAK (T3716)	Q09666	Neuroblast differentiation-associated protein AHNAK	AHNAK	GPKVDIDTPDINIEG	NaN	0.69928	NaN	NaN	NaN				1	97.836	83.678	T	3716	+
AHNAK (T490)	Q09666	Neuroblast differentiation-associated protein AHNAK	AHNAK	MKGTKVKTPEMIIQK	0.54766	1.0411	1.1396	0.86302	-0.0412742			+	1	121.92	121.92	T	490	+
AHNAK2 (S294)	Q8IVF2	Protein AHNAK2	AHNAK2	PRDAHDVSPTSTDTE	1.3253	2.9857	3.4974	0.0133562	1.42962	+		+	0.999759	313.08	245.42	S	294	+
AHNAK2 (S260)	Q8IVF2	Protein AHNAK2	AHNAK2	QSQRERLSWPKFQSI	NaN	NaN	9.0311	NaN	NaN				1	96.034	20.99	S	260	+
AHNAK2 (S593)	Q8IVF2	Protein AHNAK2	AHNAK2	KIPSLGWSPSKHTKT	2.4873	3.3744	8.3155	0.00469568	2.20773	+		+	0.995978	130.95	93.626	S	593	+
AHNAK2 (S595)	Q8IVF2	Protein AHNAK2	AHNAK2	PSLGWSPSKHTKTGR	NaN	NaN	5.3836	NaN	NaN				0.842833	95.483	32.299	S	595	+
AHNAK2 (S4962)	Q8IVF2	Protein AHNAK2	AHNAK2	MPKIKLPSFRWSPKK	NaN	NaN	5.118	NaN	NaN				1	72.2	41.588	S	4962	+
AHNAK2 (S5707)	Q8IVF2	Protein AHNAK2	AHNAK2	PKLGFSSSPTKKSKS	4.3076	6.998	7.9037	0.00700894	2.79818	+		+	0.959817	119.03	92.139	S	5707	+
AHNAK2 (S280)	Q8IVF2	Protein AHNAK2	AHNAK2	PGPQRSHSSSEAYEP	NaN	5.6986	5.4019	0.124404	2.22523				0.999714	157.03	127.88	S	280	+
AHNAK2 (S3408)	Q8IVF2	Protein AHNAK2	AHNAK2	MPKVDLKSPQVDIKG	NaN	NaN	1.5034	NaN	NaN				1	111.58	71.698	S	3408	+
AHNAK2 (S765)	Q8IVF2	Protein AHNAK2	AHNAK2	LPKVQRPSLKMPKVD	0.36093	0.87191	5.2677	0.609186	0.409135			+	1	82.029	22.876	S	765	+
AIFM1 (S268)	O95831	Apoptosis-inducing factor 1, mitochondrial	AIFM1	GGTPRSLSAIDRAGA	0.39297	0.7234	NaN	0.0415635	-0.33388			+	0.999995	111.61	9.7107	S	268	+
AJUBA (S119)	Q96IF1	LIM domain-containing protein ajuba	AJUBA	EPTAPALSPRSSFAS	0.23399	0.4012	NaN	0.0165258	-1.1331		+	+	0.999935	69.03	49.371	S	119	+
AJUBA (S263)	Q96IF1	LIM domain-containing protein ajuba	AJUBA	GAQPGRHSVTGYGDC	0.34018	0.26571	0.80858	0.0897103	-1.09202			+	0.999567	92.518	92.518	S	263	+
AJUBA (S79)	Q96IF1	LIM domain-containing protein ajuba	AJUBA	AERNQRGSFEAPRYE	NaN	NaN	0.34232	NaN	NaN				1	70.412	46.735	S	79	+
AJUBA (S137)	Q96IF1	LIM domain-containing protein ajuba	AJUBA	SDASKPSSPRGSLLL	0.2432	0.34702	NaN	0.0846948	-1.2099			+	0.965867	209.19	209.19	S	137	+
AKAP11 (S444)	Q9UKA4	A-kinase anchor protein 11	AKAP11	VKASREDSGLFSPIR	0.53734	1.1159	NaN	0.311252	0.204499			+	0.990687	86.189	20.689	S	444	+
AKAP11 (S448)	Q9UKA4	A-kinase anchor protein 11	AKAP11	REDSGLFSPIRSSAF	0.45066	0.9925	1.3698	0.583754	-0.069532				0.994914	98.407	35.774	S	448	+
AKAP11 (S422)	Q9UKA4	A-kinase anchor protein 11	AKAP11	PTPRKPESPYGNLCD	0.38589	0.89778	0.99531	0.210121	-0.345966			+	0.99999	132.04	132.04	S	422	+
AKAP11 (S433)	Q9UKA4	A-kinase anchor protein 11	AKAP11	NLCDAPDSPRPVKAS	0.58472	0.66883	1.0387	0.392849	-0.267168			+	1	132.04	132.04	S	433	+
AKAP11 (S1580)	Q9UKA4	A-kinase anchor protein 11	AKAP11	VTYAEKLSPLTGQAC	NaN	0.67277	0.96844	0.156124	-0.555846				0.949725	63.268	25.152	S	1580	+
AKAP11 (S1171)	Q9UKA4	A-kinase anchor protein 11	AKAP11	LKLMRSLSEEVESSE	0.46479	0.9321	1.5386	0.609075	-0.0289952			+	0.982849	128.59	128.59	S	1171	+
AKAP11 (S1242)	Q9UKA4	A-kinase anchor protein 11	AKAP11	VQSQRSVSPTFLNPS	0.51193	0.78496	1.2207	0.255854	-0.176464			+	0.995977	188.44	126.99	S	1242	+
AKAP11 (S1337)	Q9UKA4	A-kinase anchor protein 11	AKAP11	GLMYKYPSCESVTDE	0.38104	0.81976	NaN	0.29768	-0.265914			+	0.996563	158.14	129.73	S	1337	+
AKAP11 (T1100)	Q9UKA4	A-kinase anchor protein 11	AKAP11	DRNVIPDTPPSTPLV	0.43681	0.8297	1.0052	0.1888	-0.31953			+	0.998182	90.367	90.367	T	1100	+
AKAP11 (T1583)	Q9UKA4	A-kinase anchor protein 11	AKAP11	AEKLSPLTGQACRYC	NaN	0.60924	NaN	NaN	NaN				0.995753	155.33	73.658	T	1583	+
AKAP11 (Y424)	Q9UKA4	A-kinase anchor protein 11	AKAP11	PRKPESPYGNLCDAP	0.34309	0.64002	1.1344	0.00254724	-0.502345			+	0.959525	107.21	107.21	Y	424	+
AKAP12 (S598)	Q02952	A-kinase anchor protein 12	AKAP12	EAEEGATSDGEKKRE	1.0346	1.6012	1.8554	0.0980738	0.706048			+	0.998179	208.89	159.27	S	598	+
AKAP12 (T597)	Q02952	A-kinase anchor protein 12	AKAP12	GEAEEGATSDGEKKR	0.99662	1.5131	NaN	0.0852441	0.869753			+	0.840609	93.166	77.574	T	597	+
AKAP13 (S1911)	Q12802-4	A-kinase anchor protein 13	AKAP13	TWKFLSHSTDSLNKI	0.35129	0.67473	NaN	0.0715274	-0.465				0.956008	109.72	109.72	S	1911	+
AKAP13 (S1957)	Q12802-4	A-kinase anchor protein 13	AKAP13	QLEAESWSRIIDSKF	NaN	NaN	0.032361	NaN	NaN				0.999988	83.081	14.566	S	1957	+
AKAP13 (S1565)	Q12802-4	A-kinase anchor protein 13	AKAP13	LSPFRRHSWGPGKNA	0.40889	NaN	NaN	NaN	NaN				1	68.557	24.208	S	1565	+
AKAP13 (S2708)	Q12802-4	A-kinase anchor protein 13	AKAP13	LDSELSVSPKRNSIS	0.32395	1.0083	1.8986	0.844983	-0.0637025			+	0.994818	77.776	56.905	S	2708	+
AKAP13 (S1559)	Q12802-4	A-kinase anchor protein 13	AKAP13	RSSMRSLSPFRRHSW	0.42249	0.84498	1.6215	0.380093	-0.0968347			+	0.999972	75.738	43.804	S	1559	+
AKAP17A (S537)	Q02040	A-kinase anchor protein 17A	AKAP17A	RVVPEDGSPEKRCPG	0.50935	0.91323	1.5688	0.172549	0.0145431			+	1	73.36	36.168	S	537	+
AKAP2 (S152)	Q9Y2D5	A-kinase anchor protein 2	AKAP2	DSLQVPVSPSSTTSS	1.8956	2.5002	2.0745	0.106124	1.26522			+	0.96005	104.88	74.55	S	152	+
AKAP5 (S178)	P24588	A-kinase anchor protein 5	AKAP5	DQATKAKSTQDLSEG	0.31952	NaN	NaN	NaN	NaN				0.99776	149.6	92.649	S	178	+
AKAP6 (S1073)	Q13023	A-kinase anchor protein 6	AKAP6	SSPRDLLSPESGSLV	0.056095	0.13373	0.26533	0.00394034	-2.82485		+	+	0.99999	139.78	74.218	S	1073	+
AKAP6 (S455)	Q13023	A-kinase anchor protein 6	AKAP6	SPSAASQSYECLHKV	0.094023	0.094338	NaN	0.0927422	-2.83499				0.756589	43.068	36.115	S	455	+
AKAP6 (S627)	Q13023	A-kinase anchor protein 6	AKAP6	VVEAWYGSDEYLALP	NaN	0.18788	NaN	NaN	NaN				0.854585	45.125	37.592	S	627
AKAP6 (S1595)	Q13023	A-kinase anchor protein 6	AKAP6	DSLQRSTSLESWLTS	0.12887	0.14692	NaN	0.0895004	-2.28801			+	0.949201	168.82	102.52	S	1595	+
AKAP6 (S1655)	Q13023	A-kinase anchor protein 6	AKAP6	QKIKRSVSDITLQSS	0.36697	0.72696	NaN	0.123739	-0.379717				0.999472	199.33	131.81	S	1655	+
AKAP8 (S323)	O43823	A-kinase anchor protein 8	AKAP8	TKLARVDSEGDFSEN	0.61202	NaN	NaN	NaN	NaN				0.997679	79.633	70.679	S	323	+
AKAP8 (S328)	O43823	A-kinase anchor protein 8	AKAP8	VDSEGDFSENDDAAG	0.41805	0.76959	1.3113	0.00286228	-0.248968				0.999974	124.25	112.93	S	328	+
AKIRIN2 (S21)	Q53H80	Akirin-2	AKIRIN2	DPLLSPASPKRRRCA	0.72559	1.0349	1.5824	0.239829	0.249007			+	0.987024	97.452	60.781	S	21	+
AKR1C8P (S35)	Q5T2L2	Putative aldo-keto reductase family 1 member C8	AKR1C8P	APDHTPKSQAAEATK	NaN	NaN	0.27467	NaN	NaN				0.838742	31.58	23.175	S	35
AKT1 (S60)	P31749-2	RAC-alpha serine/threonine-protein kinase	AKT1	EEEMDFRSGSPSDNS	0.049697	1.2817	5.1939	0.832989	-0.365877				0.773213	200.4	200.4	S	60	+
AKT1 (S62)	P31749-2	RAC-alpha serine/threonine-protein kinase	AKT1	EMDFRSGSPSDNSGA	0.049697	1.5066	NaN	0.640009	-1.29626			+	0.829724	200.4	200.4	S	62	+
AKT1S1 (S108)	Q96B36-3	Proline-rich AKT1 substrate 1	AKT1S1	PPAPQPPSPTPSPPR	0.32479	0.60533	1.084	0.00245695	-0.577358			+	0.963652	116.55	96.352	S	108	+
AKT1S1 (S112)	Q96B36-3	Proline-rich AKT1 substrate 1	AKT1S1	QPPSPTPSPPRPTLA	0.31537	0.63102	1.099	0.00904449	-0.564915			+	0.997048	116.55	96.352	S	112	+
AKT1S1 (S222)	Q96B36-3	Proline-rich AKT1 substrate 1	AKT1S1	EKRTEARSSDEENGP	0.58281	0.5304	0.76957	0.298386	-0.524479			+	0.999115	139.74	139.74	S	222	+
AKT1S1 (S223)	Q96B36-3	Proline-rich AKT1 substrate 1	AKT1S1	KRTEARSSDEENGPP	0.42571	0.75355	1.2934	0.00180363	-0.256975			+	0.999665	147.16	147.16	S	223	+
AKT1S1 (S231)	Q96B36-3	Proline-rich AKT1 substrate 1	AKT1S1	DEENGPPSSPDLDRI	1.3741	0.59709	1.8876	0.589449	0.376416			+	0.930304	167.69	153.01	S	231	+
AKT1S1 (S232)	Q96B36-3	Proline-rich AKT1 substrate 1	AKT1S1	EENGPPSSPDLDRIA	0.31608	0.68205	2.1055	0.58269	-0.213779			+	0.971831	181.51	170.56	S	232	+
AKT1S1 (S2)	Q96B36-3	Proline-rich AKT1 substrate 1	AKT1S1	______MSFEGGDGA	0.40105	1.2181	0.87344	0.580737	-0.243515			+	1	145.69	130.48	S	2	+
AKT1S1 (S203)	Q96B36-3	Proline-rich AKT1 substrate 1	AKT1S1	PTQQYAKSLPVSVPV	0.36118	0.6126	0.97616	0.0109541	-0.570938			+	1	149.23	149.23	S	203	+
AKT1S1 (T110)	Q96B36-3	Proline-rich AKT1 substrate 1	AKT1S1	APQPPSPTPSPPRPT	0.31017	0.66884	1.2523	0.0494315	-0.482122			+	0.841198	88.573	58.655	T	110	+
AKT1S1 (T266)	Q96B36-3	Proline-rich AKT1 substrate 1	AKT1S1	LPRPRLNTSDFQKLK	0.11749	0.16588	NaN	0.0475235	-2.26715		+	+	0.999319	139.31	59.075	T	266	+
ALDH1A2 (S122)	O94788-4	Retinal dehydrogenase 2	ALDH1A2	PAEQTPLSALYMGAL	0.67357	0.97696	1.5241	0.341838	0.167472				1	32.946	32.946	S	122
ALDH1A2 (T119)	O94788-4	Retinal dehydrogenase 2	ALDH1A2	VIKPAEQTPLSALYM	0.67357	0.97696	1.5241	0.341838	0.167472				1	32.946	32.946	T	119
ALDH1A2 (Y125)	O94788-4	Retinal dehydrogenase 2	ALDH1A2	QTPLSALYMGALIKE	0.67357	0.97696	1.5241	0.341838	0.167472				1	32.946	32.946	Y	125
ALDOA (S39)	P04075	Fructose-bisphosphate aldolase A	ALDOA	AADESTGSIAKRLQS	NaN	NaN	2.2703	NaN	NaN				0.963942	97.767	64.015	S	39	+
ALG3 (S13)	Q92685	Dol-P-Man:Man(5)GlcNAc(2)-PP-Dol alpha-1,3-mannosyltransferase	ALG3	RKRGRSGSAAQAEGL	0.57664	0.62914	2.014	0.960136	0.0151494			+	0.752068	113.76	57.353	S	13	+
ALKBH5 (S350)	Q6P6C2-3	RNA demethylase ALKBH5	ALKBH5	PTHRRRGSFSSENYW	0.24469	0.49735	1.6362	0.214754	-0.610034			+	0.999969	168.43	168.43	S	350	+
ALKBH5 (S53)	Q6P6C2-3	RNA demethylase ALKBH5	ALKBH5	KRKYQEDSDPERSDY	0.3002	0.4971	0.7823	0.00740035	-0.866805			+	0.997355	171.31	171.31	S	53	+
ALKBH5 (S58)	Q6P6C2-3	RNA demethylase ALKBH5	ALKBH5	EDSDPERSDYEEQQL	0.30208	0.4971	0.83889	0.0035441	-0.830216			+	0.996275	171.31	171.31	S	58	+
ALMS1 (S917)	Q8TCU4-3	Alstrom syndrome protein 1	ALMS1	REKPIIFSQQTLPDF	0.4001	NaN	NaN	NaN	NaN				0.852605	44.301	44.301	S	917
ALS2 (S483)	Q96Q42	Alsin	ALS2	EGGSRRLSLPGLLSQ	0.78271	1.1042	2.2665	0.0396652	0.489402			+	1	153.17	112.07	S	483	+
ALS2 (S492)	Q96Q42	Alsin	ALS2	PGLLSQVSPRLLRKA	0.78271	1.2059	2.2665	0.0131263	0.531772			+	1	153.17	112.07	S	492	+
ALYREF (S239)	Q86V81	THO complex subunit 4	ALYREF	RNSKQQLSAEELDAQ	1.0349	1.341	1.3799	0.312352	0.478517				1	82.543	60.311	S	239	+
AMFR (S522)	Q9UKV5	E3 ubiquitin-protein ligase AMFR	AMFR	NSPVERPSSDQEEGE	0.45867	1.0816	NaN	0.792401	0.0677898				0.809339	102.32	83.602	S	522	+
AMOTL2 (S759)	Q9Y2J4	Angiomotin-like protein 2	AMOTL2	SSSQRAASLDSVATS	1.1031	NaN	5.2301	0.13215	1.43575			+	0.999448	90.793	65.555	S	759	+
AMOTL2 (S183)	Q9Y2J4	Angiomotin-like protein 2	AMOTL2	SHMSSSHSFPQLARN	0.7199	NaN	2.2885	0.0167822	0.531688			+	0.994502	59.512	46.393	S	183	+
AMOTL2 (S236)	Q9Y2J4	Angiomotin-like protein 2	AMOTL2	PRYRARGSPHFQHAE	NaN	1.2596	6.0129	0.343051	1.21371				1	95.197	82.217	S	236	+
AMOTL2 (S606)	Q9Y2J4	Angiomotin-like protein 2	AMOTL2	IRHSPQPSPSSSFNE	NaN	NaN	2.392	NaN	NaN				0.807501	68.361	68.361	S	606	+
AMOTL2 (S540)	Q9Y2J4	Angiomotin-like protein 2	AMOTL2	GSSGSGGSPELSALR	NaN	NaN	3.0326	NaN	NaN				0.988868	96.487	82.055	S	540	+
AMOTL2 (T596)	Q9Y2J4	Angiomotin-like protein 2	AMOTL2	TAAAQRDTTLIRHSP	NaN	NaN	2.6787	NaN	NaN				0.822896	71.634	71.634	T	596	+
AMPD2 (S168)	Q01433	AMP deaminase 2	AMPD2	QRLERQISQDVKLEP	0.30868	0.61463	1.3611	0.0815183	-0.485021			+	1	235.38	210.82	S	168	+
AMPD2 (S76)	Q01433	AMP deaminase 2	AMPD2	YPFKKRASLQASTAA	NaN	0.45014	NaN	NaN	NaN				0.969785	34.476	22.862	S	76	+
AMPD2 (S100)	Q01433	AMP deaminase 2	AMPD2	PPLQSARSLPGPAPC	0.52864	0.94657	1.6772	0.00909881	0.081794			+	1	92.538	64.767	S	100	+
ANAPC1 (S355)	Q9H1A4	Anaphase-promoting complex subunit 1	ANAPC1	AALSRAHSPALGVHS	NaN	NaN	1.4336	NaN	NaN				0.965362	25.888	25.888	S	355	+
ANAPC1 (S377)	Q9H1A4	Anaphase-promoting complex subunit 1	ANAPC1	NISSHNQSPKRHSIS	NaN	0.95544	1.5004	0.892722	0.0129865				0.989224	55.885	37.749	S	377	+
ANAPC1 (S686)	Q9H1A4	Anaphase-promoting complex subunit 1	ANAPC1	RNFDFEGSLSPVIAP	0.26153	0.3639	1.1861	0.0777822	-0.882975			+	1	152.68	105.12	S	686	+
ANAPC1 (S688)	Q9H1A4	Anaphase-promoting complex subunit 1	ANAPC1	FDFEGSLSPVIAPKK	0.39403	0.71439	1.3821	0.0327364	-0.287929			+	1	260.58	229.06	S	688	+
ANAPC1 (S60)	Q9H1A4	Anaphase-promoting complex subunit 1	ANAPC1	GAAGLVGSLQEVTIH	0.63871	NaN	NaN	NaN	NaN				0.994439	69.523	49.785	S	60	+
ANAPC4 (S777)	Q9UJX5	Anaphase-promoting complex subunit 4	ANAPC4	KIKEEVLSESEAENQ	0.26005	0.72305	0.90546	0.0702398	-0.685353			+	0.896337	78.786	72.402	S	777	+
ANK1 (S1686)	P16157-10	Ankyrin-1	ANK1	GQARITHSPTVSQVT	0.19889	0.28826	0.64246	0.00592993	-1.42155		+	+	0.999964	149.57	113.28	S	1686	+
ANK1 (S856)	P16157-10	Ankyrin-1	ANK1	KLDQVVESPAIPRIP	0.13415	0.18213	NaN	0.059671	-2.10408			+	1	166.6	79.8	S	856	+
ANK1 (S1666)	P16157-10	Ankyrin-1	ANK1	ATGAGQDSENEVSLV	0.17441	0.24816	0.42422	0.00423646	-1.75634		+	+	1	157.09	149.67	S	1666	+
ANK1 (S1509)	P16157-11	Ankyrin-1	ANK1	RDYSLSPSQMNGHQR	0.1858	NaN	NaN	NaN	NaN				0.818526	62.055	52.772	S	1509
ANK1 (T1684)	P16157-10	Ankyrin-1	ANK1	QRGQARITHSPTVSQ	0.13925	NaN	0.72398	0.155149	-1.48356				0.882035	104.94	104.94	T	1684	+
ANK1 (T1688)	P16157-10	Ankyrin-1	ANK1	ARITHSPTVSQVTER	NaN	0.41637	NaN	NaN	NaN				0.902652	115.92	115.92	T	1688	+
ANK1 (T1378)	P16157-10	Ankyrin-1	ANK1	GAEDRRRTPTPLALR	0.22234	0.20472	NaN	0.17894	-1.65528			+	1	53.6	45.087	T	1378	+
ANK1 (T1380)	P16157-10	Ankyrin-1	ANK1	EDRRRTPTPLALRYS	NaN	0.29362	NaN	NaN	NaN				1	101.39	101.39	T	1380	+
ANK2 (S1729)	Q01484-5	Ankyrin-2	ANK2	TSSERGGSPIIQEPE	0.081207	0.15051	0.18743	0.00311676	-2.75724		+	+	1	151.66	151.66	S	1729	+
ANK2 (S1732)	Q01484	Ankyrin-2	ANK2	KAELKKGSSEESLGE	NaN	0.26823	NaN	NaN	NaN				0.997758	26.833	18.393	S	1732	+
ANK2 (S1733)	Q01484	Ankyrin-2	ANK2	AELKKGSSEESLGED	NaN	0.26823	NaN	NaN	NaN				0.997762	26.833	18.393	S	1733	+
ANK2 (S1736)	Q01484	Ankyrin-2	ANK2	KKGSSEESLGEDPGL	NaN	0.26823	NaN	NaN	NaN				0.997277	26.833	18.393	S	1736	+
ANK2 (T1750)	Q01484-5	Ankyrin-2	ANK2	EESSPRKTSLVIVES	0.060774	NaN	NaN	NaN	NaN				0.785052	103.03	103.03	T	1750	+
ANKHD1 (S1679)	Q8IWZ3-6	Ankyrin repeat and KH domain-containing protein 1	ANKHD1	NIKLNLTSPKRGQKR	1.23	1.8457	2.0568	0.0771563	0.907139			+	0.916888	93.556	39.49	S	1679	+
ANKIB1 (S737)	Q9P2G1	Ankyrin repeat and IBR domain-containing protein 1	ANKIB1	RGVAPADSPEAPRRS	0.30468	0.90057	1.6509	0.488115	-0.214761			+	1	93.345	75.526	S	737	+
ANKLE2 (S17)	Q86XL3-3	Ankyrin repeat and LEM domain-containing protein 2	ANKLE2	QNAARNNSPPTVGAF	0.53	0.87267	1.239	0.497276	-0.101688			+	0.999937	107.03	99.617	S	17	+
ANKRD11 (S276)	Q6UB99	Ankyrin repeat domain-containing protein 11	ANKRD11	TPLKVANSPTMVNLL	0.43732	0.84963	1.2996	0.0807101	-0.184025			+	0.999895	159.41	126.68	S	276	+
ANKRD12 (S1166)	Q6UB98-2	Ankyrin repeat domain-containing protein 12	ANKRD12	SDNSLNRSPRSENEK	0.26076	NaN	NaN	NaN	NaN				0.796829	26.808	15.703	S	1166	+
ANKRD12 (S545)	Q6UB98-2	Ankyrin repeat domain-containing protein 12	ANKRD12	EHTKTCLSPGSSEMS	0.45893	NaN	NaN	NaN	NaN				0.895893	79.633	67.432	S	545	+
ANKRD13D (S202)	Q6ZTN6-2	Ankyrin repeat domain-containing protein 13D	ANKRD13D	TEPRGPGSPPRTPPA	0.53132	1.2007	2.6148	0.162491	0.412139			+	1	98.326	98.326	S	202	+
ANKRD13D (T206)	Q6ZTN6-2	Ankyrin repeat domain-containing protein 13D	ANKRD13D	GPGSPPRTPPAPGPP	0.53132	1.2007	2.6148	0.162491	0.412139			+	1	98.326	98.326	T	206	+
ANKRD17 (S1808)	O75179-4	Ankyrin repeat domain-containing protein 17	ANKRD17	SSGVRAPSPAPSSVP	0.5591	0.96721	1.7269	0.0103466	0.133151			+	0.998216	123.35	110.12	S	1808	+
ANKRD17 (S1813)	O75179-4	Ankyrin repeat domain-containing protein 17	ANKRD17	APSPAPSSVPLGSEK	0.56546	NaN	1.7091	0.0962264	0.146919			+	0.937111	125.92	125.92	S	1813
ANKRD17 (S1347)	O75179-4	Ankyrin repeat domain-containing protein 17	ANKRD17	SPARATNSPKPHMVP	0.98252	NaN	NaN	NaN	NaN				0.876011	53.569	46.909	S	1347	+
ANKRD17 (S1452)	O75179-4	Ankyrin repeat domain-containing protein 17	ANKRD17	YPVSSPSSPSPPAQP	0.94038	1.2983	NaN	0.161251	0.717412				0.894175	81.888	73.896	S	1452	+
ANKRD17 (S1454)	O75179-4	Ankyrin repeat domain-containing protein 17	ANKRD17	VSSPSSPSPPAQPGG	0.94038	1.2983	1.8814	0.0927625	0.565978				0.979008	81.888	73.896	S	1454	+
ANKRD2 (S99)	Q9GZV1-2	Ankyrin repeat domain-containing protein 2	ANKRD2	QERVRKTSLDLRREI	NaN	NaN	7.6216	NaN	NaN				0.97793	51.268	27.279	S	99	+
ANKRD26 (S312)	Q9UPS8	Ankyrin repeat domain-containing protein 26	ANKRD26	TLFEDRDSDSQDEVV	0.41494	0.6498	0.61613	0.168769	-0.697154			+	0.999141	79.898	66.969	S	312	+
ANKRD26 (S314)	Q9UPS8	Ankyrin repeat domain-containing protein 26	ANKRD26	FEDRDSDSQDEVVVE	0.41494	0.6498	0.61613	0.168769	-0.697154			+	0.999684	79.898	66.969	S	314	+
ANKRD27 (S962)	Q96NW4	Ankyrin repeat domain-containing protein 27	ANKRD27	EIMARDRSVPNLTEG	NaN	0.16981	3.2597	0.763608	-0.67344				0.96616	60.278	51.181	S	962	+
ANKRD27 (T1023)	Q96NW4	Ankyrin repeat domain-containing protein 27	ANKRD27	RRMLRRHTVEDAVVS	NaN	NaN	1.1587	NaN	NaN				0.907735	113.79	74.634	T	1023	+
ANKRD28 (S857)	O15084-2	Serine/threonine-protein phosphatase 6 regulatory ankyrin repeat subunit A	ANKRD28	TNTSKTVSFEALPIM	0.75629	1.4742	1.897	0.056583	0.526284			+	0.999921	176.78	140.46	S	857	+
ANKRD28 (T855)	O15084-2	Serine/threonine-protein phosphatase 6 regulatory ankyrin repeat subunit A	ANKRD28	RYTNTSKTVSFEALP	NaN	NaN	1.493	NaN	NaN				0.818554	100.82	80.829	T	855
ANKRD34A (S461)	Q69YU3	Ankyrin repeat domain-containing protein 34A	ANKRD34A	PYAGAPGSPRTKRKL	NaN	0.57393	1.6858	0.602331	-0.270616			+	0.999999	123.63	98.456	S	461	+
ANKRD34A (S247)	Q69YU3	Ankyrin repeat domain-containing protein 34A	ANKRD34A	KPLKRLNSEPWGLVA	NaN	1.5059	3.3535	0.119917	0.921341				0.999997	58.776	35.101	S	247	+
ANKRD34A (S395)	Q69YU3	Ankyrin repeat domain-containing protein 34A	ANKRD34A	PGAVSPLSGRRRSPG	0.66254	NaN	NaN	NaN	NaN				0.881262	68.329	21.532	S	395
ANKRD34A (S473)	Q69YU3	Ankyrin repeat domain-containing protein 34A	ANKRD34A	RKLVRRHSMQTEQIR	0.37296	NaN	3.2455	0.748076	0.309319			+	0.999985	130.69	82.077	S	473	+
ANKRD34A (S291)	Q69YU3	Ankyrin repeat domain-containing protein 34A	ANKRD34A	PRLSRRHSTEGPEDP	NaN	0.80833	3.0971	0.597679	0.415161			+	0.834006	122.83	66.125	S	291	+
ANKRD34A (S400)	Q69YU3	Ankyrin repeat domain-containing protein 34A	ANKRD34A	PLSGRRRSPGLLERR	0.55821	0.75585	NaN	0.846733	-0.049032			+	1	51.841	37.634	S	400
ANKRD34A (T292)	Q69YU3	Ankyrin repeat domain-containing protein 34A	ANKRD34A	RLSRRHSTEGPEDPP	0.38359	0.80066	NaN	0.244624	-0.278109			+	0.811657	67.866	60.333	T	292	+
ANKRD40 (S364)	Q6AI12	Ankyrin repeat domain-containing protein 40	ANKRD40	PCYNRRASKLTY___	2.4478	NaN	NaN	NaN	NaN				0.992467	59.35	44.199	S	364
ANKS1A (S647)	Q92625	Ankyrin repeat and SAM domain-containing protein 1A	ANKS1A	TMGSRSESLSNCSIG	0.87205	NaN	NaN	NaN	NaN				0.993681	92.19	46.361	S	647	+
ANKS1A (S663)	Q92625	Ankyrin repeat and SAM domain-containing protein 1A	ANKS1A	KRLEKSPSFASEWDE	0.43572	0.8733	1.3571	0.112431	-0.151754			+	0.998566	200.76	152.25	S	663	+
ANKS3 (S2)	Q6ZW76	Ankyrin repeat and SAM domain-containing protein 3	ANKS3	______MSELSDEAS	0.18012	0.19178	NaN	0.12641	-1.85428			+	0.999999	101.62	83.167	S	2	+
ANKS3 (S5)	Q6ZW76	Ankyrin repeat and SAM domain-containing protein 3	ANKS3	___MSELSDEASEPE	0.18012	0.19178	NaN	0.12641	-1.85428			+	0.999973	101.62	83.167	S	5	+
ANKZF1 (S361)	Q9H8Y5	Ankyrin repeat and zinc finger domain-containing protein 1	ANKZF1	REAVRLHSPQTHWKT	0.78453	NaN	NaN	NaN	NaN				0.969281	35.224	31.141	S	361	+
ANLN (S182)	Q9NQW6-2	Actin-binding protein anillin	ANLN	PSEEKAASPPRPLLS	0.63067	0.82155	1.9871	0.363629	0.180077			+	0.999996	95.71	80.62	S	182	+
ANLN (S621)	Q9NQW6-2	Actin-binding protein anillin	ANLN	TRVPRAESGDSLGSE	NaN	1.3195	1.9314	0.183714	0.428013			+	0.961788	85.42	65.164	S	621	+
ANLN (S295)	Q9NQW6-2	Actin-binding protein anillin	ANLN	SSSVKATSPVKSTTS	0.56428	0.85723	2.4752	0.359107	0.252657			+	0.994682	174.21	174.21	S	295	+
ANLN (S323)	Q9NQW6-2	Actin-binding protein anillin	ANLN	LLPKTPISPLKTGVS	0.65916	0.87675	2.1963	0.221642	0.280734			+	1	128.85	107.53	S	323	+
ANLN (T320)	Q9NQW6-2	Actin-binding protein anillin	ANLN	NPELLPKTPISPLKT	NaN	NaN	2.2131	NaN	NaN				0.783762	72.662	48.912	T	320	+
ANO8 (S1044)	Q9HCE9-2	Anoctamin-8	ANO8	RDSERSHSPPKAFHA	NaN	NaN	1.5462	NaN	NaN				0.967226	70.68	35.673	S	1044	+
ANP32A (S17)	P39687	Acidic leucine-rich nuclear phosphoprotein 32 family member A	ANP32A	ELRNRTPSDVKELVL	0.18625	0.52886	4.1425	0.786026	-0.265013			+	0.998415	120.77	110.43	S	17	+
ANP32A (T15)	P39687	Acidic leucine-rich nuclear phosphoprotein 32 family member A	ANP32A	HLELRNRTPSDVKEL	0.24312	0.62147	1.6721	0.271993	-0.495551			+	0.993122	120.74	120.74	T	15	+
ANXA2 (S184)	P07355	Annexin A2	ANXA2	GRRAEDGSVIDYELI	0.47517	0.36765	1.6202	0.408909	-0.440906			+	0.999985	105.31	78.505	S	184	+
ANXA2;ANXA2P2 (S127)	P07355	Annexin A2;Putative annexin A2-like protein	ANXA2;ANXA2P2	GLGTDEDSLIEIICS	0.59402	1.4164	2.9159	0.0890585	0.597647			+	0.999957	121.31	106.75	S	127	+
ANXA2;ANXA2P2 (S12)	P07355	Annexin A2;Putative annexin A2-like protein	ANXA2;ANXA2P2	HEILCKLSLEGDHST	NaN	0.75267	NaN	NaN	NaN				0.914615	60.814	51.017	S	12	+
ANXA2;ANXA2P2 (S26)	P07355	Annexin A2;Putative annexin A2-like protein	ANXA2;ANXA2P2	TPPSAYGSVKAYTNF	1.0742	1.551	2.8685	0.00980108	0.918316			+	1	164.57	164.57	S	26	+
ANXA2;ANXA2P2 (T123)	P07355	Annexin A2;Putative annexin A2-like protein	ANXA2;ANXA2P2	ASMKGLGTDEDSLIE	NaN	1.1934	3.9721	0.311062	0.875684				0.805125	85.813	62.934	T	123	+
ANXA2;ANXA2P2 (T19)	P07355	Annexin A2;Putative annexin A2-like protein	ANXA2;ANXA2P2	SLEGDHSTPPSAYGS	0.32539	0.59693	1.5664	0.183083	-0.406161			+	0.953224	160.64	156.06	T	19	+
AP1AR (S193)	Q63HQ0-2	AP-1 complex-associated regulatory protein	AP1AR	MLPMRERSKTEEDIL	0.50888	NaN	NaN	NaN	NaN				0.907124	51.346	37.189	S	193	+
AP2A1 (S655)	O95782-2	AP-2 complex subunit alpha-1	AP2A1	PSTVSTPSPSADLLG	0.19516	0.39964	1.2577	0.0978367	-0.950507				0.832595	110.47	76.433	S	655	+
AP3B1 (S227)	O00203-3	AP-3 complex subunit beta-1	AP3B1	NGKNFYESDDDQKEK	0.42413	0.75865	1.2616	0.00730225	-0.267491			+	0.999997	157.62	157.62	S	227	+
AP3D1 (S489)	O14617-3	AP-3 complex subunit delta-1	AP3D1	RRPKHRPSEADEEEL	0.33648	1.1562	1.5802	0.828238	-0.0679069			+	1	109.6	54.308	S	489	+
AP3D1 (S463)	O14617-3	AP-3 complex subunit delta-1	AP3D1	AWINEPLSDSESEDE	0.3741	0.55186	1.2247	0.0426405	-0.495171				0.931671	29.609	29.609	S	463	+
AP3D1 (S465)	O14617-3	AP-3 complex subunit delta-1	AP3D1	INEPLSDSESEDERP	0.31768	0.55186	1.2247	0.0344657	-0.573788				0.777183	29.609	29.609	S	465	+
AP3D1 (S658)	O14617-3	AP-3 complex subunit delta-1	AP3D1	KHRNTETSKSPEKDV	0.41017	NaN	1.315	0.0467416	-0.273769				0.915876	99.344	99.344	S	658	+
AP3D1 (S660)	O14617-3	AP-3 complex subunit delta-1	AP3D1	RNTETSKSPEKDVPM	0.42862	0.72174	NaN	0.0982817	-0.272897			+	0.999005	145.82	145.82	S	660	+
APBA1 (S313)	Q02410-2	Amyloid beta A4 precursor protein-binding family A member 1	APBA1	PAGGRPDSPGLQAPA	9.9836	12.144	5.9068	0.0443117	3.32743	+			1	82.779	72.636	S	313	+
APBA1 (S242)	Q02410-2	Amyloid beta A4 precursor protein-binding family A member 1	APBA1	LHHYDERSDGESDSP	23.98	24.723	20.094	0.0135171	4.67947	+			0.994377	98.684	71.598	S	242	+
APBA1 (S246)	Q02410-2	Amyloid beta A4 precursor protein-binding family A member 1	APBA1	DERSDGESDSPEKEA	8.7649	23.493	NaN	0.0421528	4.41639	+			0.80275	81.949	70.532	S	246	+
APBA1 (S263)	Q02410-2	Amyloid beta A4 precursor protein-binding family A member 1	APBA1	APYPRMDSYEQEEDI	48.026	8.6101	10.76	0.0719964	4.20586				1	240.46	178.26	S	263	+
APBA1 (S555)	Q02410-2	Amyloid beta A4 precursor protein-binding family A member 1	APBA1	ARRRMPRSNSQENVE	41.414	NaN	NaN	NaN	NaN				0.963048	187.5	113.11	S	555	+
APBA1 (S557)	Q02410-2	Amyloid beta A4 precursor protein-binding family A member 1	APBA1	RRMPRSNSQENVEAS	NaN	22.763	95.555	0.075715	5.29663				0.975443	76.027	65.559	S	557
APBA1 (S367)	Q02410-2	Amyloid beta A4 precursor protein-binding family A member 1	APBA1	VKTRTIRSPYTPDEP	NaN	8.4593	NaN	NaN	NaN				0.964718	115.91	49.523	S	367
APBA1 (T305)	Q02410-2	Amyloid beta A4 precursor protein-binding family A member 1	APBA1	QDLERPPTPAGGRPD	9.9836	12.144	5.9068	0.0443117	3.32743	+			1	82.779	72.636	T	305	+
APBA1 (T81)	Q02410-2	Amyloid beta A4 precursor protein-binding family A member 1	APBA1	CLARSASTESGFHNH	30.051	NaN	2.0656	0.457143	3.1495				0.847877	143.58	101.52	T	81
APBA1 (T370)	Q02410-2	Amyloid beta A4 precursor protein-binding family A member 1	APBA1	RTIRSPYTPDEPKEP	NaN	7.8547	NaN	NaN	NaN				0.805786	81.51	40.708	T	370	+
APBA2 (S468)	Q99767-2	Amyloid beta A4 precursor protein-binding family A member 2	APBA2	RRMPRSASQDCIETT	0.78493	1.6577	NaN	0.10001	0.763351				0.924787	146.67	104.04	S	468	+
APBB2 (S391)	Q92870-2	Amyloid beta A4 precursor protein-binding family B member 2	APBB2	DDSCSINSDPEAKCF	NaN	3.3016	NaN	NaN	NaN				0.975854	45.497	42.003	S	391	+
APC (S679)	P25054-2	Adenomatous polyposis coli protein	APC	FDNIDNLSPKASHRS	0.52617	NaN	1.1395	0.589853	-0.197447			+	0.999961	67.69	54.761	S	679	+
APC (S1992)	P25054-2	Adenomatous polyposis coli protein	APC	PDSEHGLSPDSENFD	1.389	NaN	NaN	NaN	NaN				0.961143	42.172	42.172	S	1992	+
APC (S1760)	P25054-2	Adenomatous polyposis coli protein	APC	YCFSRNDSLSSLDFD	0.5288	0.81909	2.2063	0.515519	0.144235				0.994069	107.75	86.495	S	1760	+
APC (S859)	P25054-2	Adenomatous polyposis coli protein	APC	KLEYKRSSNDSLNSV	NaN	1.3529	NaN	NaN	NaN				0.880027	69.619	64.979	S	859	+
APC (S862)	P25054-2	Adenomatous polyposis coli protein	APC	YKRSSNDSLNSVSSS	NaN	1.3529	NaN	NaN	NaN				0.99146	69.619	64.979	S	862	+
APC (S2430)	P25054-2	Adenomatous polyposis coli protein	APC	KRHDIARSHSESPSR	0.62385	1.2996	NaN	0.163759	0.422111			+	0.995061	147.12	125.07	S	2430
APC (S2434)	P25054-2	Adenomatous polyposis coli protein	APC	IARSHSESPSRLPIN	0.62385	1.2996	2.698	0.0577728	0.542473			+	0.995915	147.12	125.07	S	2434	+
APC (S941)	P25054-2	Adenomatous polyposis coli protein	APC	QLNSGRQSPSQNERW	0.45246	NaN	1.6135	0.669312	-0.0554199			+	0.896075	112.54	96.647	S	941	+
APEH (S185)	P13798	Acylamino-acid-releasing enzyme	APEH	QTKALDVSASDDEIA	NaN	1.4099	2.0758	0.145583	0.527824				0.919386	113.24	81.397	S	185	+
APEH (S187)	P13798	Acylamino-acid-releasing enzyme	APEH	KALDVSASDDEIARL	0.77405	1.494	2.4885	0.00232241	0.674381			+	0.999816	123.29	53.43	S	187	+
APEH (T37)	P13798	Acylamino-acid-releasing enzyme	APEH	CLGPEVTTQYGGQYR	NaN	2.2443	NaN	NaN	NaN				0.816556	54.605	22.709	T	37
API5 (S390)	Q9BZZ5-1	Apoptosis inhibitor 5	API5	RASEDTTSGSPPKKS	0.32181	0.79369	NaN	0.328059	-0.411094				0.805892	113.54	56.588	S	390	+
API5 (S392)	Q9BZZ5-1	Apoptosis inhibitor 5	API5	SEDTTSGSPPKKSSA	0.40494	0.69523	NaN	0.0530399	-0.340887				0.890155	83.243	48.237	S	392	+
APPL1 (S401)	Q9UKG1	DCC-interacting protein 13-alpha	APPL1	ALEAVTPSPSFQQRH	0.071533	0.11157	0.28611	0.00345082	-2.7588		+	+	0.95676	201.3	145.1	S	401	+
APPL1 (T399)	Q9UKG1	DCC-interacting protein 13-alpha	APPL1	QSALEAVTPSPSFQQ	0.07329	0.12594	0.16838	0.0022055	-2.94382		+	+	0.932947	148.7	148.7	T	399	+
ARAF (S172)	P10398	Serine/threonine-protein kinase A-Raf	ARAF	SRQHEAPSNRPLNEL	NaN	4.4103	NaN	NaN	NaN				0.99496	58.565	49.715	S	172
ARAF (S186)	P10398	Serine/threonine-protein kinase A-Raf	ARAF	LLTPQGPSPRTQHCD	1.2321	2.8039	4.2282	0.00484106	1.4556	+		+	0.993963	84.181	49.496	S	186	+
ARAP1 (S229)	Q96P48-3	Arf-GAP with Rho-GAP domain, ANK repeat and PH domain-containing protein 1	ARAP1	LFPEFDDSDYDEVPE	0.58304	1.2165	1.3061	0.59562	0.129286			+	0.998583	130.24	114.01	S	229	+
ARFGAP1 (S248)	Q8N6T3-4	ADP-ribosylation factor GTPase-activating protein 1	ARFGAP1	TSTERRSSDSWEVWG	0.23875	0.4583	1.6852	0.228111	-0.646985			+	0.998962	237.34	187.8	S	248	+
ARFGAP1 (S230)	Q8N6T3-4	ADP-ribosylation factor GTPase-activating protein 1	ARFGAP1	EPTKTRKSPSSDSWT	1.0472	1.6824	1.3993	0.259051	0.599984				0.840881	75.896	61.347	S	230	+
ARFGAP2 (S432)	Q8N6H7	ADP-ribosylation factor GTPase-activating protein 2	ARFGAP2	FAGAKAISSDMFFGR	1.5735	2.7469	2.3997	0.0623979	1.29094				0.998108	142.08	68.852	S	432	+
ARFGAP2 (S139)	Q8N6H7	ADP-ribosylation factor GTPase-activating protein 2	ARFGAP2	DLWIDNMSSAVPNHS	NaN	NaN	1.7758	NaN	NaN				0.773726	75.239	68.123	S	139
ARFGAP2 (S146)	Q8N6H7	ADP-ribosylation factor GTPase-activating protein 2	ARFGAP2	SSAVPNHSPEKKDSD	0.59404	1.1568	1.7831	0.0382489	0.263783			+	1	179.66	150.39	S	146	+
ARFGAP2 (S240)	Q8N6H7	ADP-ribosylation factor GTPase-activating protein 2	ARFGAP2	AQKVSSQSFSEIERQ	NaN	1.7072	1.7837	0.373783	0.556447				0.971152	70.089	50.303	S	240	+
ARFGAP3 (S287)	Q9NP61-2	ADP-ribosylation factor GTPase-activating protein 3	ARFGAP3	MQTIEQESPIMAKPR	NaN	0.83674	NaN	NaN	NaN				1	117.38	117.38	S	287	+
ARFGEF1 (S52)	Q9Y6D6	Brefeldin A-inhibited guanine nucleotide-exchange protein 1	ARFGEF1	KAETEKQSPPHGEAK	NaN	0.87677	NaN	NaN	NaN				0.924363	41.115	21.768	S	52	+
ARFGEF2 (S214)	Q9Y6D5	Brefeldin A-inhibited guanine nucleotide-exchange protein 2	ARFGEF2	ELEKPIQSKPQSPVI	0.44537	NaN	NaN	NaN	NaN				0.938503	82.413	82.413	S	214	+
ARFGEF2 (S218)	Q9Y6D5	Brefeldin A-inhibited guanine nucleotide-exchange protein 2	ARFGEF2	PIQSKPQSPVIQAAA	0.36581	0.81309	0.9348	0.122851	-0.449476			+	0.999922	130.49	125.55	S	218	+
ARFGEF2 (S227)	Q9Y6D5	Brefeldin A-inhibited guanine nucleotide-exchange protein 2	ARFGEF2	VIQAAAVSPKFVRLK	0.44537	0.80546	1.3839	0.00166639	-0.170704			+	1	130.49	125.55	S	227	+
ARFGEF2 (S1528)	Q9Y6D5	Brefeldin A-inhibited guanine nucleotide-exchange protein 2	ARFGEF2	ERGQSQLSNPTDDSW	0.40769	NaN	1.155	0.116961	-0.371729			+	0.998827	118.31	62.467	S	1528	+
ARFGEF2 (S1511)	Q9Y6D5	Brefeldin A-inhibited guanine nucleotide-exchange protein 2	ARFGEF2	DVDLDRQSLSSIDKN	0.27517	0.56171	NaN	0.0789373	-0.773412			+	0.870818	58.693	58.693	S	1511	+
ARFGEF2 (S614)	Q9Y6D5	Brefeldin A-inhibited guanine nucleotide-exchange protein 2	ARFGEF2	LDMARRCSVTSMEST	NaN	0.59878	NaN	NaN	NaN				0.780546	58.059	49.995	S	614	+
ARFIP1 (S5)	P53367	Arfaptin-1	ARFIP1	___MAQESPKNSAAE	0.79667	1.2986	1.4275	0.289095	0.353564			+	0.999817	138.13	121.51	S	5	+
ARFIP1 (S9)	P53367	Arfaptin-1	ARFIP1	AQESPKNSAAEIPVT	0.93818	1.3999	NaN	0.106198	0.770072			+	0.771857	70.647	58.156	S	9
ARFIP1 (S132)	P53367	Arfaptin-1	ARFIP1	LELVRKWSLNTYKCT	0.72571	1.212	0.91956	0.892276	0.0640197			+	0.999219	103.31	103.31	S	132	+
ARGLU1 (S77)	Q9NWB6-2	Arginine and glutamate-rich protein 1	ARGLU1	RDRERASSPPDRIDI	0.31674	0.62139	1.1604	0.0150414	-0.544082			+	0.984977	116.03	97.714	S	77	+
ARHGAP1 (S50)	Q07960	Rho GTPase-activating protein 1	ARHGAP1	KSDDSKSSSPELVTH	NaN	0.73928	NaN	NaN	NaN				0.865196	118.9	83.681	S	50	+
ARHGAP1 (S51)	Q07960	Rho GTPase-activating protein 1	ARHGAP1	SDDSKSSSPELVTHL	0.30029	0.74449	1.5313	0.235997	-0.349434			+	0.991007	126.71	83.411	S	51	+
ARHGAP10 (S591)	A1A4S6	Rho GTPase-activating protein 10	ARHGAP10	EPTCLSASPPNAPPR	0.52569	NaN	NaN	NaN	NaN				0.800179	38.537	38.537	S	591	+
ARHGAP12 (S240)	Q8IWW6-3	Rho GTPase-activating protein 12	ARHGAP12	PNQGRPDSPVYANLQ	0.85984	1.7593	2.5201	0.0106607	0.809604			+	0.99981	110.97	65.364	S	240	+
ARHGAP12 (S213)	Q8IWW6-3	Rho GTPase-activating protein 12	ARHGAP12	SERIHQDSESGDELS	1.1146	1.9656	1.5307	0.196079	0.747959			+	0.999978	135.27	135.27	S	213	+
ARHGAP12 (S215)	Q8IWW6-3	Rho GTPase-activating protein 12	ARHGAP12	RIHQDSESGDELSSS	0.95404	1.9191	2.2984	0.033295	0.857123			+	0.999999	281.36	217.47	S	215	+
ARHGAP12 (S103)	Q8IWW6-3	Rho GTPase-activating protein 12	ARHGAP12	QSLHLQRSTENVNKL	0.8236	0.81238	2.1184	0.316832	0.333802			+	0.805281	117.65	89.246	S	103	+
ARHGAP12 (S176)	Q8IWW6-3	Rho GTPase-activating protein 12	ARHGAP12	SSQNRTRSFGHFPGP	NaN	1.6507	1.3899	0.624328	0.352224				0.864419	113.67	113.67	S	176	+
ARHGAP12 (S201)	Q8IWW6-3	Rho GTPase-activating protein 12	ARHGAP12	SQEQSCDSAGEGSER	1.0706	2.0489	2.3448	0.0369743	0.953641				0.997325	161.19	143.82	S	201	+
ARHGAP12 (S540)	Q8IWW6-3	Rho GTPase-activating protein 12	ARHGAP12	IEEEIPDSPGIEKHD	0.92966	2.0147	2.8622	0.00962177	0.973551				0.998799	44.641	36.462	S	540	+
ARHGAP12 (T230)	Q8IWW6-3	Rho GTPase-activating protein 12	ARHGAP12	STEQIRATTPPNQGR	0.91894	1.6947	2.3361	0.0178832	0.787121			+	0.98718	110.97	65.364	T	230	+
ARHGAP12 (T231)	Q8IWW6-3	Rho GTPase-activating protein 12	ARHGAP12	TEQIRATTPPNQGRP	0.91894	1.6947	2.3361	0.0178832	0.787121			+	0.988182	110.97	65.364	T	231	+
ARHGAP17 (S103)	Q68EM7-7	Rho GTPase-activating protein 17	ARHGAP17	GILEQGPSPGDGSPP	NaN	NaN	1.5983	NaN	NaN				0.959854	81.849	59.841	S	103	+
ARHGAP17 (S108)	Q68EM7-7	Rho GTPase-activating protein 17	ARHGAP17	GPSPGDGSPPKPKDP	0.58733	1.1549	1.6699	0.102372	0.225987			+	0.999861	188.51	188.51	S	108	+
ARHGAP17 (S158)	Q68EM7-7	Rho GTPase-activating protein 17	ARHGAP17	PHNAAGPSPHTLRRA	0.46341	0.88471	1.9123	0.726543	0.049045			+	0.874219	213.09	213.09	S	158	+
ARHGAP17 (S209)	Q68EM7-7	Rho GTPase-activating protein 17	ARHGAP17	KPPTRSPSPPTQHTG	NaN	0.86551	1.834	0.647242	0.0865023			+	0.889112	131.82	95.654	S	209	+
ARHGAP18 (S111)	Q8N392-2	Rho GTPase-activating protein 18	ARHGAP18	QKRVETVSQTLRKKN	1.0719	NaN	NaN	NaN	NaN				0.99995	120.77	31.599	S	111
ARHGAP18 (T113)	Q8N392-2	Rho GTPase-activating protein 18	ARHGAP18	RVETVSQTLRKKNKQ	1.0719	NaN	NaN	NaN	NaN				0.999974	120.77	31.599	T	113	+
ARHGAP21 (S1219)	Q5T5U3	Rho GTPase-activating protein 21	ARHGAP21	WRDLNVISSLLKSFF	NaN	0.043409	0.13298	0.0649088	-3.9651				1	112.75	18.132	S	1219
ARHGAP21 (S1220)	Q5T5U3	Rho GTPase-activating protein 21	ARHGAP21	RDLNVISSLLKSFFR	NaN	0.043409	0.13298	0.0649088	-3.9651				1	112.75	18.132	S	1220
ARHGAP21 (S1224)	Q5T5U3	Rho GTPase-activating protein 21	ARHGAP21	VISSLLKSFFRKLPE	NaN	0.043409	0.13298	0.0649088	-3.9651				1	112.75	18.132	S	1224
ARHGAP21 (S611)	Q5T5U3	Rho GTPase-activating protein 21	ARHGAP21	MSLPRGISQDRSPLV	NaN	NaN	0.11077	NaN	NaN				0.959717	65.842	34.364	S	611	+
ARHGAP21 (S1513)	Q5T5U3	Rho GTPase-activating protein 21	ARHGAP21	HNSKHNKSPTLSCRF	0.081927	0.19401	0.31428	0.00260116	-2.38233		+	+	0.999828	158.06	51.18	S	1513	+
ARHGAP21 (S923)	Q5T5U3	Rho GTPase-activating protein 21	ARHGAP21	DSGSRKDSSSEVFSD	0.45867	NaN	NaN	NaN	NaN				0.994673	126.91	64.775	S	923	+
ARHGAP21 (S1860)	Q5T5U3	Rho GTPase-activating protein 21	ARHGAP21	ARERLRTSTSDLSRG	0.053847	0.10856	NaN	0.0177432	-3.13577		+		0.933299	123.67	68.318	S	1860	+
ARHGAP21 (S856)	Q5T5U3	Rho GTPase-activating protein 21	ARHGAP21	PLIRRQLSHDHESVG	1.898	0.22342	0.23883	0.582758	-0.935149			+	0.998729	94.767	82.129	S	856	+
ARHGAP21 (S1668)	Q5T5U3	Rho GTPase-activating protein 21	ARHGAP21	TKSSRRNSEGSELSC	0.064058	0.11526	0.22234	0.000292591	-2.9175		+	+	0.994042	137.28	131.38	S	1668	+
ARHGAP21 (S474)	Q5T5U3	Rho GTPase-activating protein 21	ARHGAP21	LMKYCPRSASQGALT	0.13263	0.20951	0.21099	0.0163523	-2.30533		+	+	0.837947	106.93	76.366	S	474	+
ARHGAP21 (S476)	Q5T5U3	Rho GTPase-activating protein 21	ARHGAP21	KYCPRSASQGALTSP	0.19278	1.0202	0.32012	0.248819	-1.16375			+	0.828173	112.74	82.407	S	476	+
ARHGAP21 (S878)	Q5T5U3	Rho GTPase-activating protein 21	ARHGAP21	PNSKTERSKSYDEGL	0.11306	NaN	NaN	NaN	NaN				0.88255	164.82	105.32	S	878	+
ARHGAP21 (S880)	Q5T5U3	Rho GTPase-activating protein 21	ARHGAP21	SKTERSKSYDEGLDD	0.11306	0.16674	NaN	0.038327	-2.29114		+	+	0.99879	160.47	130.74	S	880	+
ARHGAP21 (S458)	Q5T5U3	Rho GTPase-activating protein 21	ARHGAP21	QIRQRSVSQERLEDS	0.080208	NaN	NaN	NaN	NaN				0.913808	83.204	46.048	S	458	+
ARHGAP21 (T746)	Q5T5U3	Rho GTPase-activating protein 21	ARHGAP21	KPPSGRQTPQPLRHQ	0.11639	NaN	0.18364	0.118783	-2.60245				0.929896	53.565	10.267	T	746	+
ARHGAP28 (S3)	Q9P2N2-2	Rho GTPase-activating protein 28	ARHGAP28	_____MLSNESLHPP	0.42964	0.77655	1.818	0.657177	-0.0743695			+	0.997437	58.831	43.8	S	3
ARHGAP28 (S584)	Q9P2N2-2	Rho GTPase-activating protein 28	ARHGAP28	SPSARRMSDVPEGVI	0.23211	NaN	2.8595	0.92069	-0.124126			+	1	90.759	78.533	S	584	+
ARHGAP28 (S17)	Q9P2N2-2	Rho GTPase-activating protein 28	ARHGAP28	PAFSRSNSEASVDSA	0.5703	1.4216	2.9641	0.112799	0.587697			+	0.991043	162.29	144.93	S	17	+
ARHGAP31 (S476)	Q2M1Z3	Rho GTPase-activating protein 31	ARHGAP31	SLFQMEPSPRNQRKA	0.48966	NaN	NaN	NaN	NaN				1	130.4	81.692	S	476	+
ARHGAP32 (S507)	A7KAX9-2	Rho GTPase-activating protein 32	ARHGAP32	TASSEPVSPLQEKLS	0.3486	0.83676	1.444	0.215286	-0.249737			+	0.991212	48.686	42.253	S	507	+
ARHGAP32 (S603)	A7KAX9-2	Rho GTPase-activating protein 32	ARHGAP32	ERDATNRSPTQIVKM	0.34558	0.67558	0.9057	0.0350483	-0.581139			+	0.865384	101.53	73.851	S	603	+
ARHGAP32 (S357)	A7KAX9-2	Rho GTPase-activating protein 32	ARHGAP32	GTLRSAKSEESLTSL	0.30316	NaN	1.0001	0.0375907	-0.6893			+	0.895756	90.884	69.35	S	357	+
ARHGAP32 (S1447)	A7KAX9-2	Rho GTPase-activating protein 32	ARHGAP32	VIHLRSKSDPGKTGL	0.40893	NaN	0.83088	0.29959	-0.607129			+	0.988957	93.029	60.642	S	1447	+
ARHGAP32 (S543)	A7KAX9-2	Rho GTPase-activating protein 32	ARHGAP32	EKVVYAFSPKIGRKL	0.25656	0.52849	NaN	0.0751515	-0.8679			+	0.999998	86.898	81.667	S	543	+
ARHGAP35 (S975)	Q9NRY4	Rho GTPase-activating protein 35	ARHGAP35	FNSPRAGSPLCNSNL	0.44414	0.86131	0.94091	0.258984	-0.325331			+	0.999713	152.81	131.46	S	975	+
ARHGAP35 (S985)	Q9NRY4	Rho GTPase-activating protein 35	ARHGAP35	CNSNLQDSEEDIEPS	0.4716	0.83931	0.92237	0.290042	-0.318494			+	0.999907	122.57	107.8	S	985	+
ARHGAP35 (S1134)	Q9NRY4	Rho GTPase-activating protein 35	ARHGAP35	SNGSGNGSDSEMDTS	0.71906	0.97668	NaN	0.353311	0.318513			+	0.999504	193.76	152.19	S	1134	+
ARHGAP35 (S970)	Q9NRY4	Rho GTPase-activating protein 35	ARHGAP35	TTEEVFNSPRAGSPL	0.44867	0.85131	1.1294	0.185757	-0.238257			+	1	162.81	151.29	S	970	+
ARHGAP35 (S1150)	Q9NRY4	Rho GTPase-activating protein 35	ARHGAP35	LERGRKVSIVSKPVL	0.078163	NaN	NaN	NaN	NaN				0.999798	86.539	54.285	S	1150	+
ARHGAP35 (S1176)	Q9NRY4	Rho GTPase-activating protein 35	ARHGAP35	ASYRTSFSVGSDDEL	0.4794	0.93101	1.4883	0.535611	-0.0306585			+	0.911438	208.51	179.04	S	1176	+
ARHGAP35 (S1179)	Q9NRY4	Rho GTPase-activating protein 35	ARHGAP35	RTSFSVGSDDELGPI	0.49805	1.0171	1.5443	0.541758	0.0479885			+	0.999999	207.31	157.51	S	1179	+
ARHGAP39 (S366)	Q9C0H5	Rho GTPase-activating protein 39	ARHGAP39	PNKQGPPSPCQQLVL	NaN	2.39	2.9985	0.127496	1.17382				0.998949	47.774	24.169	S	366	+
ARHGAP5 (S968)	Q13017-2	Rho GTPase-activating protein 5	ARHGAP5	SEDVFLPSPRDCFPY	0.31747	0.30765	0.48267	0.0562432	-1.30288			+	1	138.05	117.26	S	968	+
ARHGAP5 (S1218)	Q13017-2	Rho GTPase-activating protein 5	ARHGAP5	IDNPAITSDQELDDK	0.10021	0.18938	0.25181	0.00246902	-2.40365		+	+	0.999786	268.82	201.84	S	1218	+
ARHGAP5 (S1195)	Q13017-2	Rho GTPase-activating protein 5	ARHGAP5	RKGRHRGSEEDPLLS	0.10383	0.27448	0.4595	0.00862485	-1.91887		+	+	1	160.8	115.37	S	1195	+
ARHGAP5 (S1202)	Q13017-2	Rho GTPase-activating protein 5	ARHGAP5	SEEDPLLSPVETWKG	0.18311	0.31915	0.1879	0.0631006	-2.00356			+	0.998354	128.82	53.504	S	1202	+
ARHGAP5 (S951)	Q13017-2	Rho GTPase-activating protein 5	ARHGAP5	MIENSYLSDNTREST	0.24682	0.42431	NaN	0.0166201	-1.0542		+		0.866861	100.55	72.69	S	951	+
ARHGAP5 (S1173)	Q13017-2	Rho GTPase-activating protein 5	ARHGAP5	SYYRRTHSDASDDEA	0.12148	0.23173	0.33555	0.00144425	-2.07597		+	+	0.999998	246.66	206.69	S	1173	+
ARHGAP5 (S1176)	Q13017-2	Rho GTPase-activating protein 5	ARHGAP5	RRTHSDASDDEAFTT	0.13919	0.21852	0.33248	0.00293592	-2.04317		+	+	1	193.47	174.64	S	1176	+
ARHGAP5 (T1217)	Q13017-2	Rho GTPase-activating protein 5	ARHGAP5	GIDNPAITSDQELDD	0.10816	0.19496	0.24386	0.00442831	-2.3684		+	+	0.852525	122.66	38.806	T	1217	+
ARHGAP5 (T1182)	Q13017-2	Rho GTPase-activating protein 5	ARHGAP5	ASDDEAFTTSKTKRK	0.085986	0.18508	NaN	0.0354776	-2.41332		+	+	0.904504	148.44	148.44	T	1182
ARHGDIA (S34)	P52565-2	Rho GDP-dissociation inhibitor 1	ARHGDIA	YKPPAQKSIQEIQEL	0.65496	1.3128	NaN	0.112867	0.464505				0.999983	47.808	32.849	S	34	+
ARHGEF1 (S830)	Q92888-2	Rho guanine nucleotide exchange factor 1	ARHGEF1	VPGGGPLSPARTQEI	NaN	2.6647	NaN	NaN	NaN				1	46.318	38.948	S	830	+
ARHGEF11 (S1155)	O15085	Rho guanine nucleotide exchange factor 11	ARHGEF11	EDPEQEGSAEEEELG	0.33619	0.62218	0.78641	0.0414174	-0.701902			+	0.999979	99.907	99.907	S	1155	+
ARHGEF11 (S245)	O15085	Rho guanine nucleotide exchange factor 11	ARHGEF11	MNRNSVLSDPGLDSP	0.30986	0.65479	1.0993	0.0169892	-0.555478			+	0.989796	124.39	108.09	S	245	+
ARHGEF11 (S251)	O15085	Rho guanine nucleotide exchange factor 11	ARHGEF11	LSDPGLDSPRTSPVI	0.38032	0.60793	0.95162	0.0255515	-0.56203			+	0.999072	123.63	123.63	S	251	+
ARHGEF11 (S255)	O15085	Rho guanine nucleotide exchange factor 11	ARHGEF11	GLDSPRTSPVIMARV	0.35829	0.67139	0.95162	0.0268781	-0.542977			+	0.900672	123.63	123.63	S	255	+
ARHGEF11 (S35)	O15085	Rho guanine nucleotide exchange factor 11	ARHGEF11	PSHHRQPSDASETTG	NaN	0.3565	NaN	NaN	NaN				0.998664	69.92	54.291	S	35	+
ARHGEF11 (S663)	O15085	Rho guanine nucleotide exchange factor 11	ARHGEF11	TSSLSTRSLENPTPP	0.66678	NaN	NaN	NaN	NaN				0.99984	44.457	30.25	S	663	+
ARHGEF11 (S1295)	O15085	Rho guanine nucleotide exchange factor 11	ARHGEF11	LPPRTRNSGIWESPE	0.25815	0.57077	NaN	0.119903	-0.807926			+	0.756159	56.719	41.796	S	1295	+
ARHGEF11 (T254)	O15085	Rho guanine nucleotide exchange factor 11	ARHGEF11	PGLDSPRTSPVIMAR	0.31644	0.63658	0.995	0.00820132	-0.606875			+	0.752604	124.39	108.09	T	254	+
ARHGEF11 (T668)	O15085	Rho guanine nucleotide exchange factor 11	ARHGEF11	TRSLENPTPPFTPKM	0.75425	NaN	NaN	NaN	NaN				0.999056	62.162	42.375	T	668	+
ARHGEF11 (T672)	O15085	Rho guanine nucleotide exchange factor 11	ARHGEF11	ENPTPPFTPKMGRRS	0.85319	NaN	NaN	NaN	NaN				0.999978	62.162	42.375	T	672	+
ARHGEF11 (T1461)	O15085	Rho guanine nucleotide exchange factor 11	ARHGEF11	GGESSGGTTPVGSFH	NaN	0.75111	NaN	NaN	NaN				0.754702	90.755	61.286	T	1461	+
ARHGEF12 (S1370)	Q9NZN5-2	Rho guanine nucleotide exchange factor 12	ARHGEF12	FDAREAHSDENPSEG	0.28838	NaN	0.81298	0.0527306	-0.87478			+	0.999935	98.151	91.039	S	1370	+
ARHGEF12 (T713)	Q9NZN5-2	Rho guanine nucleotide exchange factor 12	ARHGEF12	ECEVERVTEHGTPKP	0.2676	0.46041	NaN	0.0182971	-0.936987			+	0.928908	56.548	47.727	T	713	+
ARHGEF12 (T717)	Q9NZN5-2	Rho guanine nucleotide exchange factor 12	ARHGEF12	ERVTEHGTPKPFRKF	0.28101	0.49335	1.1858	0.0426479	-0.702191			+	0.999935	83.045	58.791	T	717	+
ARHGEF16 (S174)	Q5VV41	Rho guanine nucleotide exchange factor 16	ARHGEF16	QGDAIQLSPKLQALA	3.3555	NaN	3.6512	0.233238	1.979				1	35.703	23.726	S	174	+
ARHGEF17 (S546)	Q96PE2	Rho guanine nucleotide exchange factor 17	ARHGEF17	ATLRRAKSFTCSEKP	0.51341	1.9878	2.4841	0.198154	0.613423			+	0.99704	69.602	61.089	S	546	+
ARHGEF17 (S914)	Q96PE2	Rho guanine nucleotide exchange factor 17	ARHGEF17	PKLADILSPRLIRRG	0.33058	0.48124	NaN	0.12319	-0.752608			+	1	98.033	58.032	S	914	+
ARHGEF17 (S735)	Q96PE2	Rho guanine nucleotide exchange factor 17	ARHGEF17	GEAYRSLSDPIPQRH	NaN	NaN	1.7719	NaN	NaN				0.996765	68.657	41.002	S	735	+
ARHGEF17 (S418)	Q96PE2	Rho guanine nucleotide exchange factor 17	ARHGEF17	GGWGVYRSPSFGAGE	NaN	1.0311	2.1926	0.251336	0.341608			+	0.994414	112.84	46.307	S	418	+
ARHGEF17 (S420)	Q96PE2	Rho guanine nucleotide exchange factor 17	ARHGEF17	WGVYRSPSFGAGEGL	0.66699	NaN	2.6953	0.194071	0.594644			+	0.996488	103.88	87.678	S	420	+
ARHGEF18 (S943)	Q6ZSZ5-2	Rho guanine nucleotide exchange factor 18	ARHGEF18	STSRNRRSLSPILPG	0.4068	NaN	NaN	NaN	NaN				1	51.854	25.412	S	943	+
ARHGEF18 (S945)	Q6ZSZ5-2	Rho guanine nucleotide exchange factor 18	ARHGEF18	SRNRRSLSPILPGRH	0.38207	0.75574	1.4243	0.0729149	-0.261229			+	1	137.98	83.427	S	945	+
ARHGEF2 (S147)	Q92974-3	Rho guanine nucleotide exchange factor 2	ARHGEF2	LRRILSQSTDSLNMR	0.25159	0.48149	1.922	0.32677	-0.534826			+	0.989375	203.74	128.96	S	147	+
ARHGEF2 (S932)	Q92974-3	Rho guanine nucleotide exchange factor 2	ARHGEF2	SRLSPPHSPRDFTRM	NaN	NaN	2.7184	NaN	NaN				0.95986	58.635	51.823	S	932	+
ARHGEF2 (S858)	Q92974-3	Rho guanine nucleotide exchange factor 2	ARHGEF2	PVDPRRRSLPAGDAL	0.5628	NaN	NaN	NaN	NaN				0.999996	109.42	89.217	S	858	+
ARHGEF2 (S617)	Q92974-3	Rho guanine nucleotide exchange factor 2	ARHGEF2	RGLFRSESLESPRGE	NaN	NaN	0.35246	NaN	NaN				0.948374	48.44	28.836	S	617	+
ARHGEF2 (S124)	Q92974-3	Rho guanine nucleotide exchange factor 2	ARHGEF2	LSLAKSVSTTNIAGH	NaN	NaN	1.5223	NaN	NaN				0.827328	72.421	65.623	S	124	+
ARHGEF26 (S416)	Q96DR7-3	Rho guanine nucleotide exchange factor 26	ARHGEF26	IHHKPLRSTWSQLSA	0.0015467	0.0019273	0.0055371	0.000641927	-8.45142		+	+	1	61.235	6.0592	S	416
ARHGEF26 (S419)	Q96DR7-3	Rho guanine nucleotide exchange factor 26	ARHGEF26	KPLRSTWSQLSAVKR	0.0015467	0.0019273	0.0055371	0.000641927	-8.45142		+	+	1	61.235	6.0592	S	419	+
ARHGEF26 (S422)	Q96DR7-3	Rho guanine nucleotide exchange factor 26	ARHGEF26	RSTWSQLSAVKRKVI	0.0015467	0.0019273	0.0055371	0.000641927	-8.45142		+	+	1	61.235	6.0592	S	422
ARHGEF26 (T417)	Q96DR7-3	Rho guanine nucleotide exchange factor 26	ARHGEF26	HHKPLRSTWSQLSAV	0.0015467	0.0019273	0.0055371	0.000641927	-8.45142		+	+	1	61.235	6.0592	T	417
ARHGEF40 (S931)	Q8TER5	Rho guanine nucleotide exchange factor 40	ARHGEF40	ALALDLGSPAALREW	NaN	0.93389	NaN	NaN	NaN				1	49.423	26.703	S	931	+
ARHGEF40 (S262)	Q8TER5	Rho guanine nucleotide exchange factor 40	ARHGEF40	SPTDAEGSPGLSRVR	0.51074	0.66904	0.88789	0.236088	-0.407511			+	0.999989	136.39	73.987	S	262	+
ARHGEF40 (S1474)	Q8TER5	Rho guanine nucleotide exchange factor 40	ARHGEF40	LDSSGDVSPGPRNSP	0.6356	1.2323	1.352	0.447355	0.193609			+	0.914608	70.802	50.014	S	1474	+
ARHGEF6 (S530)	Q15052-2	Rho guanine nucleotide exchange factor 6	ARHGEF6	GSSTRKDSIPQVLLP	0.14232	0.22482	2.4424	0.339219	-1.05982			+	1	129.5	109.95	S	530	+
ARHGEF6 (S486)	Q15052-2	Rho guanine nucleotide exchange factor 6	ARHGEF6	RKTERKPSEEEYVIR	0.1206	0.32654	1.5113	0.183208	-1.1908			+	0.999995	82.651	74.138	S	486	+
ARHGEF7 (S560)	Q14155-1	Rho guanine nucleotide exchange factor 7	ARHGEF7	NSSSRKESAPQVLLP	0.23558	NaN	NaN	NaN	NaN				0.999999	61.03	57.367	S	560	+
ARHGEF7 (S516)	Q14155-1	Rho guanine nucleotide exchange factor 7	ARHGEF7	RKPERKPSDEEFASR	1.1197	NaN	2.05	0.294196	0.77092				0.999996	90.653	64.61	S	516	+
ARHGEF7 (S79)	Q14155-1	Rho guanine nucleotide exchange factor 7	ARHGEF7	PKSGTLKSPPKGFDT	0.58055	1.4241	1.214	0.631256	0.167833			+	0.9989	105.53	86.241	S	79	+
ARHGEF7;ARHGEF6 (S340)	Q14155-1	Rho guanine nucleotide exchange factor 7;Rho guanine nucleotide exchange factor 6	ARHGEF7;ARHGEF6	LSASPRMSGFIYQGK	0.74425	1.5073	2.4963	0.00626625	0.661269			+	1	141.1	98.986	S	340	+
ARID1A (S696)	O14497-2	AT-rich interactive domain-containing protein 1A	ARID1A	LPGIRGPSPSPVGSP	0.4457	0.53249	1.6572	0.370671	-0.282697			+	0.999422	154.46	140.04	S	696	+
ARID1A (S363)	O14497-2	AT-rich interactive domain-containing protein 1A	ARID1A	RSHHAPMSPGSSGGG	0.62694	1.2771	2.8569	0.0723381	0.56397			+	0.998655	98.21	98.21	S	363	+
ARID1A (S1184)	O14497-2	AT-rich interactive domain-containing protein 1A	ARID1A	PGMSRSNSVGIQDAF	2.566	2.5095	6.8772	0.0167824	1.98898	+		+	0.882166	151.06	134.83	S	1184	+
ARID4A (S864)	P29374-3	AT-rich interactive domain-containing protein 4A	ARID4A	RKILGQSSPEKKIRI	0.29156	0.79869	NaN	0.365066	-0.477772			+	0.816253	140.78	106.61	S	864	+
ARID4B (S471)	Q4LE39-4	AT-rich interactive domain-containing protein 4B	ARID4B	RKDIEVLSEDTDYEE	0.50214	0.87831	1.1847	0.375839	-0.146109			+	0.99917	96.666	72.128	S	471	+
ARID4B (T474)	Q4LE39-4	AT-rich interactive domain-containing protein 4B	ARID4B	IEVLSEDTDYEEDEV	0.49723	0.87831	NaN	0.202333	-0.0241642			+	0.99917	89.013	76.452	T	474	+
ARIH1 (S514)	Q9Y4X5	E3 ubiquitin-protein ligase ARIH1	ARIH1	GYLERDISQDSLQDI	0.26061	NaN	NaN	NaN	NaN				0.940242	57.225	32.882	S	514
ARL6IP4 (S332)	Q66PJ3	ADP-ribosylation factor-like protein 6-interacting protein 4	ARL6IP4	SLDQWHRSAGEEEDG	0.45858	0.69576	0.52171	0.262456	-0.696195			+	1	302.13	206.07	S	332	+
ARL6IP4 (S239)	Q66PJ3	ADP-ribosylation factor-like protein 6-interacting protein 4	ARL6IP4	TAPGAEASPSPCITE	0.28849	0.67834	NaN	0.202276	-0.603221			+	0.985702	89.468	70.872	S	239	+
ARMC10 (S45)	Q8N2F6-6	Armadillo repeat-containing protein 10	ARMC10	LGIRSSKSAEDLTDG	0.44815	0.55401	NaN	0.351013	-0.431539			+	0.999796	223.7	158.19	S	45	+
ARNT (S68)	P27540-3	Aryl hydrocarbon receptor nuclear translocator	ARNT	DKERFARSDDEQSSA	0.28793	NaN	NaN	NaN	NaN				0.998013	87.676	79.184	S	68	+
ARRB1 (S404)	P49407-2	Beta-arrestin-1	ARRB1	EEEDGTGSPQLNNR_	0.41371	0.917	1.4084	0.273246	-0.135356			+	0.997849	144.74	102.41	S	404	+
ASAP1 (S1041)	Q9ULH1	Arf-GAP with SH3 domain, ANK repeat and PH domain-containing protein 1	ASAP1	DAIQKQASEDSNDLT	NaN	1.2856	2.6342	0.114949	0.633098				0.987607	81.055	73.343	S	1041	+
ASAP1 (S717)	Q9ULH1	Arf-GAP with SH3 domain, ANK repeat and PH domain-containing protein 1	ASAP1	RQEEIDESDDDLDDK	0.19332	0.41413	0.90254	0.022751	-1.09751		+	+	1	57.41	54.724	S	717	+
ASAP1 (S726)	Q9ULH1	Arf-GAP with SH3 domain, ANK repeat and PH domain-containing protein 1	ASAP1	DDLDDKPSPIKKERS	1.7994	NaN	NaN	NaN	NaN				1	45.558	37.064	S	726	+
ASAP1 (S839)	Q9ULH1	Arf-GAP with SH3 domain, ANK repeat and PH domain-containing protein 1	ASAP1	PGHKRTLSDPPSPLP	0.30948	0.3706	1.0056	0.0500422	-0.872634			+	0.993112	94.717	50.904	S	839	+
ASAP1 (S843)	Q9ULH1	Arf-GAP with SH3 domain, ANK repeat and PH domain-containing protein 1	ASAP1	RTLSDPPSPLPHGPP	0.33642	0.74006	1.6652	0.31363	-0.257355			+	0.999714	78.69	66.527	S	843	+
ASAP2 (S701)	O43150	Arf-GAP with SH3 domain, ANK repeat and PH domain-containing protein 2	ASAP2	LHEDLDESDDDMDEK	0.21176	0.37676	0.95657	0.0268734	-1.07122		+	+	1	121.99	102.85	S	701	+
ASH2L (S496)	Q9UBL3-2	Set1/Ash2 histone methyltransferase complex subunit ASH2	ASH2L	TEVDGRRSPPWEP__	0.3998	0.80007	NaN	0.202845	-0.248784				1	94.662	78.781	S	496	+
ASMTL (S239)	O95671-2	N-acetylserotonin O-methyltransferase-like protein	ASMTL	PTQRDAGSRDEKAEA	0.21059	NaN	0.70578	0.027564	-1.20355		+	+	0.997457	43.438	35.726	S	239	+
ASMTL (S223)	O95671-2	N-acetylserotonin O-methyltransferase-like protein	ASMTL	ADTFEDLSDVEGGGS	0.22022	0.41768	0.9413	0.0185407	-1.01053		+	+	1	183.49	183.49	S	223	+
ASMTL (S19)	O95671-2	N-acetylserotonin O-methyltransferase-like protein	ASMTL	HKRVVLASASPRRQE	NaN	0.50654	NaN	NaN	NaN				0.99189	96.253	53.007	S	19
ASMTL (S21)	O95671-2	N-acetylserotonin O-methyltransferase-like protein	ASMTL	RVVLASASPRRQEIL	0.38602	0.72888	NaN	0.0745373	-0.341308			+	0.993487	150.1	130.74	S	21	+
ASMTL (T218)	O95671-2	N-acetylserotonin O-methyltransferase-like protein	ASMTL	DSIPAADTFEDLSDV	0.22915	NaN	0.73098	0.00941316	-1.11731		+	+	0.762117	89.055	82.024	T	218	+
ASPHD1 (S158)	Q5U4P2	Aspartate beta-hydroxylase domain-containing protein 1	ASPHD1	RAYARRYSWAGMGRV	NaN	NaN	5.0291	NaN	NaN				0.999953	81.017	61.774	S	158	+
ASPSCR1 (S448)	Q9BZE9-3	Tether containing UBX domain for GLUT4	ASPSCR1	YMSRAAGSPSPLPAP	1.023	1.7325	2.1779	0.0417594	0.815596				0.983436	93.424	51.929	S	448	+
ASXL2 (S834)	Q76L83	Putative Polycomb group protein ASXL2	ASXL2	CRQEKAPSPTGPALI	0.39284	0.63542	1.341	0.044933	-0.360235				0.817374	60.879	60.879	S	834	+
ATAD1 (S322)	Q8NBU5	ATPase family AAA domain-containing protein 1	ATAD1	VNSTSEESHDEDEIR	0.28474	0.75969	0.60402	0.131232	-0.812648			+	0.997762	75.758	75.758	S	322	+
ATAD2 (S327)	Q6PL18	ATPase family AAA domain-containing protein 2	ATAD2	IFYSGPASPARPRYR	0.58261	0.92572	0.75852	0.57289	-0.263767			+	0.999842	79.511	72.102	S	327	+
ATAD2 (S336)	Q6PL18	ATPase family AAA domain-containing protein 2	ATAD2	ARPRYRLSSAGPRSP	0.94357	NaN	NaN	NaN	NaN				0.835691	49.423	32.93	S	336	+
ATAT1 (S292)	Q5SQI0-7	Alpha-tubulin N-acetyltransferase 1	ATAT1	LAADPGGSPAQRRRT	0.529	NaN	NaN	NaN	NaN				1	121.95	85.261	S	292	+
ATAT1 (S253)	Q5SQI0-7	Alpha-tubulin N-acetyltransferase 1	ATAT1	RSSSLGNSPERGPLR	0.396	0.86109	1.4384	0.176658	-0.176513			+	0.993518	107.45	97.211	S	253	+
ATF2 (S94)	P15336-5	Cyclic AMP-dependent transcription factor ATF-2	ATF2	KKMPLDLSPLATPII	1.1834	2.0459	NaN	0.012328	1.21128	+		+	0.99969	140.27	86.869	S	94	+
ATF2 (S310)	P15336-5	Cyclic AMP-dependent transcription factor ATF-2	ATF2	STTETPASPAHTTPQ	0.34676	0.77316	NaN	0.256125	-0.376134				0.904722	61.84	61.84	S	310	+
ATF3 (S35)	P18847-4	Cyclic AMP-dependent transcription factor ATF-3	ATF3	RMSSALESVTVSDRP	NaN	NaN	0.5598	NaN	NaN				0.933803	36.693	14.372	S	35
ATF7 (S97)	P17544-2	Cyclic AMP-dependent transcription factor ATF-7	ATF7	AAGPLDMSLPSTPDI	0.69599	1.1143	NaN	0.126987	0.39008				0.995809	50.653	32.515	S	97	+
ATF7 (T101)	P17544-2	Cyclic AMP-dependent transcription factor ATF-7	ATF7	LDMSLPSTPDIKIKE	0.5965	1.0207	NaN	0.0905869	0.215518				0.881745	116.96	63.399	T	101	+
ATF7IP (S672)	Q6VMQ6-2	Activating transcription factor 7-interacting protein 1	ATF7IP	HPPNPPVSPGKTVND	0.73309	NaN	NaN	NaN	NaN				1	33.265	21.185	S	672	+
ATF7IP (S477)	Q6VMQ6-2	Activating transcription factor 7-interacting protein 1	ATF7IP	KMESSFGSPSKQESS	0.65935	NaN	NaN	NaN	NaN				0.862997	94.882	64.346	S	477	+
ATF7IP (S113)	Q6VMQ6-2	Activating transcription factor 7-interacting protein 1	ATF7IP	DLNCEPLSPHNITPE	0.60944	0.99512	1.7937	0.03196	0.206542			+	0.99963	96.123	96.123	S	113	+
ATF7IP (T118)	Q6VMQ6-2	Activating transcription factor 7-interacting protein 1	ATF7IP	PLSPHNITPEPVSKL	NaN	0.77298	1.7153	0.843863	-0.0433238				0.872127	43.068	36.193	T	118	+
ATG13 (S245)	O75143-4	Autophagy-related protein 13	ATG13	NSSEGRASPHDVLET	0.92848	NaN	NaN	NaN	NaN				0.888631	90.518	55.49	S	245	+
ATG2B (S497)	Q96BY7	Autophagy-related protein 2 homolog B	ATG2B	SLPSRSVSVDESRPE	0.40851	1.2516	NaN	0.856065	0.0895505				0.95823	51.265	31.55	S	497	+
ATG2B (S1579)	Q96BY7	Autophagy-related protein 2 homolog B	ATG2B	SPAKSYISPHSSPSH	4.1838	1.9871	1.1311	0.346799	1.2438			+	0.989239	106.52	89.123	S	1579	+
ATG4D (S3)	Q86TL0	Cysteine protease ATG4D;Cysteine protease ATG4D, mitochondrial	ATG4D	_____MNSVSPAAAQ	NaN	NaN	0.88505	NaN	NaN				0.884275	36.637	36.637	S	3
ATG9A (S828)	Q7Z3C6	Autophagy-related protein 9A	ATG9A	EPVPEEGSEDELPPQ	0.58368	0.94989	1.8289	0.064066	0.172749			+	1	109.32	109.32	S	828	+
ATG9A (S735)	Q7Z3C6	Autophagy-related protein 9A	ATG9A	HVWHRRESDESGESA	NaN	NaN	1.2805	NaN	NaN				0.999972	106.39	95.877	S	735	+
ATL1 (S10)	Q8WXF7-2	Atlastin-1	ATL1	KNRRDRNSWGGFSEK	0.23774	0.49044	0.58292	0.0199842	-1.12695		+	+	1	121.45	121.45	S	10	+
ATL1 (S22)	Q8WXF7-2	Atlastin-1	ATL1	SEKTYEWSSEEEEPV	0.59612	NaN	NaN	NaN	NaN				0.998366	78.655	54.465	S	22	+
ATL1 (S23)	Q8WXF7-2	Atlastin-1	ATL1	EKTYEWSSEEEEPVK	0.59612	NaN	NaN	NaN	NaN				0.998366	78.655	54.465	S	23	+
ATL2 (S27)	Q8NHH9-2	Atlastin-2	ATL2	RRRTSDPSAAVNHVS	0.46427	1.3554	NaN	0.621954	0.239319				0.88775	92.623	55.413	S	27	+
ATN1 (S34)	P54259	Atrophin-1	ATN1	LRSRGRASPGGVSTS	0.28695	0.67447	1.4146	0.140433	-0.456907				0.998795	61.109	56.56	S	34	+
ATN1 (S739)	P54259	Atrophin-1	ATN1	EEYETPESPVPPARS	0.35887	0.65244	1.1815	0.00261107	-0.451914			+	0.895666	63.727	59.88	S	739	+
ATN1 (S746)	P54259	Atrophin-1	ATN1	SPVPPARSPSPPPKV	0.33796	NaN	1.1815	0.106172	-0.490676			+	0.895657	63.727	59.88	S	746	+
ATN1 (S748)	P54259	Atrophin-1	ATN1	VPPARSPSPPPKVVD	0.33796	0.65244	1.1815	0.0101067	-0.480783			+	0.895657	63.727	59.88	S	748	+
ATN1 (S645)	P54259	Atrophin-1	ATN1	PYGKRAPSPGAYKTA	0.48018	0.73	1.58	0.332602	-0.11809				0.999541	72.34	29.094	S	645	+
ATN1 (S77)	P54259	Atrophin-1	ATN1	QGRSEEISESESEET	0.40627	0.90308	1.2566	0.194203	-0.206283			+	0.999997	205.62	190.08	S	77	+
ATN1 (S661)	P54259	Atrophin-1	ATN1	PPGYKPGSPPSFRTG	0.34433	0.63441	1.4025	0.0804835	-0.40282			+	0.975594	63.46	54.027	S	661	+
ATN1 (S101)	P54259	Atrophin-1	ATN1	QELPRPQSPSDLDSL	NaN	0.73211	1.3937	0.167344	-0.232279			+	0.924895	80.83	72.121	S	101	+
ATN1 (S896)	P54259	Atrophin-1	ATN1	YARPHVMSPGNRNHP	NaN	9.4535	NaN	NaN	NaN				0.978996	44.382	32.923	S	896	+
ATN1 (T736)	P54259	Atrophin-1	ATN1	EPAEEYETPESPVPP	0.38107	0.65244	1.1815	0.00203536	-0.423049			+	0.806683	55.659	51.847	T	736
ATN1 (T651)	P54259	Atrophin-1	ATN1	PSPGAYKTATPPGYK	0.38444	NaN	NaN	NaN	NaN				0.999928	86.014	86.014	T	651	+
ATN1 (T653)	P54259	Atrophin-1	ATN1	PGAYKTATPPGYKPG	0.36383	0.66039	1.1802	0.00142104	-0.440018			+	0.99993	86.014	86.014	T	653	+
ATP10D (S585)	Q9P241-2	Probable phospholipid-transporting ATPase VD	ATP10D	DSVRKRMSVVVRHPL	NaN	0.42616	NaN	NaN	NaN				0.999999	63.631	29.934	S	585
ATP10D (S593)	Q9P241-2	Probable phospholipid-transporting ATPase VD	ATP10D	VVVRHPLSNQVVVYT	NaN	0.42616	NaN	NaN	NaN				0.998861	63.631	29.934	S	593
ATP11A (S738)	P98196	Probable phospholipid-transporting ATPase IH	ATP11A	SKTVLRHSGSLTRDN	1.007	2.1584	4.8954	0.0197649	1.30321	+			0.950041	83.729	66.293	S	738	+
ATP11A (T733)	P98196	Probable phospholipid-transporting ATPase IH	ATP11A	VLFELSKTVLRHSGS	1.007	2.1584	4.5967	0.0152146	1.27294	+			0.999998	83.729	66.293	T	733
ATP11B (S1154)	Q9Y2G3	Probable phospholipid-transporting ATPase IF	ATP11B	THISRSWSASDPFYT	NaN	NaN	3.3141	NaN	NaN				0.991805	84.566	62.092	S	1154	+
ATP13A1 (S39)	Q9HD20-3	Manganese-transporting ATPase 13A1	ATP13A1	RRRRPRDSPTLSNSG	0.35649	0.69337	1.1331	0.00690538	-0.445968			+	0.997438	105.13	105.13	S	39	+
ATP13A3 (S540)	Q9H7F0-2	Probable cation-transporting ATPase 13A3	ATP13A3	PVKLVHDSLEDLQMT	1.9656	NaN	NaN	NaN	NaN				0.999907	60.401	31.674	S	540	+
ATP2A2 (S663)	P16615-5	Sarcoplasmic/endoplasmic reticulum calcium ATPase 2	ATP2A2	EFDELNPSAQRDACL	0.23041	NaN	NaN	NaN	NaN				1	88.338	50.317	S	663	+
ATP6V0A2 (S695)	Q9Y487	V-type proton ATPase 116 kDa subunit a isoform 2	ATP6V0A2	YTLIRKDSEEEVSLL	0.38213	0.73271	1.3732	0.0382746	-0.293607				0.999972	141.01	112.98	S	695	+
ATP7B (T587)	P35670-2	Copper-transporting ATPase 2;WND/140 kDa	ATP7B	HNIESKLTRTNGITY	NaN	0.44159	NaN	NaN	NaN				0.859513	55.763	16.56	T	587
ATRIP (S97)	Q8WXE1-5	ATR-interacting protein	ATRIP	APSVSHVSPRKNPSV	0.90588	1.7592	1.8901	0.0843188	0.696321			+	0.999471	94.023	94.023	S	97	+
ATRX (S1489)	P46100-4	Transcriptional regulator ATRX	ATRX	VIEIEDASPTKCPIT	0.45333	0.56839	NaN	0.35812	-0.404765			+	0.923743	55.985	48.363	S	1489	+
ATRX (S1310)	P46100-4	Transcriptional regulator ATRX	ATRX	LRHKLTVSDGESGEE	0.30102	0.65429	0.94057	0.0205692	-0.644757			+	0.999879	136.81	41.537	S	1310	+
ATRX (S1314)	P46100-4	Transcriptional regulator ATRX	ATRX	LTVSDGESGEEKKTK	0.30463	0.67796	0.94057	0.0289691	-0.621934			+	1	136.81	41.537	S	1314	+
ATRX (S811)	P46100-4	Transcriptional regulator ATRX	ATRX	PNTKDFDSSEDEKHS	0.31073	0.56678	NaN	0.0142487	-0.679261			+	0.998822	76.165	58.028	S	811	+
ATRX (S812)	P46100-4	Transcriptional regulator ATRX	ATRX	NTKDFDSSEDEKHSK	0.31073	0.56678	NaN	0.0142487	-0.679261			+	0.999016	76.165	58.028	S	812	+
ATRX (S1023)	P46100-4	Transcriptional regulator ATRX	ATRX	SKKKDELSDYAEKST	0.49372	0.71115	0.85006	0.238993	-0.415395			+	1	131.79	65.527	S	1023	+
ATRX (S34)	P46100-4	Transcriptional regulator ATRX	ATRX	EESEETSSPPRLAMN	0.64655	NaN	NaN	NaN	NaN				0.79974	88.79	71.196	S	34	+
ATRX (S560)	P46100-4	Transcriptional regulator ATRX	ATRX	TPVSLSNSPIKGADC	0.3672	0.71151	NaN	0.0941347	-0.394761				0.962912	99.254	99.254	S	560	+
ATRX (S691)	P46100-4	Transcriptional regulator ATRX	ATRX	SETVDQNSDSDEMLA	NaN	0.78925	1.5456	0.430155	-0.103445			+	0.924045	85.973	64.342	S	691	+
ATRX (S693)	P46100-4	Transcriptional regulator ATRX	ATRX	TVDQNSDSDEMLAIL	0.34995	0.72418	NaN	0.158913	-0.416738			+	0.989264	85.973	64.342	S	693	+
ATRX (S637)	P46100-4	Transcriptional regulator ATRX	ATRX	TETNPVTSNSDEECN	0.33727	NaN	0.94876	0.0722939	-0.650402			+	0.951471	93.583	85.78	S	637	+
ATRX (S639)	P46100-4	Transcriptional regulator ATRX	ATRX	TNPVTSNSDEECNET	0.28454	0.77697	1.8393	0.474186	-0.266673			+	0.999866	175.59	168.31	S	639	+
ATRX (S275)	P46100-4	Transcriptional regulator ATRX	ATRX	NKVYEHTSRFSPKKT	NaN	NaN	1.1263	NaN	NaN				0.765737	64.439	54.113	S	275
ATRX (S278)	P46100-4	Transcriptional regulator ATRX	ATRX	YEHTSRFSPKKTSSN	0.44504	0.91509	0.97073	0.320368	-0.280226			+	0.999988	112.02	69.548	S	278	+
ATRX (S92)	P46100-4	Transcriptional regulator ATRX	ATRX	IVTKYVESDDEKPLD	0.2931	NaN	1.471	0.425219	-0.435317			+	0.86228	57.521	30.425	S	92	+
ATRX (T686)	P46100-4	Transcriptional regulator ATRX	ATRX	PKSKQSETVDQNSDS	0.45742	NaN	NaN	NaN	NaN				0.958715	83.792	61.919	T	686	+
ATXN2 (S861)	Q99700-2	Ataxin-2	ATXN2	SGSSKPNSPSISPSI	NaN	1.9896	3.3466	0.0152091	1.12078	+			0.925099	69.624	67.534	S	861	+
ATXN2 (S865)	Q99700-2	Ataxin-2	ATXN2	KPNSPSISPSILSNT	NaN	NaN	2.5516	NaN	NaN				0.765048	69.624	67.534	S	865	+
ATXN2 (S784)	Q99700-2	Ataxin-2	ATXN2	KAENKGISPVVSEHR	0.78961	1.3358	2.2526	0.00407566	0.582232			+	1	93.442	46.214	S	784	+
ATXN2 (S624)	Q99700-2	Ataxin-2	ATXN2	SEGPPRMSPKAQRHP	0.68623	1.1263	2.8969	0.082526	0.553685			+	1	119.77	63.36	S	624	+
ATXN2 (S758)	Q99700-2	Ataxin-2	ATXN2	LQDQRQNSPAGNKEN	0.75402	1.3271	2.7607	0.0149762	0.654725			+	1	80.68	72.906	S	758	+
ATXN2 (S772)	Q99700-2	Ataxin-2	ATXN2	NIKPNETSPSFSKAE	0.827	1.0222	1.8719	0.146098	0.386776			+	0.773666	67.396	59.774	S	772	+
ATXN2 (S889)	Q99700-2	Ataxin-2	ATXN2	SQGVQTSSPACKQEK	NaN	1.3787	NaN	NaN	NaN				0.774162	66.022	47.657	S	889	+
ATXN2 (S684)	Q99700-2	Ataxin-2	ATXN2	VSGVPRLSPKTHRPR	0.78854	1.4474	3.9084	0.0550146	0.885162			+	0.999774	72.676	40.585	S	684	+
ATXN2 (S466)	Q99700-2	Ataxin-2	ATXN2	ALENDDRSEEEKYTA	0.63393	NaN	1.1845	0.939656	-0.0351109			+	0.999294	68.762	60.673	S	466	+
ATXN2L (S594)	Q8WWM7-6	Ataxin-2-like protein	ATXN2L	LTSEPMGSPVSSKTE	0.68464	1.1696	1.4891	0.264979	0.250687			+	0.999997	269.87	202.35	S	594	+
ATXN2L (S406)	Q8WWM7-6	Ataxin-2-like protein	ATXN2L	RGINGGPSRMSPKAQ	0.61869	NaN	1.565	0.505391	0.148278			+	0.918433	63.091	42.314	S	406	+
ATXN2L (S409)	Q8WWM7-6	Ataxin-2-like protein	ATXN2L	NGGPSRMSPKAQRPL	0.52945	0.90317	1.5882	0.242181	0.033739			+	0.999998	130.66	83.084	S	409	+
ATXN2L (S111)	Q8WWM7-6	Ataxin-2-like protein	ATXN2L	TGKGPPQSPVFEGVY	0.59879	1.3641	1.697	0.156548	0.323082			+	1	203.04	175.07	S	111	+
ATXN2L (S559)	Q8WWM7-6	Ataxin-2-like protein	ATXN2L	FKLQPSSSPENSLDP	0.64023	1.1068	1.6431	0.110328	0.239222			+	0.979907	171.08	171.08	S	559	+
ATXN2L (S449)	Q8WWM7-6	Ataxin-2-like protein	ATXN2L	GRMYPPRSPKSAAPA	0.79625	1.544	2.2226	0.015054	0.649468			+	1	94.804	94.804	S	449	+
ATXN2L (S335)	Q8WWM7-6	Ataxin-2-like protein	ATXN2L	SAVQRQGSGRESPSL	1.0948	NaN	2.638	0.12471	0.936608				0.955832	58.098	52.79	S	335	+
ATXN2L (S339)	Q8WWM7-6	Ataxin-2-like protein	ATXN2L	RQGSGRESPSLASRE	0.54978	0.91494	1.434	0.915547	0.00896968			+	0.99976	157.2	103.52	S	339	+
ATXN2L (S684)	Q8WWM7-6	Ataxin-2-like protein	ATXN2L	KSTSTPTSPGPRTHS	1.0294	NaN	2.2028	0.217852	0.762124				0.956947	101.9	54.322	S	684	+
ATXN2L (T683)	Q8WWM7-6	Ataxin-2-like protein	ATXN2L	NKSTSTPTSPGPRTH	0.78573	1.4304	NaN	0.0133543	0.657704				0.872635	105.25	79.515	T	683	+
ATXN7L3 (S281)	Q14CW9	Ataxin-7-like protein 3	ATXN7L3	WDGSSDLSPSDSGSS	0.45647	0.81683	1.0842	0.176518	-0.269494			+	0.990501	132.59	115.85	S	281	+
ATXN7L3B (S92)	Q96GX2	Putative ataxin-7-like protein 3B	ATXN7L3B	PDQQLQRSPPEFQ__	0.97218	2.2683	2.465	0.0384387	0.980228			+	0.999997	66.711	46.512	S	92	+
AVEN (S94)	Q9NQS1	Cell death regulator Aven	AVEN	SAPVEDDSDAETYGE	0.4665	0.85806	NaN	0.152446	-0.0870082			+	0.921033	112.09	102.46	S	94	+
AXIN1 (S486)	O15169-2	Axin-1	AXIN1	LRTPGRQSPGPGHRS	NaN	0.7582	NaN	NaN	NaN				0.981646	43.955	43.955	S	486	+
B9D1 (S111)	Q9UPM9-2	B9 domain-containing protein 1	B9D1	GAVHVPFSPGRHKRT	NaN	NaN	2.3523	NaN	NaN				0.963801	32.859	6.2007	S	111	+
BABAM1 (S7)	Q9NWV8-3	BRISC and BRCA1-A complex member 1	BABAM1	_MEVAEPSSPTEEEE	NaN	NaN	1.5997	NaN	NaN				0.776074	119.83	119.83	S	7	+
BABAM1 (S8)	Q9NWV8-3	BRISC and BRCA1-A complex member 1	BABAM1	MEVAEPSSPTEEEEE	0.34754	0.82557	1.5503	0.292052	-0.223517			+	0.967223	225.84	225.84	S	8	+
BAD (S75)	Q92934	Bcl2-associated agonist of cell death	BAD	EIRSRHSSYPAGTED	0.58098	1.2164	2.7734	0.112009	0.489674			+	0.852846	138.96	134.41	S	75	+
BAD (S118)	Q92934	Bcl2-associated agonist of cell death	BAD	GRELRRMSDEFVDSF	0.28367	0.68441	2.5167	0.729276	-0.178353			+	1	157.35	115.16	S	118	+
BAD (S99)	Q92934	Bcl2-associated agonist of cell death	BAD	PFRGRSRSAPPNLWA	0.42679	0.87437	2.6404	0.651211	0.158953			+	1	133.48	133.48	S	99	+
BAG2 (S40)	O95816-2	BAG family molecular chaperone regulator 2	BAG2	SQDMRQISDGEREEL	0.2812	0.77416	0.70723	0.116255	-0.733729			+	1	109.24	75.361	S	40	+
BAG3 (S264)	O95817	BAG family molecular chaperone regulator 3	BAG3	PRPLRAASPFRSSVQ	0.94208	1.2097	3.1845	0.0492896	0.785942				1	98.523	76.287	S	264	+
BAG3 (S173)	O95817	BAG family molecular chaperone regulator 3	BAG3	HGPERSQSPAASDCS	0.92657	1.332	1.9323	0.0734411	0.584025			+	0.954119	168.86	168.86	S	173	+
BAG3 (S289)	O95817	BAG family molecular chaperone regulator 3	BAG3	RSSTPLHSPSPIRVH	0.76388	1.1832	2.2323	0.0136222	0.503611			+	0.996739	123.95	123.95	S	289	+
BAG3 (S269)	O95817	BAG family molecular chaperone regulator 3	BAG3	AASPFRSSVQGASSR	NaN	0.99577	2.0084	0.248558	0.25316				0.793707	101.54	39.017	S	269	+
BAG3 (S279)	O95817	BAG family molecular chaperone regulator 3	BAG3	GASSREGSPARSSTP	NaN	0.99577	2.0084	0.248558	0.25316				0.999554	101.54	39.017	S	279	+
BAG3 (S377)	O95817	BAG family molecular chaperone regulator 3	BAG3	PVPCPPPSPGPSAVP	0.81356	1.5637	2.2407	0.0150482	0.669807			+	0.998775	93.633	73.602	S	377	+
BAG3 (S385)	O95817	BAG family molecular chaperone regulator 3	BAG3	PGPSAVPSSPKSVAT	NaN	NaN	2.2407	NaN	NaN				0.766245	94.73	71.067	S	385	+
BAG3 (T285)	O95817	BAG family molecular chaperone regulator 3	BAG3	GSPARSSTPLHSPSP	0.72306	2.1581	2.0184	0.122492	0.717783			+	0.774379	102.57	91.416	T	285	+
BAG6 (S1075)	P46379-2	Large proline-rich protein BAG6	BAG6	AGARPLTSPESLSRD	NaN	0.92062	NaN	NaN	NaN				0.869304	59.15	59.15	S	1075	+
BAG6 (S113)	P46379-2	Large proline-rich protein BAG6	BAG6	SATHGGGSPPGTRGP	1.0833	1.674	2.249	0.0391401	0.842068			+	0.931996	95.817	87.271	S	113	+
BAG6 (S958)	P46379-2	Large proline-rich protein BAG6	BAG6	VQGAERASPEPQREN	0.66785	1.2753	5.1919	0.173459	0.880961				1	49.944	36.213	S	958	+
BAG6 (S967)	P46379-2	Large proline-rich protein BAG6	BAG6	EPQRENASPAPGTTA	0.72882	1.2753	1.8302	0.0514393	0.421554			+	0.988445	69.639	69.639	S	967	+
BAG6 (S1111)	P46379-2	Large proline-rich protein BAG6	BAG6	LQEDPNYSPQRFPNA	0.89086	1.1821	1.8193	0.118082	0.478732			+	0.993961	62.378	17.048	S	1111	+
BAIAP2L1 (S278)	Q9UHR4	Brain-specific angiogenesis inhibitor 1-associated protein 2-like protein 1	BAIAP2L1	RKDYDTLSKCSPKMP	0.15697	0.15415	0.41823	0.0156107	-2.04283		+		0.880212	117.86	62.878	S	278	+
BAIAP2L1 (S281)	Q9UHR4	Brain-specific angiogenesis inhibitor 1-associated protein 2-like protein 1	BAIAP2L1	YDTLSKCSPKMPPAP	0.084734	1.1849	NaN	0.598293	-1.08463			+	0.997837	125.33	60.691	S	281	+
BAIAP2L1 (S255)	Q9UHR4	Brain-specific angiogenesis inhibitor 1-associated protein 2-like protein 1	BAIAP2L1	TPASTPVSGTPQASP	NaN	0.10928	NaN	NaN	NaN				0.896641	118.37	54.474	S	255	+
BAIAP2L1 (S261)	Q9UHR4	Brain-specific angiogenesis inhibitor 1-associated protein 2-like protein 1	BAIAP2L1	VSGTPQASPMIERSN	0.15318	0.16762	0.33368	0.00975371	-2.1229		+	+	0.999996	200.99	181.15	S	261	+
BAIAP2L1 (S414)	Q9UHR4	Brain-specific angiogenesis inhibitor 1-associated protein 2-like protein 1	BAIAP2L1	AVTVPTPSPTPVRSI	0.13962	0.23151	0.394	0.000498163	-1.93227		+	+	0.965788	167.05	151.88	S	414	+
BAIAP2L1 (T252)	Q9UHR4	Brain-specific angiogenesis inhibitor 1-associated protein 2-like protein 1	BAIAP2L1	EIKTPASTPVSGTPQ	0.10981	0.13259	0.55581	0.0276999	-2.15034		+	+	0.853176	200.99	181.15	T	252	+
BAIAP2L1 (T257)	Q9UHR4	Brain-specific angiogenesis inhibitor 1-associated protein 2-like protein 1	BAIAP2L1	ASTPVSGTPQASPMI	0.05826	0.16253	0.18817	0.00510857	-2.87809		+	+	0.996113	213.01	142.68	T	257	+
BANF1 (S4)	O75531	Barrier-to-autointegration factor;Barrier-to-autointegration factor, N-terminally processed	BANF1	____MTTSQKHRDFV	NaN	2.2751	NaN	NaN	NaN				0.754721	28.831	24.99	S	4	+
BAP1 (S395)	Q92560	Ubiquitin carboxyl-terminal hydrolase BAP1	BAP1	VRPPQQYSDDEDDYE	0.45094	0.84794	1.1836	0.158131	-0.215196			+	0.997192	157.19	157.19	S	395	+
BAP18 (S76)	Q8IXM2-2	Chromatin complexes subunit BAP18	BAP18	KVASGVLSPPPAAPP	0.33567	0.62209	0.43978	0.147624	-0.982216				0.931931	89.684	89.684	S	76	+
BAP18 (S62)	Q8IXM2-2	Chromatin complexes subunit BAP18	BAP18	GIPLPAESPKKGPKK	0.30043	0.54035	0.61224	0.0445268	-0.944192			+	1	131.61	131.61	S	62	+
BAZ1A (S1381)	Q9NRL2-2	Bromodomain adjacent to zinc finger domain protein 1A	BAZ1A	RRCRKRQSPEPSPVT	0.80617	1.1314	1.4751	0.299273	0.308756			+	0.999997	127.29	127.29	S	1381	+
BAZ1B (S1464)	Q9UIG0-2	Tyrosine-protein kinase BAZ1B	BAZ1B	LAEDEGDSEPEAVGQ	0.37661	0.60896	0.90602	0.0324933	-0.589545			+	1	268.82	224.52	S	1464	+
BAZ1B (S158)	Q9UIG0-2	Tyrosine-protein kinase BAZ1B	BAZ1B	KSDGACDSPSSDKEN	0.52016	0.64958	0.78245	0.258995	-0.473711			+	0.989364	118.22	92.064	S	158	+
BAZ1B (S160)	Q9UIG0-2	Tyrosine-protein kinase BAZ1B	BAZ1B	DGACDSPSSDKENSS	0.61746	0.80975	0.78245	0.532157	-0.285258			+	0.872546	129.07	121.71	S	160	+
BAZ1B (S161)	Q9UIG0-2	Tyrosine-protein kinase BAZ1B	BAZ1B	GACDSPSSDKENSSQ	0.62233	0.80975	0.78245	0.539763	-0.28148			+	0.872546	129.07	121.71	S	161	+
BAZ1B (S1338)	Q9UIG0-2	Tyrosine-protein kinase BAZ1B	BAZ1B	KRSSRRQSLELQKCE	0.19438	0.36609	1.3795	0.131489	-0.950148			+	1	102.01	20.463	S	1338	+
BAZ1B (S349)	Q9UIG0-2	Tyrosine-protein kinase BAZ1B	BAZ1B	LKKSLSGSPLKVKNS	0.59526	0.92874	0.84419	0.6255	-0.200411			+	0.99558	94.767	63.582	S	349	+
BBX (S814)	Q8WY36-2	HMG box transcription factor BBX	BBX	RTADGRVSPAGGTLD	0.16765	0.23691	NaN	0.0611337	-1.75359				0.99094	105.02	31.134	S	814	+
BCAS3 (S251)	Q9H6U6-6	Breast carcinoma-amplified sequence 3	BCAS3	SKQGGRCSPVPGLSS	0.38842	1.0785	2.4693	0.604638	0.182335			+	0.999952	62.116	56.582	S	251	+
BCKDHA (S337)	P12694	2-oxoisovalerate dehydrogenase subunit alpha, mitochondrial	BCKDHA	TYRIGHHSTSDDSSA	0.67279	1.3988	4.5457	0.126745	0.865036			+	0.997767	172.74	172.74	S	337	+
BCKDHA (S347)	P12694	2-oxoisovalerate dehydrogenase subunit alpha, mitochondrial	BCKDHA	DDSSAYRSVDEVNYW	0.29509	0.6762	2.0087	0.496766	-0.2736			+	0.999997	154.09	145.72	S	347	+
BCKDHA (Y353)	P12694	2-oxoisovalerate dehydrogenase subunit alpha, mitochondrial	BCKDHA	RSVDEVNYWDKQDHP	NaN	0.61044	NaN	NaN	NaN				0.768272	43.068	43.068	Y	353
BCL2L12 (S242)	Q9HB09	Bcl-2-like protein 12	BCL2L12	RSKLVRLSSDSFARL	0.25655	0.49191	1.3807	0.112272	-0.674211			+	0.935816	81.565	61.924	S	242	+
BCL3 (S374)	P20749	B-cell lymphoma 3 protein	BCL3	STSQPDPSPDRSANT	0.12196	0.23491	NaN	0.0174349	-1.98923		+		0.81019	69.281	69.281	S	374	+
BCL7B (S60)	Q9BQE9-2	B-cell CLL/lymphoma 7 protein family member B	BCL7B	PSPQQSESLSPAHTS	NaN	1.4854	NaN	NaN	NaN				0.964449	107.71	107.71	S	60	+
BCL7B (S62)	Q9BQE9-2	B-cell CLL/lymphoma 7 protein family member B	BCL7B	PQQSESLSPAHTSDF	0.93127	NaN	1.511	0.538043	0.41794				0.940329	67.947	62.992	S	62	+
BCL7C (S114)	Q8WUZ0	B-cell CLL/lymphoma 7 protein family member C	BCL7C	LQKGTEPSPGGTPQP	0.19952	0.57652	1.2001	0.109047	-0.786203			+	0.955257	85.19	85.19	S	114	+
BCL7C (S122)	Q8WUZ0	B-cell CLL/lymphoma 7 protein family member C	BCL7C	PGGTPQPSRPVSPAG	0.32472	0.52418	1.3247	0.0745397	-0.550248			+	0.883501	93.983	93.983	S	122	+
BCL7C (S126)	Q8WUZ0	B-cell CLL/lymphoma 7 protein family member C	BCL7C	PQPSRPVSPAGPPEG	0.35865	0.42774	0.80229	0.0425924	-0.841387			+	0.998163	124.39	124.39	S	126	+
BCL7C (T111)	Q8WUZ0	B-cell CLL/lymphoma 7 protein family member C	BCL7C	EGSLQKGTEPSPGGT	0.19952	0.57652	1.2001	0.109047	-0.786203			+	0.955257	77.065	53.148	T	111	+
BCL7C (T118)	Q8WUZ0	B-cell CLL/lymphoma 7 protein family member C	BCL7C	TEPSPGGTPQPSRPV	0.28115	0.49141	1.2001	0.046778	-0.698082			+	0.828018	83.559	83.559	T	118	+
BCL9 (S687)	O00512	B-cell CLL/lymphoma 9 protein	BCL9	IPVEGPLSPSRGDFP	0.22854	0.55168	0.82257	0.0179694	-0.923726			+	0.978771	71.692	52.368	S	687	+
BCL9 (S278)	O00512	B-cell CLL/lymphoma 9 protein	BCL9	PRPLDRESPGVENKL	0.42314	0.84373	NaN	0.279051	-0.169528				1	35.973	31.451	S	278	+
BCL9 (S917)	O00512	B-cell CLL/lymphoma 9 protein	BCL9	VLGSAAASPVHLKSP	0.25977	0.4861	NaN	0.0232947	-0.919242				0.99655	47.32	40.261	S	917	+
BCL9L (S21)	Q86UU0-3	B-cell CLL/lymphoma 9-like protein	BCL9L	RRREAPGSPPLSPRG	0.48715	1.1638	1.6217	0.427041	0.125659			+	1	65.895	56.408	S	21	+
BCL9L (S25)	Q86UU0-3	B-cell CLL/lymphoma 9-like protein	BCL9L	APGSPPLSPRGHCPP	0.61037	1.1638	1.4628	0.330673	0.184507			+	1	65.895	56.408	S	25	+
BCL9L (S750)	Q86UU0-3	B-cell CLL/lymphoma 9-like protein	BCL9L	GGGRGLLSPPMGQSG	0.63172	1.0758	1.3601	0.524578	0.128223			+	0.999999	79.614	79.614	S	750	+
BCL9L (S1004)	Q86UU0-3	B-cell CLL/lymphoma 9-like protein	BCL9L	SPSMAVPSPGWVASP	0.71283	1.4569	NaN	0.102206	0.600708			+	0.987652	43.502	35.092	S	1004	+
BCL9L (S1010)	Q86UU0-3	B-cell CLL/lymphoma 9-like protein	BCL9L	PSPGWVASPKTAMPS	0.71283	1.4569	NaN	0.102206	0.600708			+	0.999932	43.502	35.092	S	1010	+
BCL9L (S975)	Q86UU0-3	B-cell CLL/lymphoma 9-like protein	BCL9L	NPPGPLKSPQVLGSS	0.77784	1.2655	2.1413	0.0104054	0.524643				0.908604	56.46	56.46	S	975	+
BCLAF1 (S175)	Q9NYF8-2	Bcl-2-associated transcription factor 1	BCLAF1	EGEPQEESPLKSKSQ	0.40679	0.80698	1.1539	0.0686312	-0.300777			+	1	218.85	200.98	S	175	+
BCLAF1 (S179)	Q9NYF8-2	Bcl-2-associated transcription factor 1	BCLAF1	QEESPLKSKSQEEPK	0.39828	0.75659	1.1977	0.0157797	-0.324035			+	0.999469	179.9	144.19	S	179	+
BCLAF1 (S383)	Q9NYF8-2	Bcl-2-associated transcription factor 1	BCLAF1	QEALDYFSDKESGKQ	0.408	0.72535	1.0891	0.0357975	-0.378428			+	1	286.7	223.89	S	383	+
BCLAF1 (S387)	Q9NYF8-2	Bcl-2-associated transcription factor 1	BCLAF1	DYFSDKESGKQKFND	0.2817	0.53546	1.4715	0.140574	-0.557814			+	0.997671	93.92	93.92	S	387	+
BCLAF1 (S688)	Q9NYF8-2	Bcl-2-associated transcription factor 1	BCLAF1	DKKLRCDSADLRHDI	NaN	4.8712	1.8821	0.43146	1.3515				1	81.709	14.005	S	688	+
BCLAF1 (S510)	Q9NYF8-2	Bcl-2-associated transcription factor 1	BCLAF1	LKDLFDYSPPLHKNL	0.43119	0.80469	1.347	0.0105433	-0.19972			+	1	205.33	134.29	S	510	+
BCLAF1 (S529)	Q9NYF8-2	Bcl-2-associated transcription factor 1	BCLAF1	KSTFREESPLRIKMI	0.42041	0.77122	1.2327	0.0182297	-0.274969			+	1	166.77	123.79	S	529	+
BCLAF1 (S523)	Q9NYF8-2	Bcl-2-associated transcription factor 1	BCLAF1	NLDAREKSTFREESP	0.41191	NaN	1.0824	0.185536	-0.41113				0.982693	116.71	49.634	S	523	+
BCLAF1 (S494)	Q9NYF8-2	Bcl-2-associated transcription factor 1	BCLAF1	TVKKETQSPEQVKSE	0.28444	1.0892	1.2558	0.460887	-0.287913			+	0.983419	164.66	84.77	S	494	+
BCLAF1 (S395)	Q9NYF8-2	Bcl-2-associated transcription factor 1	BCLAF1	GKQKFNDSEGDDTEE	0.44874	0.79599	1.1861	0.0866031	-0.246937			+	1	263.19	203.93	S	395	+
BCLAF1 (S656)	Q9NYF8-2	Bcl-2-associated transcription factor 1	BCLAF1	IHRRIDISPSTLRKH	0.44101	0.82317	1.2857	0.0501757	-0.200371			+	1	204	138.95	S	656	+
BCLAF1 (S257)	Q9NYF8-2	Bcl-2-associated transcription factor 1	BCLAF1	HSAKNTPSQHSHSIQ	0.49786	1.1288	NaN	0.52775	0.157743			+	0.958767	193.3	193.3	S	257	+
BCLAF1 (S260)	Q9NYF8-2	Bcl-2-associated transcription factor 1	BCLAF1	KNTPSQHSHSIQHSP	0.50636	0.90654	1.1317	0.451932	-0.148881			+	0.985203	213.02	213.02	S	260	+
BCLAF1 (S262)	Q9NYF8-2	Bcl-2-associated transcription factor 1	BCLAF1	TPSQHSHSIQHSPER	0.52126	0.8063	1.2114	0.324479	-0.158557			+	0.857136	191.96	169.08	S	262	+
BCLAF1 (S266)	Q9NYF8-2	Bcl-2-associated transcription factor 1	BCLAF1	HSHSIQHSPERSGSG	0.49767	0.88623	1.1733	0.376614	-0.150742			+	1	268.6	268.6	S	266	+
BCLAF1 (S272)	Q9NYF8-2	Bcl-2-associated transcription factor 1	BCLAF1	HSPERSGSGSVGNGS	NaN	0.689	NaN	NaN	NaN				0.849905	146.39	146.39	S	272	+
BCLAF1 (S274)	Q9NYF8-2	Bcl-2-associated transcription factor 1	BCLAF1	PERSGSGSVGNGSSR	0.4211	0.77201	1.0248	0.102407	-0.362514			+	0.861985	115.13	107.68	S	274	+
BCLAF1 (S646)	Q9NYF8-2	Bcl-2-associated transcription factor 1	BCLAF1	EHSTRQKSPEIHRRI	0.39316	0.72515	1.2616	0.00204139	-0.325672			+	1	84.054	72.188	S	646	+
BCLAF1 (S283)	Q9NYF8-2	Bcl-2-associated transcription factor 1	BCLAF1	GNGSSRYSPSQNSPI	0.39693	0.80364	1.3062	0.0397447	-0.254953			+	0.986812	117.07	67.51	S	283	+
BCLAF1 (S285)	Q9NYF8-2	Bcl-2-associated transcription factor 1	BCLAF1	GSSRYSPSQNSPIHH	0.42987	0.80362	1.2431	0.0419349	-0.240437			+	0.961356	101.04	52.984	S	285	+
BCLAF1 (S288)	Q9NYF8-2	Bcl-2-associated transcription factor 1	BCLAF1	RYSPSQNSPIHHIPS	0.43872	0.75462	1.3142	0.00630752	-0.234144			+	0.998013	146.39	146.39	S	288	+
BCLAF1 (S295)	Q9NYF8-2	Bcl-2-associated transcription factor 1	BCLAF1	SPIHHIPSRRSPAKT	0.45531	0.85363	1.1798	0.178812	-0.208888			+	0.81655	100.93	90.528	S	295	+
BCLAF1 (S298)	Q9NYF8-2	Bcl-2-associated transcription factor 1	BCLAF1	HHIPSRRSPAKTIAP	0.57111	0.73405	1.1432	0.430737	-0.187648			+	0.999997	130.1	130.1	S	298	+
BCLAF1 (S220)	Q9NYF8-2	Bcl-2-associated transcription factor 1	BCLAF1	GLSAYDNSPRSPHSP	0.99976	0.68755	NaN	0.736013	0.303037			+	0.992804	129.75	61.471	S	220	+
BCLAF1 (T492)	Q9NYF8-2	Bcl-2-associated transcription factor 1	BCLAF1	RITVKKETQSPEQVK	0.49364	0.88354	1.3594	0.292225	-0.0853143			+	0.978771	144.73	60.365	T	492	+
BCLAF1 (T400)	Q9NYF8-2	Bcl-2-associated transcription factor 1	BCLAF1	NDSEGDDTEETEDYR	0.3412	NaN	NaN	NaN	NaN				0.998662	103.84	103.84	T	400	+
BCLAF1 (T255)	Q9NYF8-2	Bcl-2-associated transcription factor 1	BCLAF1	TVHSAKNTPSQHSHS	0.42363	0.79378	1.0079	0.131466	-0.354257				0.857712	81.128	81.128	T	255	+
BCLAF1 (T838)	Q9NYF8-2	Bcl-2-associated transcription factor 1	BCLAF1	EEWDPEYTPKSKKYF	0.47491	0.54685	1.1236	0.147491	-0.426247			+	0.992556	86.944	58.312	T	838	+
BCLAF1 (Y381)	Q9NYF8-2	Bcl-2-associated transcription factor 1	BCLAF1	EDQEALDYFSDKESG	NaN	0.60479	NaN	NaN	NaN				0.872409	100.46	100.46	Y	381	+
BCLAF1 (Y282)	Q9NYF8-2	Bcl-2-associated transcription factor 1	BCLAF1	VGNGSSRYSPSQNSP	0.39693	0.89571	1.3418	0.194989	-0.189861			+	0.94991	96.171	80.632	Y	282	+
BCOR (S571)	Q6W2J9-3	BCL-6 corepressor	BCOR	AGRPASASPAPNANA	0.45441	0.79355	0.90617	0.218222	-0.371833			+	0.876153	28.903	28.903	S	571	+
BCR (S122)	P11274-2	Breakpoint cluster region protein	BCR	ARPDGEGSPGKARPG	0.67982	0.91049	1.2783	0.823887	0.0534516			+	0.99999	57.17	49.794	S	122	+
BCR (S459)	P11274-2	Breakpoint cluster region protein	BCR	GLPYIDDSPSSSPHL	0.38426	0.5107	1.2285	0.0732654	-0.51807			+	0.862966	53.278	19.611	S	459	+
BEGAIN (S502)	Q9BUH8	Brain-enriched guanylate kinase-associated protein	BEGAIN	AGGDLSLSPGRSADP	0.13221	0.62784	NaN	0.333324	-1.22187			+	0.999731	138.2	83.428	S	502	+
BEGAIN (S246)	Q9BUH8	Brain-enriched guanylate kinase-associated protein	BEGAIN	RRRDRRPSVDAPVTD	0.03653	0.065129	0.19612	0.00547777	-3.52244		+	+	1	124.46	94.286	S	246	+
BET1 (S50)	O15155-2	BET1 homolog	BET1	VTAIKSLSIEIGHEV	NaN	0.81178	1.192	0.275117	-0.270533				0.957613	44.299	33.148	S	50	+
BET1L (S9)	Q9NYM9	BET1-like protein	BET1L	ADWARAQSPGAVEEI	0.47273	0.6551	1.1572	0.111009	-0.327433			+	1	58.672	36.307	S	9	+
BICC1 (S679)	Q9H694-2	Protein bicaudal C homolog 1	BICC1	HSTDRLLSDPELSAT	0.10679	0.17305	NaN	0.019365	-2.3055		+		0.995911	66.965	49.476	S	679	+
BICC1 (S836)	Q9H694-2	Protein bicaudal C homolog 1	BICC1	EFAASIGSPKRKQNK	0.32495	NaN	0.055141	0.417431	-2.72967				0.938429	48.489	44.769	S	836	+
BICC1 (S803)	Q9H694-2	Protein bicaudal C homolog 1	BICC1	MSLSRSNSREHLGGG	0.013914	0.18137	0.048441	0.0464255	-4.16658		+	+	0.960344	97.69	78.654	S	803	+
BICD2 (S568)	Q8TD16	Protein bicaudal D homolog 2	BICD2	QGGAGRTSPGGRTSP	0.81898	1.3243	1.5622	0.192004	0.419633			+	0.896444	49.638	34.216	S	568	+
BICD2 (S582)	Q8TD16	Protein bicaudal D homolog 2	BICD2	PEARGRRSPILLPKG	0.80598	1.1157	1.7902	0.115127	0.395025			+	1	102.06	42.042	S	582	+
BICD2 (T567)	Q8TD16	Protein bicaudal D homolog 2	BICD2	GQGGAGRTSPGGRTS	NaN	1.3243	1.4724	0.601973	0.234894			+	0.839821	47.712	33.806	T	567	+
BIN1 (S255)	O00499-6	Myc box-dependent-interacting protein 1	BIN1	FTVKAQPSDNAPAKG	0.84406	NaN	1.4258	0.615377	0.305147			+	0.960541	81.315	74.284	S	255
BIN1 (S265)	O00499-6	Myc box-dependent-interacting protein 1	BIN1	APAKGNKSPSPPDGS	0.92495	1.6172	1.8487	0.0883727	0.655215			+	1	222.13	139.04	S	265	+
BIN1 (S267)	O00499-6	Myc box-dependent-interacting protein 1	BIN1	AKGNKSPSPPDGSPA	0.61862	1.3279	2.5511	0.0478064	0.52186			+	1	188.12	188.12	S	267	+
BIN1 (S272)	O00499-6	Myc box-dependent-interacting protein 1	BIN1	SPSPPDGSPAATPEI	0.73384	1.4539	2.3948	0.00488834	0.617186			+	0.999998	176.48	114.02	S	272	+
BIN1 (S300)	O00499-6	Myc box-dependent-interacting protein 1	BIN1	PGATLPKSPSQLRKG	0.56016	1.0969	2.1327	0.0708545	0.296071			+	0.998155	158.8	99.952	S	300	+
BIRC6 (S473)	Q9NR09	Baculoviral IAP repeat-containing protein 6	BIRC6	IPKLEGDSDDLLEDS	0.45398	0.94126	NaN	0.774114	-0.0398751				0.953285	64.563	60.45	S	473	+
BIRC6 (S480)	Q9NR09	Baculoviral IAP repeat-containing protein 6	BIRC6	SDDLLEDSDSEEHSR	0.45398	0.94126	NaN	0.774114	-0.0398751			+	0.927671	64.563	60.45	S	480	+
BLNK (S355)	Q8WV28-3	B-cell linker protein	BLNK	AGACDRKSAEEALHR	0.40898	NaN	NaN	NaN	NaN				1	32.065	6.4466	S	355
BLOC1S3 (S65)	Q6QNY0	Biogenesis of lysosome-related organelles complex 1 subunit 3	BLOC1S3	GEAAETDSEPEPEPE	0.31235	0.65047	1.5151	0.165375	-0.400536			+	1	107.46	107.46	S	65	+
BLOC1S3 (T63)	Q6QNY0	Biogenesis of lysosome-related organelles complex 1 subunit 3	BLOC1S3	VAGEAAETDSEPEPE	0.29535	0.65047	1.5151	0.176539	-0.427449			+	1	107.46	107.46	T	63	+
BNIP2 (S114)	Q12982	BCL2/adenovirus E1B 19 kDa protein-interacting protein 2	BNIP2	TEVIRKGSITEYTAA	0.35014	0.58025	0.92246	0.0118737	-0.639168			+	0.999714	244.05	212.94	S	114	+
BNIP3L (S80)	O60238-2	BCL2/adenovirus E1B 19 kDa protein-interacting protein 3-like	BNIP3L	SRDHSSQSEEEVVEG	0.19752	0.3346	NaN	0.0175103	-1.38627		+	+	0.951125	106.51	98.927	S	80	+
BOD1L1 (S1531)	Q8NFC6	Biorientation of chromosomes in cell division protein 1-like 1	BOD1L1	KDKDVTLSPVKAGPA	0.47606	0.58172	NaN	0.420163	-0.352752				0.969427	83.881	74.717	S	1531	+
BOD1L1 (S2779)	Q8NFC6	Biorientation of chromosomes in cell division protein 1-like 1	BOD1L1	KRKQHYLSSEDEPDD	0.47624	0.77955	0.79018	0.275098	-0.423695			+	0.991401	68.49	68.49	S	2779	+
BOD1L1 (S2780)	Q8NFC6	Biorientation of chromosomes in cell division protein 1-like 1	BOD1L1	RKQHYLSSEDEPDDN	0.47624	0.77955	0.79018	0.275098	-0.423695			+	0.991401	68.49	68.49	S	2780	+
BOD1L1 (S1077)	Q8NFC6	Biorientation of chromosomes in cell division protein 1-like 1	BOD1L1	LCENRRGSLSQEMAK	NaN	0.65795	NaN	NaN	NaN				0.855071	111.01	90.959	S	1077	+
BOD1L1 (S1079)	Q8NFC6	Biorientation of chromosomes in cell division protein 1-like 1	BOD1L1	ENRRGSLSQEMAKGE	NaN	NaN	1.9842	NaN	NaN				0.904738	116.51	96.465	S	1079	+
BOD1L1 (S635)	Q8NFC6	Biorientation of chromosomes in cell division protein 1-like 1	BOD1L1	SKPARRLSESLHVVD	NaN	NaN	1.5784	NaN	NaN				0.879191	54.058	32.825	S	635	+
BOD1L1 (S3019)	Q8NFC6	Biorientation of chromosomes in cell division protein 1-like 1	BOD1L1	QRSKTQLSPSIKRKR	0.55826	NaN	1.2954	0.819045	-0.0622444			+	0.970031	76.85	50.993	S	3019	+
BOD1L1 (S2964)	Q8NFC6	Biorientation of chromosomes in cell division protein 1-like 1	BOD1L1	VSDDAESSEPERKRQ	0.53087	1.1144	NaN	0.343286	0.194791				0.824207	119.96	101.29	S	2964	+
BOD1L1 (S2986)	Q8NFC6	Biorientation of chromosomes in cell division protein 1-like 1	BOD1L1	EDKKEQESDEEEEEE	0.31129	0.5769	1.1367	0.0129987	-0.598079			+	0.999899	86.076	57.509	S	2986	+
BOD1L1 (S482)	Q8NFC6	Biorientation of chromosomes in cell division protein 1-like 1	BOD1L1	YLYSKYYSDSDDELT	0.42213	0.77679	1.2475	0.0173421	-0.263805			+	0.992424	131.28	122.1	S	482	+
BOD1L1 (S484)	Q8NFC6	Biorientation of chromosomes in cell division protein 1-like 1	BOD1L1	YSKYYSDSDDELTVE	0.42213	0.77679	1.2475	0.0173421	-0.263805			+	0.99429	131.28	122.1	S	484	+
BPTF (S1251)	Q12830-4	Nucleosome-remodeling factor subunit BPTF	BPTF	DSMRQEQSPNANNDQ	0.75329	1.081	0.91844	0.954488	0.0263633				0.999036	51.586	41.07	S	1251	+
BPTF (S216)	Q12830-4	Nucleosome-remodeling factor subunit BPTF	BPTF	PRVHRPRSPILEEKD	0.65605	1.1692	1.7736	0.0438841	0.31409			+	1	73.415	42.587	S	216	+
BRAF (S419)	P15056	Serine/threonine-protein kinase B-raf	BRAF	NVKALQKSPGPQRER	0.25494	0.4468	NaN	0.00872761	-0.993593			+	1	91.202	16.24	S	419	+
BRAF (S446)	P15056	Serine/threonine-protein kinase B-raf	BRAF	KTLGRRDSSDDWEIP	0.37296	0.39805	1.2906	0.150566	-0.628552			+	0.969849	250.42	150.35	S	446	+
BRAF (S447)	P15056	Serine/threonine-protein kinase B-raf	BRAF	TLGRRDSSDDWEIPD	NaN	0.3719	NaN	NaN	NaN				0.816496	112.82	92.153	S	447	+
BRAF (S729)	P15056	Serine/threonine-protein kinase B-raf	BRAF	PKIHRSASEPSLNRA	0.26957	NaN	1.3342	0.338821	-0.566094				0.999954	126.31	97.617	S	729	+
BRAF (S147)	P15056	Serine/threonine-protein kinase B-raf	BRAF	NPTDVARSNPKSPQK	0.30687	0.6839	NaN	0.179069	-0.552779			+	0.979807	57.598	49.378	S	147	+
BRAF (S151)	P15056	Serine/threonine-protein kinase B-raf	BRAF	VARSNPKSPQKPIVR	0.15434	0.64798	1.562	0.287996	-0.726737				0.912805	58.268	33.572	S	151	+
BRAT1 (S742)	Q6PJG6	BRCA1-associated ATM activator 1	BRAT1	SLREARGSPNTASAE	0.87151	1.1766	1.3288	0.404386	0.314842			+	0.999997	142.38	129.43	S	742	+
BRCA1 (S1140)	P38398-8	Breast cancer type 1 susceptibility protein	BRCA1	SVQKGELSRSPSPFT	0.5413	0.99555	NaN	0.104791	0.127475			+	0.883061	46.131	37.312	S	1140	+
BRCA1 (S1142)	P38398-8	Breast cancer type 1 susceptibility protein	BRCA1	QKGELSRSPSPFTHT	0.5413	0.99555	NaN	0.104791	0.127475			+	0.864812	60.196	55.496	S	1142	+
BRCA1 (S1144)	P38398-8	Breast cancer type 1 susceptibility protein	BRCA1	GELSRSPSPFTHTHL	0.5413	0.99555	NaN	0.104791	0.127475			+	0.864778	72.681	64.297	S	1144	+
BRCA1 (S1170)	P38398-8	Breast cancer type 1 susceptibility protein	BRCA1	ESSEENLSSEDEELP	0.79471	1.0271	NaN	0.318378	0.426981				0.991351	55.051	49.148	S	1170	+
BRCA1 (S1171)	P38398-8	Breast cancer type 1 susceptibility protein	BRCA1	SSEENLSSEDEELPC	0.79471	1.0271	NaN	0.318378	0.426981				0.991351	55.051	49.148	S	1171	+
BRCA1 (T1147)	P38398-8	Breast cancer type 1 susceptibility protein	BRCA1	SRSPSPFTHTHLAQG	0.49741	0.99555	NaN	0.566959	0.0664785			+	0.766496	38.888	34.701	T	1147	+
BRD1 (S814)	O95696	Bromodomain-containing protein 1	BRD1	DSEVEEESPGKRLDA	0.57698	1.2558	NaN	0.252203	0.341042				0.999581	50.271	35.932	S	814	+
BRD2 (S178)	P25440-4	Bromodomain-containing protein 2	BRD2	TAILAPGSPASPPGS	0.59304	1.0242	1.33	0.715234	0.0634379			+	0.996832	63.803	21.481	S	178	+
BRD2 (S181)	P25440-4	Bromodomain-containing protein 2	BRD2	LAPGSPASPPGSLEP	0.59304	1.0242	1.33	0.715234	0.0634379			+	0.960477	63.803	21.481	S	181	+
BRD2 (S513)	P25440-4	Bromodomain-containing protein 2	BRD2	ALPTGYDSEEEEESR	0.67273	NaN	NaN	NaN	NaN				0.817265	50.752	30.16	S	513	+
BRD3 (S263)	Q15059	Bromodomain-containing protein 3	BRD3	ITASRSESPPPLSDP	0.95098	1.2689	1.5816	0.210272	0.47688			+	0.999041	92.112	80.398	S	263	+
BRD4 (S1117)	O60885	Bromodomain-containing protein 4	BRD4	VKEEKIHSPIIRSEP	0.40487	0.84339	1.3612	0.0873672	-0.202377			+	1	158.07	122.64	S	1117	+
BRD4 (S1051)	O60885	Bromodomain-containing protein 4	BRD4	HSPRHHKSDPYSTGH	0.39263	NaN	NaN	NaN	NaN				0.863561	34.179	28.519	S	1051	+
BRD7 (S279)	Q9NPI1	Bromodomain-containing protein 7	BRD7	WQREREDSGDAEAHA	0.43957	NaN	1.8425	0.942114	0.019467			+	1	100.58	91.128	S	279	+
BRD8 (S268)	Q9H0E9-4	Bromodomain-containing protein 8	BRD8	QKATPPPSPLLSELL	0.76517	1.516	2.5642	0.00409455	0.690273			+	0.996875	63.479	63.479	S	268	+
BRD8 (S284)	Q9H0E9-4	Bromodomain-containing protein 8	BRD8	KGSLLPTSPRLVNES	0.86235	1.5788	2.6041	0.000933173	0.774716			+	0.801399	55.721	43.508	S	284	+
BRD8 (T264)	Q9H0E9-4	Bromodomain-containing protein 8	BRD8	KMLGQKATPPPSPLL	0.76517	1.2979	2.5191	0.00524993	0.607043			+	1	82.865	82.865	T	264	+
BRD8 (T283)	Q9H0E9-4	Bromodomain-containing protein 8	BRD8	KKGSLLPTSPRLVNE	NaN	NaN	1.7748	NaN	NaN				0.787403	84.821	30.037	T	283	+
BRD9 (S566)	Q9H8M2	Bromodomain-containing protein 9	BRD9	RDQHHLGSPSRLSVG	1.2536	NaN	NaN	NaN	NaN				0.960637	64.534	24.532	S	566	+
BRD9 (S588)	Q9H8M2	Bromodomain-containing protein 9	BRD9	DPYEFLQSPEPAASA	0.44213	0.83247	1.192	0.114674	-0.230138				0.984531	93.949	57.445	S	588	+
BRD9 (S56)	Q9H8M2	Bromodomain-containing protein 9	BRD9	SSYYDDRSDHERERH	0.45476	0.78058	NaN	0.104045	-0.17366			+	0.993277	50.2	50.2	S	56	+
BRF2 (S362)	Q9HAW0-2	Transcription factor IIIB 50 kDa subunit	BRF2	VTGDENISDSEIEQY	0.40996	0.86308	NaN	0.377619	-0.175997				0.824277	60.541	60.541	S	362	+
BRI3BP (S248)	Q8WY22	BRI3-binding protein	BRI3BP	VLESLDRSKDK____	0.50411	NaN	NaN	NaN	NaN				0.989465	38.14	12.819	S	248	+
BRPF1 (S460)	P55201-4	Peregrin	BRPF1	ARRLPALSHSEGEED	0.41112	0.67746	0.73	0.141642	-0.600001			+	1	94.869	89.201	S	460	+
BRPF1 (S462)	P55201-4	Peregrin	BRPF1	RLPALSHSEGEEDED	0.41112	0.67746	0.73	0.141642	-0.600001			+	1	94.869	89.201	S	462	+
BRSK2 (S535)	Q8IWQ3-4	Serine/threonine-protein kinase BRSK2	BRSK2	SNLTPESSPELAKKS	0.63235	NaN	2.284	0.151771	0.436731				0.761828	36.767	29.321	S	535	+
BRSK2 (S367)	Q8IWQ3-4	Serine/threonine-protein kinase BRSK2	BRSK2	PPRKRVDSPMLNRHG	1.3532	0.71758	NaN	0.641896	0.552235				1	51.013	44.125	S	367	+
BRSK2 (S449)	Q8IWQ3-4	Serine/threonine-protein kinase BRSK2	BRSK2	LSTSPLSSPRVTPHP	NaN	1.6672	NaN	NaN	NaN				0.920288	37.624	23.466	S	449	+
BRSK2 (S382)	Q8IWQ3-4	Serine/threonine-protein kinase BRSK2	BRSK2	KRRPERKSMEVLSVT	0.35396	0.51041	NaN	0.146044	-0.660865			+	1	116.73	103.33	S	382	+
BRSK2 (S393)	Q8IWQ3-4	Serine/threonine-protein kinase BRSK2	BRSK2	LSVTDGGSPVPARRA	0.46306	1.3051	0.92343	0.789669	-0.114435			+	0.997382	122.5	101.15	S	393	+
BRSK2 (T531)	Q8IWQ3-4	Serine/threonine-protein kinase BRSK2	BRSK2	PEEMSNLTPESSPEL	0.80019	1.5752	NaN	0.060181	0.740417				0.97386	40.044	33.012	T	531	+
BRSK2;BRSK1 (S511)	Q8IWQ3-4	Serine/threonine-protein kinase BRSK2;Serine/threonine-protein kinase BRSK1	BRSK2;BRSK1	IKNSFLGSPRFHRRK	0.60035	1.1156	1.3929	0.476145	0.132659			+	1	107.83	78.358	S	511	+
BSG (S153)	P35613-3	Basigin	BSG	LDDDDAGSAPLKSSG	NaN	1.3384	NaN	NaN	NaN				1	26.21	21.819	S	153	+
BTBD16 (S30)	Q32M84	BTB/POZ domain-containing protein 16	BTBD16	RLPKQPFSGDLLSLS	NaN	NaN	1.417	NaN	NaN				0.98023	36.677	17.186	S	30
BTBD16 (S37)	Q32M84	BTB/POZ domain-containing protein 16	BTBD16	SGDLLSLSQMCKALS	NaN	NaN	1.417	NaN	NaN				0.810002	36.677	17.186	S	37
BTBD16 (S44)	Q32M84	BTB/POZ domain-containing protein 16	BTBD16	SQMCKALSIDFEEAL	NaN	NaN	1.417	NaN	NaN				0.982451	36.677	17.186	S	44
BUB1 (S655)	O43683-2	Mitotic checkpoint serine/threonine-protein kinase BUB1	BUB1	PSRDGKFSPIQEKSP	0.93259	NaN	NaN	NaN	NaN				1	33.972	26.428	S	655	+
BUB1 (S661)	O43683-2	Mitotic checkpoint serine/threonine-protein kinase BUB1	BUB1	FSPIQEKSPKQALSS	0.93259	NaN	NaN	NaN	NaN				1	33.972	26.428	S	661	+
BUD13 (S271)	Q9BRD0	BUD13 homolog	BUD13	LRRARHDSPDLAPNV	0.56025	1.1207	1.5228	0.300919	0.144486			+	1	229.02	229.02	S	271	+
BUD13 (S163)	Q9BRD0	BUD13 homolog	BUD13	RHDTPDPSPLRGARH	0.58908	1.0866	1.3812	0.53905	0.106822			+	1	124.39	111.33	S	163	+
BUD13 (S197)	Q9BRD0	BUD13 homolog	BUD13	PRRARHDSPDPSPPR	0.58048	1.1078	1.3743	0.552934	0.106634			+	1	84.515	74.929	S	197	+
BUD13 (S201)	Q9BRD0	BUD13 homolog	BUD13	RHDSPDPSPPRRPQH	0.58048	1.1078	1.3995	0.502596	0.115372			+	1	84.515	74.929	S	201	+
BUD13 (S214)	Q9BRD0	BUD13 homolog	BUD13	QHNSSGASPRRVRHD	NaN	NaN	1.1798	NaN	NaN				0.880271	68.516	62.982	S	214	+
BUD13 (S126)	Q9BRD0	BUD13 homolog	BUD13	FRHDTPDSSPRRVRH	0.69169	0.95841	1.4376	0.490465	0.142921			+	0.944588	149.59	110.55	S	126	+
BUD13 (S127)	Q9BRD0	BUD13 homolog	BUD13	RHDTPDSSPRRVRHG	0.71959	1.2753	1.6446	0.132391	0.364003			+	0.942285	122.63	37.896	S	127	+
BUD13 (S325)	Q9BRD0	BUD13 homolog	BUD13	YEYDPDISPPRKKQA	0.66205	1.131	1.7322	0.0617458	0.291135			+	0.999997	101.93	85.726	S	325	+
BUD13 (S222)	Q9BRD0	BUD13 homolog	BUD13	PRRVRHDSPDPSPPR	0.64559	1.084	1.4098	0.420016	0.159578				1	49.049	35.912	S	222	+
BUD13 (S226)	Q9BRD0	BUD13 homolog	BUD13	RHDSPDPSPPRRARH	0.64559	1.084	1.4098	0.420016	0.159578				1	49.049	35.912	S	226	+
BUD13 (T159)	Q9BRD0	BUD13 homolog	BUD13	PRRARHDTPDPSPLR	0.58908	1.0942	1.3812	0.532681	0.110174			+	1	124.39	111.33	T	159	+
BUD13 (T123)	Q9BRD0	BUD13 homolog	BUD13	NRHFRHDTPDSSPRR	0.6272	1.1496	1.678	0.0853785	0.257687			+	0.999994	149.59	110.55	T	123	+
BYSL (S98)	Q13895	Bystin	BYSL	PRMPQDGSDDEDEEW	0.67534	1.1948	1.7027	0.0857799	0.318823			+	1	222.91	168.93	S	98	+
BZW2 (S412)	Q9Y6E2	Basic leucine zipper and W2 domain-containing protein 2	BZW2	LQNAEEESESEGEEN	0.32666	0.54374	1.1642	0.0206462	-0.591874			+	1	96.059	96.059	S	412	+
BZW2 (S414)	Q9Y6E2	Basic leucine zipper and W2 domain-containing protein 2	BZW2	NAEEESESEGEEN__	0.32666	0.54374	1.1642	0.0206462	-0.591874			+	1	96.059	96.059	S	414	+
C11orf84 (S148)	Q9BUA3	Uncharacterized protein C11orf84	C11orf84	DVRAEQPSPPNSDSG	0.42777	0.74508	1.1303	0.0484912	-0.32491			+	0.999986	101.44	101.44	S	148	+
C11orf84 (S152)	Q9BUA3	Uncharacterized protein C11orf84	C11orf84	EQPSPPNSDSGQDAH	0.42777	0.74508	1.1303	0.0484912	-0.32491			+	0.968466	101.44	101.44	S	152	+
C11orf84 (S308)	Q9BUA3	Uncharacterized protein C11orf84	C11orf84	GGLPRAESPSPAPPP	0.53361	0.88338	1.0373	0.488241	-0.178005			+	0.999912	143.94	88.163	S	308	+
C11orf84 (S248)	Q9BUA3	Uncharacterized protein C11orf84	C11orf84	DPDPEPPSPDSPTET	0.50341	1.0152	NaN	0.49422	0.089227			+	0.999211	88.842	88.842	S	248	+
C11orf84 (S251)	Q9BUA3	Uncharacterized protein C11orf84	C11orf84	PEPPSPDSPTETFAA	0.57317	0.97441	NaN	0.145202	0.15326			+	0.967769	88.842	88.842	S	251	+
C11orf84 (S82)	Q9BUA3	Uncharacterized protein C11orf84	C11orf84	QEFLVGSSPGGSGRA	NaN	0.9472	1.2681	0.656581	-0.114601				0.877647	65.854	51.958	S	82	+
C12orf43 (S179)	Q96C57	Uncharacterized protein C12orf43	C12orf43	LQESAIHSPGTVEKE	0.70368	1.2585	2.2464	0.000495011	0.496833			+	0.860717	93.446	93.446	S	179	+
C12orf45 (S178)	Q8N5I9	Uncharacterized protein C12orf45	C12orf45	GKIEVLDSPASKKKK	0.91461	1.4078	NaN	0.0897424	0.755777				0.992529	96.464	84.616	S	178	+
C16orf72 (S167)	Q14CZ0	UPF0472 protein C16orf72	C16orf72	PPRLTVVSPNRATST	NaN	1.9	NaN	NaN	NaN				0.999871	63.734	47.596	S	167	+
C17orf75 (S18)	Q9HAS0	Protein Njmu-R1	C17orf75	GDEKELESSEEGGSA	0.67888	NaN	2.7176	0.182022	0.613333			+	0.751933	43.15	43.15	S	18	+
C17orf85 (S500)	Q53F19	Uncharacterized protein C17orf85	C17orf85	RLGKRPHSPEKAFSS	0.56283	1.0886	1.5717	0.203553	0.14792			+	0.999996	86.548	62.943	S	500	+
C18orf25 (S66)	Q96B23-2	Uncharacterized protein C18orf25	C18orf25	LMELRRDSSESQLAS	0.32819	0.94286	2.8061	0.837101	0.0981579			+	0.953211	187.92	178.27	S	66	+
C18orf25 (S67)	Q96B23-2	Uncharacterized protein C18orf25	C18orf25	MELRRDSSESQLAST	NaN	NaN	2.8307	NaN	NaN				0.808379	132.76	73.183	S	67	+
C19orf24 (S117)	Q9BVV8	Uncharacterized membrane protein C19orf24	C19orf24	EDPTEMASLDSDEET	0.75486	1.0588	1.2873	0.550981	0.179749			+	0.995443	133.23	125.73	S	117	+
C19orf24 (S120)	Q9BVV8	Uncharacterized membrane protein C19orf24	C19orf24	TEMASLDSDEETVFE	0.80819	1.4582	1.457	0.250269	0.426048			+	0.99749	133.23	125.73	S	120	+
C19orf24 (T113)	Q9BVV8	Uncharacterized membrane protein C19orf24	C19orf24	LANTEDPTEMASLDS	0.79223	NaN	1.3061	0.743169	0.196181				0.896982	104.44	94.061	T	113	+
C1orf52 (S158)	Q8N6N3	UPF0690 protein C1orf52	C1orf52	EGEETLESDDEKDEH	0.36362	0.67097	0.88732	0.0458537	-0.569821			+	0.999961	140.45	140.45	S	158	+
C1QBP (S201)	Q07021	Complement component 1 Q subcomponent-binding protein, mitochondrial	C1QBP	GQEDEAESDIFSIRE	0.78645	0.94894	2.2462	0.136825	0.414497			+	0.996642	86.785	74.932	S	201	+
C2CD4C (S178)	Q8TF44	C2 calcium-dependent domain-containing protein 4C	C2CD4C	GALAQVGSPGAGRRR	0.30865	0.69511	NaN	0.192284	-0.53688			+	0.999753	92.518	79.198	S	178	+
C2CD5 (S295)	Q86YS7-3	C2 domain-containing protein 5	C2CD5	KNQTYSFSPSKSYSR	0.59954	0.58623	NaN	0.748966	-0.180825				0.945508	79.986	35.443	S	295	+
C2CD5 (S659)	Q86YS7-3	C2 domain-containing protein 5	C2CD5	SRLLRSQSESSDEVT	0.56077	1.1653	2.8797	0.158155	0.470097			+	0.956264	109.38	104.1	S	659	+
C2CD5 (S662)	Q86YS7-3	C2 domain-containing protein 5	C2CD5	LRSQSESSDEVTELD	0.67972	1.1653	2.151	0.00323363	0.422303			+	0.828467	93.152	87.668	S	662	+
C2orf44 (S203)	Q9H6R7-3	WD repeat and coiled-coil-containing protein C2orf44	C2orf44	FRDSFSHSPGAVSSL	0.44806	1.0255	2.5014	0.439622	0.233005				0.99618	107.11	94.723	S	203	+
C2orf49 (S184)	Q9BVC5	Ashwin	C2orf49	LTHRKSPSGPVKSPP	NaN	1.3041	2.7047	0.118095	0.662456				0.799629	63.998	40.772	S	184	+
C2orf49 (S189)	Q9BVC5	Ashwin	C2orf49	SPSGPVKSPPLSPVG	0.86784	2.0705	2.8214	0.0184377	0.946693				0.982348	50.499	50.499	S	189	+
C2orf49 (S193)	Q9BVC5	Ashwin	C2orf49	PVKSPPLSPVGTTPV	0.86784	2.0705	2.7047	0.0218849	0.926379				0.977256	61.911	54.378	S	193	+
C6orf106 (S149)	Q9H6K1-2	Uncharacterized protein C6orf106	C6orf106	GNFNPFASPQKNRQS	0.49729	NaN	NaN	NaN	NaN				1	127.2	127.2	S	149	+
C6orf47 (S85)	O95873	Uncharacterized protein C6orf47	C6orf47	PQVEQLGSKRMDSLK	NaN	8.0055	NaN	NaN	NaN				1	37.722	12.063	S	85
C7orf50 (S175)	Q9BRJ6	Uncharacterized protein C7orf50	C7orf50	RELDEEGSDPPLPGR	1.288	1.9493	2.8143	0.0174662	1.10635	+		+	1	102.62	102.62	S	175	+
C8orf33 (T19)	Q9H7E9	UPF0488 protein C8orf33	C8orf33	AAAPGPGTPCASRGA	0.25185	0.77939	NaN	0.371278	-0.601031			+	0.806679	53.359	32.604	T	19	+
C9orf142 (S152)	Q9BUH6	Protein PAXX	C9orf142	TAVSPRKSPRPAGPQ	0.91511	1.7222	3.2588	0.00341027	0.952933			+	1	82.007	56.289	S	152	+
C9orf142 (S148)	Q9BUH6	Protein PAXX	C9orf142	AAEETAVSPRKSPRP	1.3229	2.3209	2.6851	0.0281209	1.18052	+		+	0.999987	151.07	74.243	S	148	+
C9orf78 (S15)	Q9NZ63	Uncharacterized protein C9orf78	C9orf78	FRRRRGDSESEEDEQ	0.48518	0.74563	2.1003	0.882956	0.0339693			+	0.999999	86.625	86.625	S	15	+
C9orf78 (S17)	Q9NZ63	Uncharacterized protein C9orf78	C9orf78	RRRGDSESEEDEQDS	0.48518	0.76796	NaN	0.356961	-0.13871			+	0.999992	86.625	86.625	S	17	+
C9orf78 (S261)	Q9NZ63	Uncharacterized protein C9orf78	C9orf78	EKPEPERSPPNRKRP	0.48034	0.69148	1.4368	0.184836	-0.189688			+	0.999997	138.81	96.973	S	261	+
C9orf78 (T253)	Q9NZ63	Uncharacterized protein C9orf78	C9orf78	RPLRVGDTEKPEPER	0.29675	NaN	1.4354	0.394514	-0.444061				0.995174	50.843	26.092	T	253	+
CAAP1 (S203)	Q9H8G2	Caspase activity and apoptosis inhibitor 1	CAAP1	EGDNGMDSDMEEEAD	0.65316	1.1395	1.6283	0.127533	0.258488			+	0.999999	74.769	66.481	S	203	+
CAAP1 (S312)	Q9H8G2	Caspase activity and apoptosis inhibitor 1	CAAP1	ILGLAESSPNEPKAA	0.44075	0.93927	1.4871	0.458046	-0.0672218			+	0.974573	177.66	162.29	S	312	+
CACTIN (S489)	Q8WUQ7	Cactin	CACTIN	ILKQEPQSPSRSLEP	NaN	NaN	1.3789	NaN	NaN				0.788089	41.432	32.519	S	489	+
CAD (S1859)	P27708	CAD protein;Glutamine-dependent carbamoyl-phosphate synthase;Aspartate carbamoyltransferase;Dihydroorotase	CAD	PPRIHRASDPGLPAE	0.57043	0.92134	1.1594	0.735865	-0.0721686			+	1	168.68	168.68	S	1859	+
CAD (S1406)	P27708	CAD protein;Glutamine-dependent carbamoyl-phosphate synthase;Aspartate carbamoyltransferase;Dihydroorotase	CAD	GAGGRRLSSFVTKGY	0.10629	0.26409	1.2247	0.123937	-1.45473			+	0.999191	128.51	61.552	S	1406	+
CAD (S1407)	P27708	CAD protein;Glutamine-dependent carbamoyl-phosphate synthase;Aspartate carbamoyltransferase;Dihydroorotase	CAD	AGGRRLSSFVTKGYR	NaN	0.26409	NaN	NaN	NaN				0.894743	98.254	58.707	S	1407	+
CALD1 (S382)	Q05682-5	Caldesmon	CALD1	CFTPKGSSLKIEERA	0.23103	0.54332	0.97646	0.0264147	-0.843384			+	0.946164	85.355	58.753	S	382	+
CALD1 (S528)	Q05682-5	Caldesmon	CALD1	QSVDKVTSPTKV___	0.7006	1.2934	1.4746	0.261837	0.305448			+	0.93896	83.869	28.608	S	528	+
CALD1 (S196)	Q05682-5	Caldesmon	CALD1	EEKPKRGSIGENQIK	0.14963	0.30359	0.98171	0.0568822	-1.32959			+	1	196.37	166.04	S	196	+
CALD1 (S12)	Q05682-5	Caldesmon	CALD1	SGSHGRRSLAALSQI	0.33909	0.28277	NaN	0.290805	-1.11784				1	142.1	96.042	S	12	+
CAMK2G (S321)	Q13555-5	Calcium/calmodulin-dependent protein kinase type II subunit gamma	CAMK2G	FSVGRQSSAPASPAA	NaN	NaN	1.4373	NaN	NaN				0.762636	98.882	57.5	S	321	+
CAMK4 (S356)	Q16566	Calcium/calmodulin-dependent protein kinase type IV	CAMK4	IQESHKASRDPSPIQ	0.53918	1.1659	1.8567	0.0944997	0.240404			+	0.932931	97.304	97.304	S	356	+
CAMK4 (S360)	Q16566	Calcium/calmodulin-dependent protein kinase type IV	CAMK4	HKASRDPSPIQDGNE	0.6494	1.1021	2.0639	0.0072315	0.353665			+	0.98495	100.95	90.977	S	360	+
CAMK4 (S352)	Q16566	Calcium/calmodulin-dependent protein kinase type IV	CAMK4	SHGSIQESHKASRDP	0.59048	1.1849	NaN	0.165585	0.315805				0.849725	100.95	90.977	S	352	+
CAMKK1 (S74)	Q8N5S9	Calcium/calmodulin-dependent protein kinase kinase 1	CAMKK1	SLSARKLSLQERPAG	0.52509	1.1578	2.7458	0.197173	0.412479			+	1	104.06	29.802	S	74	+
CAMKK2 (S125)	Q96RR4-5	Calcium/calmodulin-dependent protein kinase kinase 2	CAMKK2	NGRCICPSLPYSPVS	NaN	NaN	0.65487	NaN	NaN				0.974787	58.09	49.577	S	125	+
CAMKK2 (S129)	Q96RR4-5	Calcium/calmodulin-dependent protein kinase kinase 2	CAMKK2	ICPSLPYSPVSSPQS	0.68319	0.93747	NaN	0.411412	0.252044				0.911007	99.813	99.813	S	129	+
CAMKK2 (S133)	Q96RR4-5	Calcium/calmodulin-dependent protein kinase kinase 2	CAMKK2	LPYSPVSSPQSSPRL	0.56933	0.93747	NaN	0.288105	0.120533				0.788424	99.813	99.813	S	133	+
CAMKK2 (S137)	Q96RR4-5	Calcium/calmodulin-dependent protein kinase kinase 2	CAMKK2	PVSSPQSSPRLPRRP	0.68319	1.0296	2.4391	0.0791247	0.42566			+	0.877498	99.813	99.813	S	137	+
CAMKK2 (S100)	Q96RR4-5	Calcium/calmodulin-dependent protein kinase kinase 2	CAMKK2	HLSGRKLSLQERSQG	0.52509	1.1578	2.7458	0.197173	0.412479			+	1	104.06	29.802	S	100	+
CAMKK2 (S452)	Q96RR4-5	Calcium/calmodulin-dependent protein kinase kinase 2	CAMKK2	KTMIRKRSFGNPFEG	0.31913	0.4091	2.6286	0.599912	-0.348258			+	1	71.912	71.912	S	452	+
CAMKK2 (S468)	Q96RR4-5	Calcium/calmodulin-dependent protein kinase kinase 2	CAMKK2	RREERSLSAPGNLLT	NaN	NaN	3.1171	NaN	NaN				0.999947	133.88	77.473	S	468	+
CAMSAP1 (S285)	Q5T5Y3-2	Calmodulin-regulated spectrin-associated protein 1	CAMSAP1	DPEFPRASPRALGLT	0.66743	1.2434	1.8802	0.0251884	0.380018			+	1	124.94	71.548	S	285	+
CAMSAP1 (S802)	Q5T5Y3-2	Calmodulin-regulated spectrin-associated protein 1	CAMSAP1	VHFVEPLSPTGVAGH	NaN	2.2053	3.374	0.0503336	1.20091				0.964711	47.392	47.392	S	802	+
CAMSAP1 (S442)	Q5T5Y3-2	Calmodulin-regulated spectrin-associated protein 1	CAMSAP1	GRLYVSCSKSPNSHD	NaN	1.6627	NaN	NaN	NaN				0.766376	105.5	65.119	S	442
CAMSAP1 (S460)	Q5T5Y3-2	Calmodulin-regulated spectrin-associated protein 1	CAMSAP1	WTLLRQDSDSDVVDI	NaN	NaN	1.572	NaN	NaN				0.762861	40.952	35.975	S	460	+
CAMSAP1 (S222)	Q5T5Y3-2	Calmodulin-regulated spectrin-associated protein 1	CAMSAP1	ISLARSISKDSLASN	NaN	1.5092	1.7346	0.377498	0.447388				0.778347	94.891	59.858	S	222	+
CAMSAP2 (S1286)	Q08AD1-2	Calmodulin-regulated spectrin-associated protein 2	CAMSAP2	KRTPRSESVEGFLSP	0.60202	1.0759	1.8631	0.000210969	0.25644				0.97208	67.997	59.692	S	1286	+
CAMSAP2 (S435)	Q08AD1-2	Calmodulin-regulated spectrin-associated protein 2	CAMSAP2	PNRGITRSISNEGLT	NaN	NaN	1.9382	NaN	NaN				0.970732	210.2	210.2	S	435	+
CAMSAP2 (S437)	Q08AD1-2	Calmodulin-regulated spectrin-associated protein 2	CAMSAP2	RGITRSISNEGLTLN	0.56688	1.072	1.6266	0.11181	0.160489			+	0.999915	215.23	198.94	S	437	+
CANX (S583)	P27824	Calnexin	CANX	EDEILNRSPRNRKPR	0.58139	1.1586	1.9271	0.0237454	0.291527			+	1	232.6	204.94	S	583	+
CANX (S554)	P27824	Calnexin	CANX	KLEEKQKSDAEEDGG	0.54282	1.0588	NaN	0.223123	0.17393				1	124.45	103.98	S	554	+
CANX (S564)	P27824	Calnexin	CANX	EEDGGTVSQEEEDRK	0.52366	1.01	1.8515	0.0981027	0.15598			+	0.999517	155.2	144.72	S	564	+
CANX (T562)	P27824	Calnexin	CANX	DAEEDGGTVSQEEED	0.64779	1.0846	NaN	0.0923479	0.318823				0.909294	158.45	141.37	T	562	+
CAP1 (S300)	Q01518-2	Adenylyl cyclase-associated protein 1	CAP1	RSGPKPFSAPKPQTS	NaN	1.1974	1.8943	0.129601	0.343979				0.953047	156.29	116.1	S	300	+
CAP1 (S307)	Q01518-2	Adenylyl cyclase-associated protein 1	CAP1	SAPKPQTSPSPKRAT	0.32075	0.61373	1.1362	0.00910181	-0.554132			+	0.99405	219.72	168.85	S	307	+
CAP1 (S309)	Q01518-2	Adenylyl cyclase-associated protein 1	CAP1	PKPQTSPSPKRATKK	0.68492	1.0894	1.7238	0.0846001	0.287107			+	0.999992	209.43	209.43	S	309	+
CAP1 (T306)	Q01518-2	Adenylyl cyclase-associated protein 1	CAP1	FSAPKPQTSPSPKRA	0.6736	1.1291	1.1654	0.727024	0.10805			+	0.966714	194.92	143.03	T	306	+
CAP2 (S245)	P40123-2	Adenylyl cyclase-associated protein 2	CAP2	PTKSHTPSPTSPKSY	NaN	14.427	4.1008	0.287766	2.6965			+	0.870705	94.302	70.33	S	245	+
CAP2 (S248)	P40123-2	Adenylyl cyclase-associated protein 2	CAP2	SHTPSPTSPKSYPSQ	2.8047	6.4078	4.6184	0.026462	2.29109	+		+	0.795989	96.756	71.019	S	248	+
CAPG (S322)	P40121-2	Macrophage-capping protein	CAPG	ILPQGHESPIFKQFF	0.45002	1.3276	NaN	0.676151	0.201883			+	0.999872	54.66	47.937	S	322	+
CAPN15 (S456)	O75808	Calpain-15	CAPN15	APLRRRESMHVEQRR	NaN	NaN	4.585	NaN	NaN				1	28.283	28.283	S	456
CAPZA1 (S9)	P52907	F-actin-capping protein subunit alpha-1	CAPZA1	ADFDDRVSDEEKVRI	0.32371	0.59742	0.62007	0.0720582	-0.853906			+	1	105.39	105.39	S	9	+
CAPZA2 (S9)	P47755-2	F-actin-capping protein subunit alpha-2	CAPZA2	ADLEEQLSDEEKVRI	0.32907	0.57899	0.93554	0.00384367	-0.663288			+	1	171.29	142.33	S	9	+
CAPZB (S2)	P47756-2	F-actin-capping protein subunit beta	CAPZB	______MSDQQLDCA	0.18826	0.51065	1.7834	0.282051	-0.681992			+	1	139.78	127.42	S	2	+
CARHSP1 (S30)	Q9Y2V2	Calcium-regulated heat stable protein 1	CARHSP1	TPRSRERSPSPLRGN	0.94258	1.7769	2.3114	0.0245486	0.817002			+	1	159.26	99.401	S	30	+
CARHSP1 (S32)	Q9Y2V2	Calcium-regulated heat stable protein 1	CARHSP1	RSRERSPSPLRGNVV	0.93698	1.8588	2.3114	0.0286677	0.835806			+	1	159.26	99.401	S	32	+
CARHSP1 (S41)	Q9Y2V2	Calcium-regulated heat stable protein 1	CARHSP1	LRGNVVPSPLPTRRT	0.9942	1.7671	2.0945	0.0515895	0.792595			+	0.998198	113.65	104.6	S	41	+
CARHSP1 (S26)	Q9Y2V2	Calcium-regulated heat stable protein 1	CARHSP1	GLLDTPRSRERSPSP	0.81024	1.6482	NaN	0.0760511	0.782098			+	0.920981	95.302	95.302	S	26	+
CARHSP1 (S52)	Q9Y2V2	Calcium-regulated heat stable protein 1	CARHSP1	TRRTRTFSATVRASQ	1.2313	2.574	2.5391	0.0414086	1.1689	+		+	0.999955	132.86	27.559	S	52	+
CASC3 (S148)	O15234	Protein CASC3	CASC3	TVTGERQSGDGQEST	0.51706	0.94089	1.1927	0.587862	-0.0956929			+	0.967583	164.99	164.99	S	148	+
CASC3 (S265)	O15234	Protein CASC3	CASC3	IRKPRYGSPPQRDPN	0.48591	0.88486	1.3004	0.285153	-0.113525			+	0.999592	92.307	83.917	S	265	+
CASKIN1 (S787)	Q8WXD9	Caskin-1	CASKIN1	PTKTRPGSPQALGGP	NaN	NaN	5.1661	NaN	NaN				0.824409	52.329	35.613	S	787	+
CASP7 (S16)	P55210-2	Caspase-7;Caspase-7 subunit p20;Caspase-7 subunit p11	CASP7	EEQGVEDSANEDSVD	0.39869	0.75726	0.91667	0.109595	-0.451712			+	0.99992	141.09	134.37	S	16	+
CAST (S285)	P20810-9	Calpastatin	CAST	SSDFTCGSPTAAGKK	1.1459	1.9011	1.9712	0.0848439	0.86686			+	0.805119	107.56	102.79	S	285	+
CAST (S408)	P20810-9	Calpastatin	CAST	KPKPRSESELIDELS	1.813	NaN	2.203	0.334933	1.17048			+	0.971122	89.866	75.85	S	408	+
CAST (S11)	P20810-9	Calpastatin	CAST	PGQKPAASPRPRRAA	0.74324	1.2826	1.9964	0.0181772	0.47552			+	1	137.73	116.33	S	11	+
CBL (S483)	P22681	E3 ubiquitin-protein ligase CBL	CBL	AKVERPPSPFSMAPQ	NaN	1.5268	1.5808	0.490056	0.388777				0.843832	85.974	46.737	S	483	+
CBL (S486)	P22681	E3 ubiquitin-protein ligase CBL	CBL	ERPPSPFSMAPQASL	0.81657	1.3133	2.638	0.0082198	0.666159			+	0.97993	99.838	99.838	S	486	+
CBR3 (S30)	O75828	Carbonyl reductase [NADPH] 3	CBR3	RELCRQFSGDVVLTA	0.20059	0.24347	0.80426	0.0350882	-1.39065		+	+	0.999889	46.88	29.06	S	30	+
CBX3 (S93)	Q13185	Chromobox protein homolog 3	CBX3	KDGTKRKSLSDSESD	0.28969	NaN	NaN	NaN	NaN				0.955078	66.436	32.387	S	93	+
CBX5 (S92)	P45973	Chromobox protein homolog 5	CBX5	SESNKRKSNFSNSAD	0.40234	NaN	NaN	NaN	NaN				0.995016	48.711	48.711	S	92	+
CBX5 (S14)	P45973	Chromobox protein homolog 5	CBX5	RTADSSSSEDEEEYV	0.4024	0.86489	1.4049	0.149231	-0.178018				0.963	122.93	108.77	S	14	+
CBX8 (S311)	Q9HC52	Chromobox protein homolog 8	CBX8	GTRVRHGSGPPSSGG	0.93211	1.9669	2.7677	0.00973954	0.947124			+	0.999999	125.03	107.21	S	311	+
CBX8 (S256)	Q9HC52	Chromobox protein homolog 8	CBX8	QLARRQDSDLVQCGV	NaN	3.2568	3.5111	0.143981	1.51088				0.999852	80.439	72.447	S	256	+
CBY1 (S20)	Q9Y3M2	Protein chibby homolog 1	CBY1	TPPRKSASLSNLHSL	NaN	0.80467	NaN	NaN	NaN				0.912193	105.14	60.702	S	20	+
CCAR2 (S671)	Q8N163	Cell cycle and apoptosis regulator protein 2	CCAR2	AGAKLEDSEVRSVAS	0.40982	0.79465	NaN	0.156844	-0.235831			+	0.791869	58.272	21.818	S	671	+
CCAR2 (S675)	Q8N163	Cell cycle and apoptosis regulator protein 2	CCAR2	LEDSEVRSVASNQSE	0.39132	0.71643	1.035	0.0376571	-0.428954			+	0.994556	275.31	216.74	S	675	+
CCAR2 (S678)	Q8N163	Cell cycle and apoptosis regulator protein 2	CCAR2	SEVRSVASNQSEMEF	0.44773	0.83556	1.1837	0.132993	-0.225664			+	0.999238	287.75	232.29	S	678	+
CCAR2 (S681)	Q8N163	Cell cycle and apoptosis regulator protein 2	CCAR2	RSVASNQSEMEFSSL	0.37325	0.81678	1.0821	0.0910237	-0.367248			+	0.997756	143.67	128.13	S	681	+
CCAR2 (T484)	Q8N163	Cell cycle and apoptosis regulator protein 2	CCAR2	TSRRNAETPEATTQQ	0.40926	0.75074	NaN	0.0441317	-0.277821				0.777533	32.003	26.737	T	484	+
CCDC102A (S28)	Q96A19	Coiled-coil domain-containing protein 102A	CCDC102A	LTILGSPSPERMGPA	NaN	0.94158	0.94712	0.559575	-0.329418			+	0.974725	115.7	30.539	S	28	+
CCDC12 (S165)	Q8WUD4	Coiled-coil domain-containing protein 12	CCDC12	TEQKTCDSD______	0.39236	NaN	1.118	0.0969689	-0.422863			+	0.999884	143.27	143.27	S	165	+
CCDC130 (S332)	P13994	Coiled-coil domain-containing protein 130	CCDC130	AAQDRPMSPGDCPPE	0.36407	1.4011	1.2027	0.864452	-0.0688956			+	1	105.38	71.469	S	332	+
CCDC148 (Y239)	Q8NFR7-3	Coiled-coil domain-containing protein 148	CCDC148	FYKFTQKYQKKLQDF	0.015981	NaN	0.12038	0.0926948	-4.33936				0.999987	73.039	73.039	Y	239
CCDC43 (T139)	Q96MW1	Coiled-coil domain-containing protein 43	CCDC43	LAQYADVTDEEDEAD	0.50083	0.84157	1.0868	0.324485	-0.209392			+	0.996399	105.71	69.742	T	139	+
CCDC6 (S254)	Q16204	Coiled-coil domain-containing protein 6	CCDC6	DISMEIDSPENMMRH	NaN	1.665	NaN	NaN	NaN				0.999978	122.45	103.85	S	254	+
CCDC6 (S240)	Q16204	Coiled-coil domain-containing protein 6	CCDC6	EKLDQPVSAPPSPRD	0.70964	1.6577	1.569	0.213173	0.460792			+	1	113.25	54.136	S	240	+
CCDC6 (S244)	Q16204	Coiled-coil domain-containing protein 6	CCDC6	QPVSAPPSPRDISME	0.60896	1.5387	1.569	0.26178	0.351388			+	1	127.27	112.12	S	244	+
CCDC6 (S323)	Q16204	Coiled-coil domain-containing protein 6	CCDC6	EALCRQLSESESSLE	0.63181	1.0067	1.6784	0.102601	0.197491			+	0.999138	220.62	208.39	S	323	+
CCDC6 (S325)	Q16204	Coiled-coil domain-containing protein 6	CCDC6	LCRQLSESESSLEMD	0.35204	1.0158	1.4515	0.534506	-0.14928			+	0.87588	131.81	123.7	S	325	+
CCDC6 (S328)	Q16204	Coiled-coil domain-containing protein 6	CCDC6	QLSESESSLEMDDER	0.63181	1.057	1.0213	0.957912	-0.0179556			+	0.942843	211.73	196.91	S	328	+
CCDC6 (S419)	Q16204	Coiled-coil domain-containing protein 6	CCDC6	PSPRRSNSPDKFKRP	0.50475	0.90068	1.4287	0.464765	-0.0414603				0.987356	92.943	92.943	S	419	+
CCDC6 (S46)	Q16204	Coiled-coil domain-containing protein 6	CCDC6	GGGGGGKSGGIVISP	0.75468	0.89693	NaN	0.502009	0.291944				0.929044	73.498	23.339	S	46	+
CCDC6 (S52)	Q16204	Coiled-coil domain-containing protein 6	CCDC6	KSGGIVISPFRLEEL	0.66003	1.2224	NaN	0.0397914	0.418602			+	0.999997	117.53	47.119	S	52	+
CCDC6 (S367)	Q16204	Coiled-coil domain-containing protein 6	CCDC6	PSSSRPISPGLSYAS	0.36108	1.075	NaN	0.816658	-0.109194			+	0.845752	104.51	99.752	S	367	+
CCDC61 (S193)	Q9Y6R9-2	Coiled-coil domain-containing protein 61	CCDC61	QQRNRLGSGGSGDGP	0.4001	0.62635	0.93427	0.0476702	-0.532142			+	1	96.666	81.273	S	193	+
CCDC61 (S196)	Q9Y6R9-2	Coiled-coil domain-containing protein 61	CCDC61	NRLGSGGSGDGPSVS	0.4001	0.62635	0.93427	0.0476702	-0.532142			+	0.999974	96.666	81.273	S	196	+
CCDC8 (S261)	Q9H0W5	Coiled-coil domain-containing protein 8	CCDC8	DVCVPQASPRRWRPK	0.37608	0.58764	0.50312	0.143201	-0.89024			+	1	187.78	144.96	S	261	+
CCDC86 (S58)	Q9H6F5	Coiled-coil domain-containing protein 86	CCDC86	VQRAGLGSPERPPKT	0.6738	0.86641	0.87531	0.711764	-0.15681			+	1	73.466	61.303	S	58	+
CCDC86 (S66)	Q9H6F5	Coiled-coil domain-containing protein 86	CCDC86	PERPPKTSPGSPRLQ	NaN	0.87104	0.9795	0.45868	-0.361342			+	0.938859	57.989	57.989	S	66	+
CCDC86 (S69)	Q9H6F5	Coiled-coil domain-containing protein 86	CCDC86	PPKTSPGSPRLQQGA	0.51511	0.88126	0.92115	0.429222	-0.253237			+	0.991549	64.454	41.652	S	69	+
CCDC86 (S47)	Q9H6F5	Coiled-coil domain-containing protein 86	CCDC86	EETREPGSPPSVQRA	0.54812	0.83093	0.96554	0.448355	-0.229014			+	0.998202	177.12	158.62	S	47	+
CCDC86 (S18)	Q9H6F5	Coiled-coil domain-containing protein 86	CCDC86	LGGLRPESPESLTSV	0.52569	0.79083	1.1271	0.331423	-0.198491			+	0.999997	209.23	162.01	S	18	+
CCDC86 (S21)	Q9H6F5	Coiled-coil domain-containing protein 86	CCDC86	LRPESPESLTSVSRT	NaN	0.73709	NaN	NaN	NaN				0.970343	160.43	158.14	S	21	+
CCDC86 (S80)	Q9H6F5	Coiled-coil domain-containing protein 86	CCDC86	QQGAGLESPQGQPEP	0.72623	0.7564	0.69804	0.608841	-0.294903			+	1	74.568	74.568	S	80	+
CCDC86 (S91)	Q9H6F5	Coiled-coil domain-containing protein 86	CCDC86	QPEPGAASPQRQQDL	0.49059	0.73856	1.091	0.184635	-0.280261			+	1	204.5	204.5	S	91	+
CCDC86 (S102)	Q9H6F5	Coiled-coil domain-containing protein 86	CCDC86	QQDLHLESPQRQPEY	0.61711	0.8111	0.85033	0.550153	-0.244722			+	0.999998	118.52	107.53	S	102	+
CCDC86 (S110)	Q9H6F5	Coiled-coil domain-containing protein 86	CCDC86	PQRQPEYSPESPRCQ	0.61711	0.8111	0.85033	0.550153	-0.244722			+	0.958498	118.52	107.53	S	110	+
CCDC86 (S113)	Q9H6F5	Coiled-coil domain-containing protein 86	CCDC86	QPEYSPESPRCQPKP	0.48876	0.61881	1.2493	0.17065	-0.301975			+	0.99667	116.72	99.744	S	113	+
CCDC86 (T65)	Q9H6F5	Coiled-coil domain-containing protein 86	CCDC86	SPERPPKTSPGSPRL	0.68058	0.87614	0.84554	0.715123	-0.163266			+	0.938447	64.454	41.652	T	65	+
CCDC86 (T42)	Q9H6F5	Coiled-coil domain-containing protein 86	CCDC86	FESNPEETREPGSPP	0.56501	NaN	1.0344	0.673976	-0.215877			+	0.817457	148.02	131.53	T	42	+
CCDC88A (S237)	Q3V6T2-4	Girdin	CCDC88A	SAQSPCGSPGMKRTE	0.2274	0.40713	0.60654	0.00382962	-1.21876		+	+	0.994149	71.117	63.22	S	237	+
CCDC88A (S1386)	Q3V6T2-4	Girdin	CCDC88A	QYKFYDPSPPRRRGN	0.26299	0.45402	NaN	0.0162397	-0.959604				0.999987	79.116	44.308	S	1386	+
CCDC88A (S1416)	Q3V6T2-4	Girdin	CCDC88A	INRERQKSLTLTPTR	0.21671	0.42285	0.60978	0.00422662	-1.22113		+	+	0.991293	90.05	67.221	S	1416	+
CCDC88A (S1791)	Q3V6T2-4	Girdin	CCDC88A	EGTTRRTSIHDFLTK	0.13724	0.26722	1.1159	0.0900057	-1.37091			+	0.948147	112.42	55.198	S	1791	+
CCDC88A (S1673)	Q3V6T2-4	Girdin	CCDC88A	SVQIKSSSQENLLDE	0.23277	0.47376	0.96871	0.0170944	-0.90949			+	0.997892	205.27	143.11	S	1673	+
CCDC88A (S1707)	Q3V6T2-4	Girdin	CCDC88A	CGLARSVSGKTPGDF	0.483	2.07	1.1763	0.668542	0.244057			+	0.998168	150.39	138.37	S	1707	+
CCDC9 (S376)	Q9Y3X0	Coiled-coil domain-containing protein 9	CCDC9	ETKEGAASPAPETPQ	0.50608	NaN	1.4382	0.547174	-0.0575969			+	1	134.4	54.926	S	376	+
CCDC9 (S386)	Q9Y3X0	Coiled-coil domain-containing protein 9	CCDC9	PETPQPTSPETSPKE	0.43781	0.98791	1.4851	0.681883	-0.0468077			+	0.883274	83.253	83.253	S	386	+
CCDC9 (S202)	Q9Y3X0	Coiled-coil domain-containing protein 9	CCDC9	LDDPRRRSGPLEESE	0.1601	0.31501	NaN	0.0281046	-1.5813		+	+	0.999971	57.136	41.596	S	202	+
CCDC9 (S80)	Q9Y3X0	Coiled-coil domain-containing protein 9	CCDC9	NLGPSRRSPGTPRPP	0.41403	0.76871	1.1221	0.0523159	-0.329097			+	0.999867	135.81	111.59	S	80	+
CCDC9 (S60)	Q9Y3X0	Coiled-coil domain-containing protein 9	CCDC9	TAPRKGRSVEKENVA	NaN	0.92537	NaN	NaN	NaN				1	78.505	60.447	S	60	+
CCDC9 (T385)	Q9Y3X0	Coiled-coil domain-containing protein 9	CCDC9	APETPQPTSPETSPK	NaN	0.62394	NaN	NaN	NaN				0.755091	151.03	103.81	T	385	+
CCDC93 (S305)	Q567U6	Coiled-coil domain-containing protein 93	CCDC93	SELSAEESPEKLGTS	0.3917	0.85244	NaN	0.368959	-0.217812				0.944139	69.071	33.521	S	305	+
CCDC94 (S211)	Q9BW85	Coiled-coil domain-containing protein 94	CCDC94	KRRLLEDSDSEDEAA	0.39467	0.72497	0.78111	0.133237	-0.554501			+	0.999993	115.53	110.95	S	211	+
CCDC94 (S213)	Q9BW85	Coiled-coil domain-containing protein 94	CCDC94	RLLEDSDSEDEAAPS	0.39467	0.72497	0.78111	0.133237	-0.554501			+	0.999978	115.53	110.95	S	213	+
CCDC94 (S220)	Q9BW85	Coiled-coil domain-containing protein 94	CCDC94	SEDEAAPSPLQPALR	NaN	0.88853	NaN	NaN	NaN				0.968214	28.437	28.437	S	220	+
CCDC97 (S212)	Q96F63	Coiled-coil domain-containing protein 97	CCDC97	HQPPKPGSPGRPACP	0.38094	0.46648	0.38177	0.143893	-1.12784			+	0.893303	74.65	47.06	S	212	+
CCM2 (S293)	Q9BSQ5-3	Cerebral cavernous malformations 2 protein	CCM2	GRGIITDSFGRHRRA	0.2523	NaN	NaN	NaN	NaN				0.999943	123.35	99.156	S	293	+
CCNA2 (S5)	P20248	Cyclin-A2	CCNA2	___MLGNSAPGPATR	NaN	0.83454	2.6981	0.585526	0.338693				0.903174	46.158	16.625	S	5	+
CCNH (T315)	P51946	Cyclin-H	CCNH	KHEEEEWTDDDLVES	0.56653	0.83744	1.3447	0.708886	-0.0500817			+	1	129.05	79.422	T	315	+
CCNK (S340)	O75909	Cyclin-K	CCNK	VKRAVVVSPKEENKA	0.51068	0.78088	1.1185	0.270734	-0.222194			+	1	161.99	133.28	S	340	+
CCNL1 (S352)	Q9UK58	Cyclin-L1	CCNL1	EVKAEEKSPISINVK	0.29376	0.56332	0.92826	0.00182906	-0.734825			+	0.99998	192.4	143.22	S	352	+
CCNL1 (S329)	Q9UK58	Cyclin-L1	CCNL1	PDGTPALSTLGGFSP	NaN	0.53827	NaN	NaN	NaN				0.761275	117.65	106	S	329	+
CCNL1 (S335)	Q9UK58	Cyclin-L1	CCNL1	LSTLGGFSPASKPSS	0.343	0.60125	0.88453	0.0173808	-0.65217			+	0.998359	101.89	65.681	S	335	+
CCNL1 (S338)	Q9UK58	Cyclin-L1	CCNL1	LGGFSPASKPSSPRE	NaN	0.60125	0.86055	0.124664	-0.722122				0.878221	88.541	67.889	S	338	+
CCNL1 (S341)	Q9UK58	Cyclin-L1	CCNL1	FSPASKPSSPREVKA	NaN	0.53827	0.86055	0.0502457	-0.801939				0.796056	117.65	106	S	341	+
CCNL1 (S342)	Q9UK58	Cyclin-L1	CCNL1	SPASKPSSPREVKAE	0.40542	0.41802	0.86055	0.0836915	-0.759782				0.793554	101.89	65.681	S	342	+
CCNL1 (S445)	Q9UK58	Cyclin-L1	CCNL1	RRHHNHGSPHLKAKH	0.33334	0.8055	1.0608	0.0896109	-0.437879				1	80.318	41.359	S	445	+
CCNL1 (S372)	Q9UK58	Cyclin-L1	CCNL1	PEDRQQASKSPYNGV	0.28211	NaN	1.0927	0.144588	-0.677334				0.998974	84.169	54.401	S	372	+
CCNL2 (S147)	Q96S94-3	Cyclin-L2	CCNL2	AKKAKADSPVNGLPK	0.75897	1.1484	1.2537	0.526384	0.208707				1	92.906	76.287	S	147	+
CCNL2 (S108)	Q96S94-3	Cyclin-L2	CCNL2	LDGTSGFSPAPKLVE	0.9559	NaN	1.0047	0.885663	0.1424			+	0.999982	144.3	144.3	S	108	+
CCNL2 (S123)	Q96S94-3	Cyclin-L2	CCNL2	SPKEGKGSKPSPLSV	0.61484	1.2761	1.2112	0.645976	0.14155			+	0.960219	53.211	30.525	S	123	+
CCNL2 (S126)	Q96S94-3	Cyclin-L2	CCNL2	EGKGSKPSPLSVKNT	0.77412	1.2454	1.4281	0.300955	0.319841			+	0.999237	116.71	66.606	S	126	+
CCNY (S324)	Q8ND76	Cyclin-Y	CCNY	RRSARKRSASADNLT	0.3683	NaN	NaN	NaN	NaN				0.864061	111.35	83.491	S	324	+
CCNY (S326)	Q8ND76	Cyclin-Y	CCNY	SARKRSASADNLTLP	0.30008	0.60612	1.3309	0.0741898	-0.516105			+	0.999905	201.09	179.58	S	326	+
CCNY (S21)	Q8ND76	Cyclin-Y	CCNY	KLRRNAHSRLESYRP	NaN	1.1889	2.267	0.086034	0.4684				0.793118	41.088	41.088	S	21	+
CCNYL1 (S274)	Q8N7R7-3	Cyclin-Y-like protein 1	CCNYL1	AAMRRSFSADNFIGI	0.43103	0.9612	1.4786	0.531342	-0.0696036			+	0.999995	239.38	188.59	S	274	+
CCNYL1;CCNY (S73)	Q8ND76	Cyclin-Y-like protein 1;Cyclin-Y	CCNYL1;CCNY	STIFLSKSQTDVREK	NaN	0.54695	1.524	0.463705	-0.378134			+	0.974622	115.58	45.211	S	73	+
CCP110 (S366)	O43303-2	Centriolar coiled-coil protein of 110 kDa	CCP110	GSYAKLPSPEPSMSP	0.63783	0.92844	NaN	0.411561	0.195504			+	0.999995	67.019	47.233	S	366	+
CCP110 (S370)	O43303-2	Centriolar coiled-coil protein of 110 kDa	CCP110	KLPSPEPSMSPKMHR	NaN	NaN	1.4898	NaN	NaN				0.784236	79.492	47.503	S	370	+
CCP110 (S372)	O43303-2	Centriolar coiled-coil protein of 110 kDa	CCP110	PSPEPSMSPKMHRRR	0.58393	0.92844	1.9309	0.126782	0.18807			+	0.994224	113.77	89.612	S	372	+
CCP110 (S400)	O43303-2	Centriolar coiled-coil protein of 110 kDa	CCP110	PINACELSPKGKEQA	0.90713	1.4855	NaN	0.0504088	0.788607			+	1	89.297	57.836	S	400	+
CCT3 (S342)	P49368-2	T-complex protein 1 subunit gamma	CCT3	TILLRGASKEILSEV	NaN	NaN	3.7007	NaN	NaN				1	123.42	48.329	S	342	+
CCZ1;CCZ1B (S266)	P86791	Vacuolar fusion protein CCZ1 homolog;Vacuolar fusion protein CCZ1 homolog B	CCZ1;CCZ1B	PELAGRDSPIRAEMP	0.52657	NaN	NaN	NaN	NaN				0.999773	66.889	32.169	S	266	+
CD276 (S307)	Q5ZPR3-2	CD276 antigen	CD276	QPLKHSDSKEDDGQE	0.77155	1.5967	2.4858	0.00826328	0.704275			+	0.901349	144.27	101.32	S	307	+
CD2AP (S510)	Q9Y5K6	CD2-associated protein	CD2AP	GRFNGGHSPTHSPEK	0.56361	0.96883	2.3158	0.19008	0.278928				0.990915	160.87	79.588	S	510	+
CD2AP (S458)	Q9Y5K6	CD2-associated protein	CD2AP	QLPLRPKSVDFDSLT	0.58086	1.173	2.9933	0.144971	0.508797			+	1	144.7	93.907	S	458	+
CD2BP2 (S194)	O95400	CD2 antigen cytoplasmic tail-binding protein 2	CD2BP2	RKGPGQPSSPQRLDR	0.48692	0.87484	1.3416	0.232944	-0.103003			+	0.946965	101.75	52.772	S	194	+
CD2BP2 (S195)	O95400	CD2 antigen cytoplasmic tail-binding protein 2	CD2BP2	KGPGQPSSPQRLDRL	0.49119	0.81674	1.2745	0.179451	-0.156526			+	0.992235	124.39	87.447	S	195	+
CD2BP2 (S49)	O95400	CD2 antigen cytoplasmic tail-binding protein 2	CD2BP2	KGKHSLDSDEEEDDD	0.51764	0.79816	1.5427	0.504896	-0.0505276			+	0.950763	141.09	138.54	S	49	+
CD3EAP (S490)	O15446	DNA-directed RNA polymerase I subunit RPA34	CD3EAP	GPPLNSESGEEAPTG	0.53492	0.55084	0.72245	0.244323	-0.577914				0.929196	49.001	41.725	S	490	+
CD44 (S284)	P16070-18	CD44 antigen	CD44	KKKLVINSGNGAVED	0.94695	1.9731	1.4401	0.239502	0.64206			+	1	180.56	122.76	S	284	+
CD44 (S295)	P16070-18	CD44 antigen	CD44	AVEDRKPSGLNGEAS	0.17111	0.33805	1.8131	0.245941	-0.918349			+	0.999977	128.95	88.337	S	295	+
CD44 (S302)	P16070-18	CD44 antigen	CD44	SGLNGEASKSQEMVH	0.17144	1.1893	1.8793	0.685425	-0.295242			+	0.850966	140.95	94.375	S	302	+
CD44 (S304)	P16070-18	CD44 antigen	CD44	LNGEASKSQEMVHLV	0.63668	1.265	1.8489	0.0407437	0.357545			+	1	176.61	134.79	S	304	+
CDAN1 (S264)	Q8IWY9-1	Codanin-1	CDAN1	SSKQLQQSPTPTCPT	1.2062	NaN	NaN	NaN	NaN				0.793375	49.088	42.135	S	264	+
CDAN1 (S276)	Q8IWY9-1	Codanin-1	CDAN1	CPTPELGSPLPSRTG	1.2062	1.112	NaN	0.347524	0.785255				0.944249	49.088	42.135	S	276	+
CDC20 (T70)	Q12834	Cell division cycle protein 20 homolog	CDC20	SSSKVQTTPSKPGGD	0.4119	0.57978	NaN	0.227681	-0.459586			+	0.997373	115.37	71.023	T	70	+
CDC23 (S470)	Q9UJX2-3	Cell division cycle protein 23 homolog	CDC23	NTPTRRVSPLNLSSV	0.4207	0.74565	1.4439	0.0467406	-0.214802			+	0.999999	145.7	145.7	S	470	+
CDC23 (T478)	Q9UJX2-3	Cell division cycle protein 23 homolog	CDC23	PLNLSSVTP______	0.5961	0.86177	1.4551	0.835299	0.0261026			+	0.999979	145.7	145.7	T	478	+
CDC25B (S197)	P30305-3	M-phase inducer phosphatase 2	CDC25B	APDLMCLSPDRKMEV	0.27389	NaN	NaN	NaN	NaN				0.99978	41.188	32.9	S	197	+
CDC25C (S143)	P30307-4	M-phase inducer phosphatase 3	CDC25C	SGLYRSPSMPENLNR	1.7735	NaN	NaN	NaN	NaN				0.974992	57.328	46.843	S	143	+
CDC26 (S42)	Q8NHZ8	Anaphase-promoting complex subunit CDC26	CDC26	DVEVVGGSDGEGAIG	0.3867	0.70063	0.84611	0.0892269	-0.542294			+	0.999803	68.445	60.906	S	42	+
CDC42BPA (S1451)	Q5VT25-3	Serine/threonine-protein kinase MRCK alpha	CDC42BPA	INNKRRYSFRVPEEE	0.23322	0.5878	1.1335	0.0640724	-0.729289			+	0.999999	92.457	78.944	S	1451	+
CDC42BPA (S1627)	Q5VT25-3	Serine/threonine-protein kinase MRCK alpha	CDC42BPA	PRKTKSLSLESTDRG	0.22377	0.52424	1.3499	0.121067	-0.72019			+	0.996228	98.73	67.096	S	1627	+
CDC42BPB (S1690)	Q9Y5S2	Serine/threonine-protein kinase MRCK beta	CDC42BPB	SNPSGPPSPNSPHRS	0.45049	0.85456	2.0666	0.776625	0.0560895			+	0.999492	192.72	159.59	S	1690	+
CDC42BPB (S1693)	Q9Y5S2	Serine/threonine-protein kinase MRCK beta	CDC42BPB	SGPPSPNSPHRSQLP	NaN	2.4745	1.8373	0.401148	0.845556				0.892697	36.716	28.402	S	1693	+
CDC42EP1 (S343)	Q00587-2	Cdc42 effector protein 1	CDC42EP1	VLPQARASWESLDEE	0.55065	1.1245	3.0636	0.201338	0.473969			+	1	178.51	178.51	S	343	+
CDC42EP1 (S346)	Q00587-2	Cdc42 effector protein 1	CDC42EP1	QARASWESLDEEWRA	0.48465	1.0003	1.9091	0.320252	0.128843			+	1	170.91	155.98	S	346	+
CDC42EP1 (S101)	Q00587-2	Cdc42 effector protein 1	CDC42EP1	APPRRMASPPAPSPA	1.6619	2.3222	2.9201	0.0309298	1.33084	+			0.99966	67.251	50.585	S	101	+
CDC42EP1 (S113)	Q00587-2	Cdc42 effector protein 1	CDC42EP1	SPAPPAISPIIKNAI	1.6619	2.3222	2.9201	0.0309298	1.33084	+			0.999626	67.251	50.585	S	113	+
CDC42EP1 (S121)	Q00587-2	Cdc42 effector protein 1	CDC42EP1	PIIKNAISLPQLNQA	0.56733	1.0375	2.2186	0.104984	0.294403			+	1	189.98	156.19	S	121	+
CDC42EP1 (S192)	Q00587-2	Cdc42 effector protein 1	CDC42EP1	PGLRRSDSLLSFRLD	0.55311	1.0729	2.2175	0.107912	0.298092			+	1	207.34	105.37	S	192	+
CDC42EP2 (S141)	O14613	Cdc42 effector protein 2	CDC42EP2	HLETPQPSPQEGGSV	0.60401	NaN	NaN	NaN	NaN				0.999973	79.445	67.489	S	141	+
CDC42EP2 (T137)	O14613	Cdc42 effector protein 2	CDC42EP2	PPRLHLETPQPSPQE	0.60401	NaN	NaN	NaN	NaN				0.999998	79.445	67.489	T	137	+
CDC42EP4 (S292)	Q9H3Q1	Cdc42 effector protein 4	CDC42EP4	GWAAAAPSPGSARSM	1.0909	2.045	3.4936	0.000306754	1.15351	+		+	0.930237	94.406	76.312	S	292	+
CDC42EP4 (S295)	Q9H3Q1	Cdc42 effector protein 4	CDC42EP4	AAAPSPGSARSMGSH	1.447	2.6019	NaN	0.00203603	1.52976	+		+	0.825502	59.093	25.428	S	295	+
CDC42EP4 (S138)	Q9H3Q1	Cdc42 effector protein 4	CDC42EP4	GTSKLPKSLSSSPVK	1.8054	3.0481	2.976	0.0358295	1.5106	+		+	0.999988	104.9	86.448	S	138	+
CDC42EP4 (S140)	Q9H3Q1	Cdc42 effector protein 4	CDC42EP4	SKLPKSLSSSPVKKA	NaN	2.856	2.976	0.177926	1.29688				0.787255	89.43	80.073	S	140	+
CDC42EP4 (S142)	Q9H3Q1	Cdc42 effector protein 4	CDC42EP4	LPKSLSSSPVKKAND	1.8054	2.7442	NaN	0.0427959	1.72779	+		+	0.789635	104.9	86.448	S	142	+
CDC42EP4 (S118)	Q9H3Q1	Cdc42 effector protein 4	CDC42EP4	LFVKNAMSLPQLNEK	2.0865	2.9992	NaN	0.0524588	1.89627				1	94.023	21.934	S	118	+
CDC42EP4 (S174)	Q9H3Q1	Cdc42 effector protein 4	CDC42EP4	NGAAGPHSPDPLLDE	2.8395	4.3097	6.2511	0.00412197	2.25184	+		+	0.999999	93.949	68.229	S	174	+
CDCA3 (S68)	Q99618	Cell division cycle-associated protein 3	CDCA3	AQDSDPRSPTLGIAR	0.78759	NaN	1.2429	0.804016	0.156166				0.812695	60.938	56.39	S	68	+
CDCA3 (S87)	Q99618	Cell division cycle-associated protein 3	CDCA3	TSSGDPPSPLVKQLS	0.68087	NaN	1.7709	0.25665	0.306519			+	0.996001	47.139	35.607	S	87	+
CDCA3 (S199)	Q99618	Cell division cycle-associated protein 3	CDCA3	SSKVLGRSPLTILQD	0.72304	NaN	NaN	NaN	NaN				0.794764	94.929	83.141	S	199	+
CDCA3 (S209)	Q99618	Cell division cycle-associated protein 3	CDCA3	TILQDDNSPGTLTLR	0.72304	NaN	NaN	NaN	NaN				0.997367	94.929	83.141	S	209	+
CDCA5 (S21)	Q96FF9	Sororin	CDCA5	RSGPRAPSPTKPLRR	0.49922	0.82778	0.93875	0.331191	-0.289311			+	0.999383	63.473	63.473	S	21	+
CDCA5 (S75)	Q96FF9	Sororin	CDCA5	VEVPAVQSPRRSPRI	1.6493	1.8227	2.3058	0.082444	1.09713				1	53.188	41.918	S	75	+
CDCA5 (S79)	Q96FF9	Sororin	CDCA5	AVQSPRRSPRISFFL	NaN	1.2187	NaN	NaN	NaN				1	32.688	28.737	S	79	+
CDCA8 (S219)	Q53HL2	Borealin	CDCA8	YNISGNGSPLADSKE	0.8127	NaN	NaN	NaN	NaN				0.989214	80.706	58.474	S	219	+
CDH11 (S714)	P55287	Cadherin-11	CDH11	GLRPAPNSVDVDDFI	0.27771	0.16401	NaN	0.286134	-1.6548				0.999459	38.453	31.007	S	714	+
CDK1 (T161)	P06493	Cyclin-dependent kinase 1	CDK1	GIPIRVYTHEVVTLW	NaN	NaN	2.3731	NaN	NaN				0.999286	115.34	78.414	T	161	+
CDK11A (S564)	Q9UQ88-4	Cyclin-dependent kinase 11A	CDK11A	GLAREYGSPLKAYTP	0.44841	0.70978	2.4245	0.902248	0.0414033			+	0.999999	131.45	117.86	S	564	+
CDK11A (T570)	Q9UQ88-4	Cyclin-dependent kinase 11A	CDK11A	GSPLKAYTPVVVTQW	0.45271	0.58419	2.4245	0.907924	-0.0476518			+	0.998191	131.45	117.86	T	570	+
CDK11A (Y569)	Q9UQ88-4	Cyclin-dependent kinase 11A	CDK11A	YGSPLKAYTPVVVTQ	NaN	0.90114	NaN	NaN	NaN				0.879415	85.969	58.472	Y	569	+
CDK11B (S532)	P21127-6	Cyclin-dependent kinase 11B	CDK11B	GLAREYGSPLKAYTP	0.53074	0.92432	1.425	0.935387	-0.00610266			+	0.999985	104.88	104.88	S	532	+
CDK11B (T538)	P21127-6	Cyclin-dependent kinase 11B	CDK11B	GSPLKAYTPVVVTLW	0.55822	0.92848	1.425	0.832085	0.0203331			+	0.990774	104.88	104.88	T	538	+
CDK11B (Y530)	P21127-6	Cyclin-dependent kinase 11B	CDK11B	DFGLAREYGSPLKAY	0.50462	0.92017	NaN	0.408575	0.0200629				0.887597	74.987	71.548	Y	530	+
CDK11B;CDK11A (S185)	P21127-6	Cyclin-dependent kinase 11B;Cyclin-dependent kinase 11A	CDK11B;CDK11A	YSDKVKASHWSRSPP	0.46084	0.79478	1.1467	0.130978	-0.251119			+	0.986959	59.57	59.57	S	185	+
CDK11B;CDK11A (S190)	P21127-6	Cyclin-dependent kinase 11B;Cyclin-dependent kinase 11A	CDK11B;CDK11A	KASHWSRSPPRPPRE	0.50475	0.93882	1.13	0.51202	-0.134309				1	68.371	7.8931	S	190	+
CDK11B;CDK11A (S226)	P21127-6	Cyclin-dependent kinase 11B;Cyclin-dependent kinase 11A	CDK11B;CDK11A	LSDLQDISDSERKTS	0.51287	0.9845	1.2928	0.781381	-0.0390613			+	0.99193	173.06	143.62	S	226	+
CDK11B;CDK11A (S31)	P21127-6	Cyclin-dependent kinase 11B;Cyclin-dependent kinase 11A	CDK11B;CDK11A	MEITIRNSPYRREDS	0.49078	0.75311	NaN	0.412693	-0.144517			+	0.999958	113.07	56.982	S	31	+
CDK11B;CDK11A (T27)	P21127-6	Cyclin-dependent kinase 11B;Cyclin-dependent kinase 11A	CDK11B;CDK11A	RDHRMEITIRNSPYR	0.44605	NaN	NaN	NaN	NaN				0.79481	38.189	38.189	T	27	+
CDK12 (S420)	Q9NYV4-2	Cyclin-dependent kinase 12	CDK12	AKMDGKESKGSPVFL	0.51103	0.86223	1.6404	0.810386	0.00995364			+	0.998804	107.06	83.984	S	420	+
CDK12 (S423)	Q9NYV4-2	Cyclin-dependent kinase 12	CDK12	DGKESKGSPVFLPRK	0.5082	0.83791	1.6437	0.921823	-0.00550967			+	1	91.858	52.553	S	423	+
CDK12 (S1083)	Q9NYV4-2	Cyclin-dependent kinase 12	CDK12	TEPVKNSSPAPPQPA	NaN	0.79088	1.3982	0.0333256	-0.174255				0.933496	120.44	82.692	S	1083	+
CDK12 (S681)	Q9NYV4-2	Cyclin-dependent kinase 12	CDK12	ELPGGDLSPPDSPEP	0.5841	1.1507	1.794	0.0376667	0.256056			+	1	91.086	91.086	S	681	+
CDK12 (S685)	Q9NYV4-2	Cyclin-dependent kinase 12	CDK12	GDLSPPDSPEPKAIT	0.5841	1.1507	1.794	0.0376667	0.256056			+	1	91.086	91.086	S	685	+
CDK12 (S382)	Q9NYV4-2	Cyclin-dependent kinase 12	CDK12	SSSRSRHSSISPVRL	0.62187	1.0352	1.5482	0.228394	0.164458				0.955934	155.94	143.06	S	382	+
CDK12 (S383)	Q9NYV4-2	Cyclin-dependent kinase 12	CDK12	SSRSRHSSISPVRLP	0.62623	1.1254	1.6186	0.129494	0.229379			+	0.934219	100.44	100.44	S	383	+
CDK12 (S385)	Q9NYV4-2	Cyclin-dependent kinase 12	CDK12	RSRHSSISPVRLPLN	0.61296	1.0793	1.5482	0.211733	0.17758			+	0.999972	155.94	143.06	S	385	+
CDK12 (S274)	Q9NYV4-2	Cyclin-dependent kinase 12	CDK12	GSTSRRQSVSPPYKE	0.60442	0.86674	1.3521	0.998852	0.000228339			+	0.9993	93.633	86.44	S	274	+
CDK12 (S276)	Q9NYV4-2	Cyclin-dependent kinase 12	CDK12	TSRRQSVSPPYKEPS	0.60442	0.86674	1.3521	0.998852	0.000228339			+	0.990071	93.633	86.44	S	276	+
CDK12 (S332)	Q9NYV4-2	Cyclin-dependent kinase 12	CDK12	SPYGRRRSSSPFLSK	0.60788	1.0023	1.4947	0.351969	0.121073			+	0.995804	74.76	74.76	S	332	+
CDK12 (S333)	Q9NYV4-2	Cyclin-dependent kinase 12	CDK12	PYGRRRSSSPFLSKR	0.54608	0.97697	1.7195	0.00125304	0.124583			+	0.812848	74.76	74.76	S	333	+
CDK12 (S334)	Q9NYV4-2	Cyclin-dependent kinase 12	CDK12	YGRRRSSSPFLSKRS	0.59433	1.0599	1.7195	0.0289969	0.204481			+	0.905235	61.999	44.768	S	334	+
CDK12 (S265)	Q9NYV4-2	Cyclin-dependent kinase 12	CDK12	NYDSYKKSPGSTSRR	NaN	0.95069	1.075	0.595332	-0.231114			+	0.985295	102.57	102.57	S	265	+
CDK12 (S343)	Q9NYV4-2	Cyclin-dependent kinase 12	CDK12	FLSKRSLSRSPLPSR	0.40746	0.54046	NaN	0.250005	-0.518063			+	0.966932	50.786	34.253	S	343	+
CDK12 (S345)	Q9NYV4-2	Cyclin-dependent kinase 12	CDK12	SKRSLSRSPLPSRKS	0.40746	0.54046	NaN	0.250005	-0.518063			+	0.92842	50.786	34.253	S	345	+
CDK12 (S236)	Q9NYV4-2	Cyclin-dependent kinase 12	CDK12	DSSKQDDSPSGASYG	0.69377	NaN	NaN	NaN	NaN				0.877769	101.95	94.915	S	236	+
CDK12 (S249)	Q9NYV4-2	Cyclin-dependent kinase 12	CDK12	YGQDYDLSPSRSHTS	0.69377	0.85152	0.81773	0.696867	-0.183824			+	0.859411	101.95	94.915	S	249	+
CDK12 (T692)	Q9NYV4-2	Cyclin-dependent kinase 12	CDK12	SPEPKAITPPQQPYK	0.55326	1.3146	1.5689	0.298494	0.229532			+	1	91.937	51.567	T	692	+
CDK13 (S664)	Q14004-2	Cyclin-dependent kinase 13	CDK13	GGDDLSKSPEEKKTA	0.24593	0.47679	NaN	0.0386953	-0.972685			+	0.947943	96.379	95.957	S	664	+
CDK13 (S383)	Q14004-2	Cyclin-dependent kinase 13	CDK13	YERGGDVSPSPYSSS	0.26792	0.4971	1.1418	0.0349513	-0.739673			+	0.999899	161.21	143.11	S	383	+
CDK13 (S436)	Q14004-2	Cyclin-dependent kinase 13	CDK13	SRSRSRHSSISPSTL	0.24391	NaN	NaN	NaN	NaN				0.835638	59.294	45.916	S	436	+
CDK13 (S437)	Q14004-2	Cyclin-dependent kinase 13	CDK13	RSRSRHSSISPSTLT	0.66484	0.44059	NaN	0.737908	-0.312264			+	0.989572	86.756	33.504	S	437	+
CDK13 (S439)	Q14004-2	Cyclin-dependent kinase 13	CDK13	RSRHSSISPSTLTLK	0.40269	0.47884	NaN	0.283853	-0.613879			+	0.99182	86.756	33.504	S	439	+
CDK13 (S358)	Q14004-2	Cyclin-dependent kinase 13	CDK13	YSRRLPRSPSPYSRR	0.25115	0.45656	0.68914	0.00390459	-1.05448		+	+	0.999984	89.46	89.46	S	358	+
CDK13 (S360)	Q14004-2	Cyclin-dependent kinase 13	CDK13	RRLPRSPSPYSRRRS	0.25115	0.45656	0.68914	0.00390459	-1.05448		+	+	0.999045	89.46	89.46	S	360	+
CDK13 (S315)	Q14004-2	Cyclin-dependent kinase 13	CDK13	KAYRRRRSLSPLGGR	0.24051	0.50113	NaN	0.0739517	-0.952845			+	0.999573	37.458	27.119	S	315	+
CDK13 (S317)	Q14004-2	Cyclin-dependent kinase 13	CDK13	YRRRRSLSPLGGRDD	0.24051	0.50113	NaN	0.0739517	-0.952845			+	0.999573	37.458	27.119	S	317	+
CDK13 (S325)	Q14004-2	Cyclin-dependent kinase 13	CDK13	PLGGRDDSPVSHRAS	0.24051	0.50113	NaN	0.0739517	-0.952845			+	0.990859	37.458	27.119	S	325	+
CDK13 (S395)	Q14004-2	Cyclin-dependent kinase 13	CDK13	SSSSWRRSRSPYSPV	0.29996	0.4593	NaN	0.082076	-0.856383			+	0.999608	62.68	57.82	S	395	+
CDK13 (S397)	Q14004-2	Cyclin-dependent kinase 13	CDK13	SSWRRSRSPYSPVLR	0.36386	0.4593	NaN	0.213823	-0.717076			+	0.997723	89.747	76.739	S	397	+
CDK13 (S400)	Q14004-2	Cyclin-dependent kinase 13	CDK13	RRSRSPYSPVLRRSG	0.30384	0.4593	NaN	0.0898038	-0.847112			+	0.9976	89.747	76.739	S	400	+
CDK13 (T1186)	Q14004-2	Cyclin-dependent kinase 13	CDK13	DMRILELTPEPDRPR	0.22485	0.27447	NaN	0.120276	-1.43568			+	1	77.379	44.773	T	1186	+
CDK13 (T1058)	Q14004-2	Cyclin-dependent kinase 13	CDK13	LDDSRTNTPQGVLPS	0.17045	0.33638	NaN	0.0307701	-1.48877		+	+	0.924263	115.66	64.526	T	1058	+
CDK13 (Y399)	Q14004-2	Cyclin-dependent kinase 13	CDK13	WRRSRSPYSPVLRRS	NaN	0.4593	NaN	NaN	NaN				0.788853	40.676	40.676	Y	399	+
CDK16 (S110)	Q00536	Cyclin-dependent kinase 16	CDK16	NHPPRKISTEDINKR	0.15554	0.36083	0.8582	0.0322746	-1.29256		+	+	0.932946	73.9	21.411	S	110	+
CDK16 (S138)	Q00536	Cyclin-dependent kinase 16	CDK16	LEKLTLNSPIFDKPL	0.36947	0.73974	1.9994	0.658564	-0.124542			+	0.999753	152.94	120.66	S	138	+
CDK16 (S78)	Q00536	Cyclin-dependent kinase 16	CDK16	HEDLKMGSDGESDQA	NaN	NaN	2.5867	NaN	NaN				0.999323	64.273	57.172	S	78	+
CDK16 (S95)	Q00536	Cyclin-dependent kinase 16	CDK16	TSSDEVQSPVRVRMR	NaN	NaN	2.5867	NaN	NaN				0.999798	85.814	78.192	S	95	+
CDK16 (S12)	Q00536	Cyclin-dependent kinase 16	CDK16	KKIKRQLSMTLRGGR	0.62796	1.0535	2.1685	0.0391913	0.339607			+	0.990605	85.161	50.988	S	12	+
CDK16 (S119)	Q00536	Cyclin-dependent kinase 16	CDK16	EDINKRLSLPADIRL	0.30336	0.75216	2.9834	0.972924	-0.0188799			+	1	115.92	38.977	S	119	+
CDK16 (S153)	Q00536	Cyclin-dependent kinase 16	CDK16	SRRLRRVSLSEIGFG	0.28575	0.59355	2.5234	0.656914	-0.242059			+	0.999846	130.47	78.005	S	153	+
CDK17 (S180)	Q00537-2	Cyclin-dependent kinase 17	CDK17	SRRSRRASLSEIGFG	NaN	0.1951	NaN	NaN	NaN				0.997755	92.295	54.058	S	180	+
CDK17 (S137)	Q00537-2	Cyclin-dependent kinase 17	CDK17	NRIHRRISMEDLNKR	0.55927	0.30536	2.0747	0.643029	-0.332903				1	108.72	47.481	S	137	+
CDK17 (S146)	Q00537-2	Cyclin-dependent kinase 17	CDK17	EDLNKRLSLPADIRI	0.3056	0.60094	2.7223	0.762255	-0.167325			+	1	115.92	38.977	S	146	+
CDK17 (S9)	Q00537-2	Cyclin-dependent kinase 17	CDK17	KKFKRRLSLTLRGSQ	0.18154	0.4152	0.7139	0.00856939	-1.23926		+	+	0.999499	157.34	22.579	S	9	+
CDK18 (S130)	Q07002	Cyclin-dependent kinase 18	CDK18	SRMSRRASLSDIGFG	0.33228	0.38709	NaN	0.208771	-0.905952			+	0.999418	129.77	71.6	S	130	+
CDK18 (S12)	Q07002	Cyclin-dependent kinase 18	CDK18	KNFKRRFSLSVPRTE	0.10572	NaN	NaN	NaN	NaN				1	118.23	54.807	S	12	+
CDK18 (S87)	Q07002	Cyclin-dependent kinase 18	CDK18	RQNQRRFSMEDVSKR	0.15208	0.275	NaN	0.00331706	-1.71636		+	+	0.999993	94.767	39.453	S	87	+
CDK5RAP2 (S1238)	Q96SN8-4	CDK5 regulatory subunit-associated protein 2	CDK5RAP2	QNKFRDLSPPRYDSL	0.55891	1.3911	NaN	0.34912	0.391899				0.960762	45.608	41.506	S	1238	+
CDK7 (S164)	P50613	Cyclin-dependent kinase 7	CDK7	GLAKSFGSPNRAYTH	0.65499	NaN	2.5049	0.173043	0.528701			+	0.99239	70.538	61.989	S	164	+
CDK7 (T170)	P50613	Cyclin-dependent kinase 7	CDK7	GSPNRAYTHQVVTRW	0.65499	0.74297	2.3974	0.460995	0.240193			+	0.995935	70.538	61.989	T	170	+
CDK7 (Y169)	P50613	Cyclin-dependent kinase 7	CDK7	FGSPNRAYTHQVVTR	NaN	NaN	2.4611	NaN	NaN				0.9141	62.589	62.589	Y	169	+
CDR2 (S145)	Q01850	Cerebellar degeneration-related protein 2	CDR2	SSGQGRRSPGKCDQE	0.58692	0.80118	0.77584	0.475065	-0.318849			+	1	72.513	23.447	S	145	+
CDR2L (S179)	Q86X02	Cerebellar degeneration-related protein 2-like	CDR2L	DAFRLHSSSLELGPR	0.64462	NaN	NaN	NaN	NaN				0.832901	66.871	58.512	S	179	+
CDS2 (S21)	O95674	Phosphatidate cytidylyltransferase 2	CDS2	APPEDKESESEAKVD	NaN	1.0944	NaN	NaN	NaN				0.783448	53.895	53.895	S	21	+
CDS2 (S33)	O95674	Phosphatidate cytidylyltransferase 2	CDS2	KVDGETASDSESRAE	0.54372	1.2154	1.9687	0.0915195	0.2926			+	0.882186	109.02	76.225	S	33	+
CDYL (S34)	Q9Y232-2	Chromodomain Y-like protein	CDYL	VRWKGYDSEDDTWEP	0.56156	1.0577	1.9539	0.0350707	0.237663			+	0.992502	155.25	146.18	S	34	+
CDYL (S147)	Q9Y232-2	Chromodomain Y-like protein	CDYL	IKILVPKSPVKSRTA	0.76711	1.1706	1.9818	0.0340898	0.443251			+	1	109.16	109.16	S	147	+
CEBPZ (S629)	Q03701	CCAAT/enhancer-binding protein zeta	CEBPZ	QLDDHPESDDEENFI	0.4689	0.73605	1.3454	0.0651646	-0.202849			+	0.999223	141.85	141.85	S	629	+
CELF1 (S55)	Q92879-4	CUGBP Elav-like family member 1	CELF1	GQVPRTWSEKDLREL	0.29575	1.2013	NaN	0.819173	-0.173035			+	0.987921	44.318	29.542	S	55	+
CELSR1 (S2871)	Q9NYQ6	Cadherin EGF LAG seven-pass G-type receptor 1	CELSR1	PDQSLAESDSEDPSG	0.6215	1.7528	2.0775	0.112354	0.558842			+	0.912237	52.155	48.12	S	2871	+
CENPA (S17)	P49450-2	Histone H3-like centromeric protein A	CENPA	PEAPRRRSPSPTPTP	0.3287	0.63547	0.94011	0.0122693	-0.616724			+	1	144.41	105.37	S	17	+
CENPA (S19)	P49450-2	Histone H3-like centromeric protein A	CENPA	APRRRSPSPTPTPGP	0.3287	0.63626	0.91691	0.0159111	-0.628143			+	0.999245	133.23	87.167	S	19	+
CENPB (S156)	P07199	Major centromere autoantigen B	CENPB	RTPAAPASPAAVPSE	0.46042	0.73176	0.85033	0.197795	-0.435084			+	0.999984	123.61	84.087	S	156	+
CENPC (S73)	Q03188	Centromere protein C	CENPC	IKDTCIQSPSKECQK	NaN	0.95139	NaN	NaN	NaN				0.958918	54.368	44.172	S	73	+
CENPC (S538)	Q03188	Centromere protein C	CENPC	WVVKSEESPVYSNSS	0.38746	0.73736	0.89846	0.092643	-0.487908			+	0.975195	62.377	28.536	S	538	+
CENPF (S3150)	P49454	Centromere protein F	CENPF	KVKVAQRSPVDSGTI	0.41017	1.3078	1.352	0.969288	0.0115732			+	0.999662	67.418	67.418	S	3150	+
CENPI (S284)	Q92674-2	Centromere protein I	CENPI	KQRNRGPSPEPLKLM	0.32228	0.61351	0.9104	0.0105464	-0.658565				1	75.115	42.645	S	284	+
CENPJ (S405)	Q9HC77-2	Centromere protein J	CENPJ	SKLVTNQSTSEDQPL	NaN	0.65013	NaN	NaN	NaN				1	108.06	14.882	S	405	+
CENPJ (S407)	Q9HC77-2	Centromere protein J	CENPJ	LVTNQSTSEDQPLFK	NaN	0.65013	NaN	NaN	NaN				1	108.06	14.882	S	407
CENPJ (T402)	Q9HC77-2	Centromere protein J	CENPJ	GKESKLVTNQSTSED	NaN	0.65013	NaN	NaN	NaN				1	108.06	14.882	T	402
CENPJ (T406)	Q9HC77-2	Centromere protein J	CENPJ	KLVTNQSTSEDQPLF	NaN	0.65013	NaN	NaN	NaN				1	108.06	14.882	T	406
CENPT (S397)	Q96BT3	Centromere protein T	CENPT	DASGRAASPESASST	0.64686	NaN	1.6693	0.34451	0.226937				0.977518	59.898	43.266	S	397	+
CENPT (S47)	Q96BT3	Centromere protein T	CENPT	RALLETASPRKLSGQ	0.48403	0.72968	NaN	0.384345	-0.177306			+	0.984523	89.189	68.982	S	47	+
CEP112 (S242)	Q8N8E3	Centrosomal protein of 112 kDa	CEP112	FSLRKSSSFHDDHFL	NaN	NaN	2.2893	NaN	NaN				0.925424	65.956	38.927	S	242	+
CEP112 (S171)	Q8N8E3	Centrosomal protein of 112 kDa	CEP112	KLRVRSHSLSPTHRE	0.61912	1.2838	2.1708	0.0225908	0.428376			+	0.944613	62.167	38.126	S	171	+
CEP112 (S173)	Q8N8E3	Centrosomal protein of 112 kDa	CEP112	RVRSHSLSPTHREDG	0.4806	NaN	2.1402	0.59192	0.191879			+	0.913079	55.452	44.985	S	173	+
CEP112 (T175)	Q8N8E3	Centrosomal protein of 112 kDa	CEP112	RSHSLSPTHREDGQN	0.54323	1.1944	1.9088	0.0904898	0.268925			+	0.903303	62.167	38.126	T	175
CEP131 (S381)	Q9UPN4-3	Centrosomal protein of 131 kDa	CEP131	RQPAQELSPTPGGTA	0.95311	NaN	2.5958	0.0749014	0.824999				0.877145	54.288	21.554	S	381	+
CEP131 (S105)	Q9UPN4-3	Centrosomal protein of 131 kDa	CEP131	FLMLFEGSPSGKKRP	2.1318	2.4918	3.0584	0.0431897	1.50674	+		+	0.848463	101.34	84.943	S	105	+
CEP131 (S78)	Q9UPN4-3	Centrosomal protein of 131 kDa	CEP131	NNLRRSNSTTQVSQP	NaN	NaN	1.7377	NaN	NaN				0.804775	140.31	89.115	S	78	+
CEP135 (S439)	Q66GS9	Centrosomal protein of 135 kDa	CEP135	GIKRRDRSPSRLDTF	0.54228	0.92817	1.0797	0.600164	-0.127203			+	0.986055	49.62	49.62	S	439	+
CEP135 (S1134)	Q66GS9	Centrosomal protein of 135 kDa	CEP135	TLRSPSHSPEHRNV_	0.569	NaN	NaN	NaN	NaN				0.855566	43.936	35.749	S	1134	+
CEP135 (T1121)	Q66GS9	Centrosomal protein of 135 kDa	CEP135	MRRHGLATPPLSSTL	0.569	NaN	NaN	NaN	NaN				0.767781	44.3	33.784	T	1121	+
CEP152 (S1405)	O94986-3	Centrosomal protein of 152 kDa	CEP152	NSLPRNVSPEFVPCE	0.64964	1.2693	1.4751	0.281308	0.260249				1	67.877	62.208	S	1405	+
CEP170 (S971)	Q5SW79	Centrosomal protein of 170 kDa	CEP170	KDRCSTGSPSKDVTK	0.83537	NaN	NaN	NaN	NaN				0.973079	95.183	49.53	S	971	+
CEP170 (S1019)	Q5SW79	Centrosomal protein of 170 kDa	CEP170	SGRIRQPSVDLTDDD	NaN	0.88161	2.211	0.534241	0.23465			+	0.959115	55.708	48.843	S	1019	+
CEP170 (S1112)	Q5SW79	Centrosomal protein of 170 kDa	CEP170	RARLGEASDSELADA	0.39092	0.60266	NaN	0.141555	-0.469377			+	0.999127	107.61	92.221	S	1112	+
CEP170 (S1160)	Q5SW79	Centrosomal protein of 170 kDa	CEP170	PRRTRLGSLSARSDS	0.3211	0.75136	2.3709	0.806286	-0.102569			+	0.998642	115.98	115.98	S	1160	+
CEP170 (S1165)	Q5SW79	Centrosomal protein of 170 kDa	CEP170	LGSLSARSDSEATIS	0.59046	1.0875	1.1529	0.934952	0.0214609			+	0.999072	197.17	169.08	S	1165	+
CEP170 (S379)	Q5SW79	Centrosomal protein of 170 kDa	CEP170	KHDDGTQSDSENAGA	0.51767	0.98247	NaN	0.300867	0.0857369				0.957376	74.278	47.84	S	379	+
CEP170 (S838)	Q5SW79	Centrosomal protein of 170 kDa	CEP170	KSLVRQGSFTIEKPS	0.49204	0.99788	1.6384	0.365794	0.0614207			+	0.985006	166.36	166.36	S	838	+
CEP170 (S446)	Q5SW79	Centrosomal protein of 170 kDa	CEP170	GKLLKQKSEEPSVSI	0.75419	1.7477	1.6486	0.171097	0.539296			+	1	214.24	176.54	S	446	+
CEP170 (S958)	Q5SW79	Centrosomal protein of 170 kDa	CEP170	KSTQKRKSFTSLYKD	0.3976	NaN	1.9212	0.954257	-0.0227491			+	0.983725	56.225	51.331	S	958	+
CEP170 (S879)	Q5SW79	Centrosomal protein of 170 kDa	CEP170	ASRIRERSESLDPDS	NaN	1.0563	NaN	NaN	NaN				0.848116	74.89	32.978	S	879	+
CEP170 (S881)	Q5SW79	Centrosomal protein of 170 kDa	CEP170	RIRERSESLDPDSSM	0.67548	1.0348	2.0513	0.0382463	0.339355			+	0.981569	107.82	85.797	S	881	+
CEP170 (S356)	Q5SW79	Centrosomal protein of 170 kDa	CEP170	RTEEDSKSIKSDVPV	0.56156	0.94633	2.0356	0.151156	0.203857			+	0.967278	77.746	60.668	S	356	+
CEP170 (S359)	Q5SW79	Centrosomal protein of 170 kDa	CEP170	EDSKSIKSDVPVYLK	0.57416	1.2784	2.4911	0.0828199	0.456278			+	0.999902	105.63	105.63	S	359	+
CEP170 (S466)	Q5SW79	Centrosomal protein of 170 kDa	CEP170	ALLRSSGSLGHRPSQ	0.23441	0.29907	1.2142	0.102478	-1.01871			+	0.91045	62.916	57.375	S	466	+
CEP170;CEP170P1 (S1521)	Q5SW79	Centrosomal protein of 170 kDa;Cep170-like protein	CEP170;CEP170P1	PSPPKQKSSPVNNHH	0.77687	1.2087	1.8488	0.0617819	0.431326			+	0.924256	72.876	72.876	S	1521	+
CEP170;CEP170P1 (S1522)	Q5SW79	Centrosomal protein of 170 kDa;Cep170-like protein	CEP170;CEP170P1	SPPKQKSSPVNNHHS	0.77687	1.2087	1.8488	0.0617819	0.431326			+	0.91342	72.876	72.876	S	1522	+
CEP170;CEP170P1 (S1529)	Q5SW79	Centrosomal protein of 170 kDa;Cep170-like protein	CEP170;CEP170P1	SPVNNHHSPGQTPTL	0.84362	1.336	1.7686	0.0990259	0.497794			+	0.999486	89.604	47.222	S	1529	+
CEP170B (S1109)	Q9Y4F5-3	Centrosomal protein of 170 kDa protein B	CEP170B	MPRKRAGSFTGTSDP	0.51994	0.82461	2.0328	0.56438	0.0999526			+	0.997976	200.19	131.63	S	1109	+
CEP170B (S702)	Q9Y4F5-3	Centrosomal protein of 170 kDa protein B	CEP170B	PQDSRRRSPQEGPTW	0.61793	1.1404	2.2214	0.0254957	0.381571			+	1	110.08	100.03	S	702	+
CEP170B (S1044)	Q9Y4F5-3	Centrosomal protein of 170 kDa protein B	CEP170B	QALTRSNSLSTPRPT	0.75853	NaN	2.9297	0.129735	0.747568				0.984567	87.719	73.274	S	1044	+
CEP170B (S351)	Q9Y4F5-3	Centrosomal protein of 170 kDa protein B	CEP170B	PRKKRSQSFTHSPSG	0.63976	NaN	NaN	NaN	NaN				0.817316	67.019	45.571	S	351	+
CEP170B (S270)	Q9Y4F5-3	Centrosomal protein of 170 kDa protein B	CEP170B	DDRHSTKSDLPVHTR	NaN	NaN	7.8941	NaN	NaN				0.815045	33.425	24.493	S	270	+
CEP192 (S2110)	Q8TEP8-3	Centrosomal protein of 192 kDa	CEP192	PVKGPQGSPLLSRAA	0.47831	NaN	NaN	NaN	NaN				0.988484	119.46	77.973	S	2110	+
CEP192 (S565)	Q8TEP8-3	Centrosomal protein of 192 kDa	CEP192	SLLRKSRSTSDLDKD	0.35593	NaN	NaN	NaN	NaN				0.767433	70.451	38.837	S	565	+
CEP250 (S2229)	Q9BV73	Centrosome-associated protein CEP250	CEP250	LEKERLHSPGATSTA	NaN	1.3192	NaN	NaN	NaN				0.766267	47.639	36.165	S	2229	+
CEP350 (S473)	Q5VT06	Centrosome-associated protein 350	CEP350	GHIGRAESDPRLDVL	0.41264	0.62258	1.7959	0.435438	-0.205939				1	51.841	34.474	S	473	+
CEP55 (S425)	Q53EZ4	Centrosomal protein of 55 kDa	CEP55	NREKVAASPKSPTAA	0.88568	1.731	0.96014	0.575591	0.351989			+	0.772108	49.186	34.096	S	425	+
CEP55 (S428)	Q53EZ4	Centrosomal protein of 55 kDa	CEP55	KVAASPKSPTAALNE	0.88568	1.731	0.96014	0.575591	0.351989			+	0.772108	49.186	34.096	S	428	+
CEP68 (S478)	Q76N32-2	Centrosomal protein of 68 kDa	CEP68	KSEEEVESDDEYLAL	0.2796	0.42257	1.1278	0.045835	-0.803201			+	0.997791	94.01	78.921	S	478	+
CEP89 (S40)	Q96ST8-3	Centrosomal protein of 89 kDa	CEP89	PRTPPPRSPNPSPER	NaN	0.80971	NaN	NaN	NaN				0.900624	29.636	29.636	S	40	+
CEP89 (S44)	Q96ST8-3	Centrosomal protein of 89 kDa	CEP89	PPRSPNPSPERPRSA	NaN	0.80971	NaN	NaN	NaN				0.997527	29.636	29.636	S	44	+
CERS4 (S342)	Q9HA82	Ceramide synthase 4	CERS4	QMEKDIRSDVEESDS	1.9227	3.4893	NaN	0.00377556	1.94648	+			0.998805	67.498	62.783	S	342	+
CERS4 (S347)	Q9HA82	Ceramide synthase 4	CERS4	IRSDVEESDSSEEAA	2.4518	4.4152	NaN	0.00165601	2.2916	+			0.944617	67.498	62.783	S	347	+
CETN2 (S20)	P41208	Centrin-2	CETN2	SSQRKRMSPKPELTE	0.61076	1.3998	2.5331	0.0533791	0.537663			+	0.999968	76.85	66.192	S	20	+
CFDP1 (S250)	Q9UEE9	Craniofacial development protein 1	CFDP1	KSKLDWESFKEEEGI	NaN	NaN	1.1943	NaN	NaN				0.962091	35.174	31.899	S	250	+
CFL1 (S3)	P23528	Cofilin-1	CFL1	_____MASGVAVSDG	0.015886	0.025128	0.55545	0.0829029	-3.88025			+	1	156.73	120.14	S	3	+
CFL1 (S41)	P23528	Cofilin-1	CFL1	KAVLFCLSEDKKNII	0.51718	1.5966	2.0556	0.206969	0.420497			+	1	125.82	85.093	S	41	+
CFL2 (S3)	Q9Y281	Cofilin-2	CFL2	_____MASGVTVNDE	0.013631	0.049073	0.28972	0.0395765	-3.94499		+	+	0.999954	113.07	45.189	S	3	+
CHAF1A (S772)	Q13111	Chromatin assembly factor 1 subunit A	CHAF1A	LLSNHTGSPRSPSTT	0.94087	0.90585	0.99509	0.865328	0.0868329			+	0.955762	110.98	69.99	S	772	+
CHAF1A (S203)	Q13111	Chromatin assembly factor 1 subunit A	CHAF1A	RGDSQECSPRSCPEL	0.64985	0.9684	1.0178	0.886166	-0.0481679			+	0.991128	81.888	81.888	S	203	+
CHAF1A (S206)	Q13111	Chromatin assembly factor 1 subunit A	CHAF1A	SQECSPRSCPELTSG	0.64985	0.9684	1.0178	0.886166	-0.0481679			+	0.995286	81.888	81.888	S	206	+
CHAF1A (S65)	Q13111	Chromatin assembly factor 1 subunit A	CHAF1A	GTSVQSKSPDLEASL	0.47737	0.92294	NaN	0.807821	-0.0178136			+	0.993736	58.861	50.208	S	65	+
CHAF1B (S409)	Q13112	Chromatin assembly factor 1 subunit B	CHAF1B	KSQTHRGSSPGPRPV	0.73633	1.1779	1.4346	0.316568	0.27116			+	0.802659	102.64	95.435	S	409	+
CHAF1B (S410)	Q13112	Chromatin assembly factor 1 subunit B	CHAF1B	SQTHRGSSPGPRPVE	0.76202	1.1341	1.4066	0.361625	0.25995				0.969701	107.82	87.713	S	410	+
CHAF1B (S429)	Q13112	Chromatin assembly factor 1 subunit B	CHAF1B	SRTQDPSSPGTTPPQ	0.85832	0.83773	2.0043	0.307415	0.341811			+	0.894026	111.83	86.394	S	429	+
CHAMP1 (S416)	Q96JM3	Chromosome alignment-maintaining phosphoprotein 1	CHAMP1	WKAVPPVSPELRKPG	0.69146	1.2112	1.0961	0.734489	0.124908			+	1	63.408	19.095	S	416	+
CHAMP1 (S627)	Q96JM3	Chromosome alignment-maintaining phosphoprotein 1	CHAMP1	KKDNQESSDAELSSS	0.48293	1.0192	NaN	0.696869	0.0621036				0.942761	111.43	111.43	S	627	+
CHAMP1 (S476)	Q96JM3	Chromosome alignment-maintaining phosphoprotein 1	CHAMP1	QKSSRGGSPDLWKSS	0.486	0.97259	1.2107	0.549243	-0.102346			+	1	114.97	57.009	S	476	+
CHAMP1 (S87)	Q96JM3	Chromosome alignment-maintaining phosphoprotein 1	CHAMP1	HITSKHASPDKWNDK	0.49524	0.99199	1.2513	0.66968	-0.0679289			+	1	95.264	95.264	S	87	+
CHAMP1 (S427)	Q96JM3	Chromosome alignment-maintaining phosphoprotein 1	CHAMP1	RKPGPPLSPEIRSPA	0.49314	1.1386	1.7867	0.259191	0.167605			+	1	81.789	38.287	S	427	+
CHAMP1 (S432)	Q96JM3	Chromosome alignment-maintaining phosphoprotein 1	CHAMP1	PLSPEIRSPAGSPEL	NaN	0.8665	NaN	NaN	NaN				1	74.206	74.206	S	432	+
CHAMP1 (S436)	Q96JM3	Chromosome alignment-maintaining phosphoprotein 1	CHAMP1	EIRSPAGSPELRKPS	NaN	0.8665	NaN	NaN	NaN				1	74.206	74.206	S	436	+
CHAMP1 (S443)	Q96JM3	Chromosome alignment-maintaining phosphoprotein 1	CHAMP1	SPELRKPSGSPDLWK	0.61834	1.7959	1.4309	0.359697	0.388764			+	0.98257	136.38	53.546	S	443	+
CHAMP1 (S445)	Q96JM3	Chromosome alignment-maintaining phosphoprotein 1	CHAMP1	ELRKPSGSPDLWKLS	0.59593	1.0246	1.3588	0.645401	0.0762657			+	0.986381	145.08	102.36	S	445	+
CHAMP1 (S452)	Q96JM3	Chromosome alignment-maintaining phosphoprotein 1	CHAMP1	SPDLWKLSPDQRKTS	0.61834	1.0028	0.6409	0.639441	-0.277711			+	0.999999	114.69	101.59	S	452	+
CHAMP1 (S282)	Q96JM3	Chromosome alignment-maintaining phosphoprotein 1	CHAMP1	SPEPRKPSPSESPEP	0.45377	1.0725	1.4147	0.929674	-0.0134348			+	0.995788	159.47	120.73	S	282	+
CHAMP1 (S284)	Q96JM3	Chromosome alignment-maintaining phosphoprotein 1	CHAMP1	EPRKPSPSESPEPWK	0.57402	1.0892	1.0813	0.939289	-0.0222009			+	0.873554	125.99	114.85	S	284	+
CHAMP1 (S286)	Q96JM3	Chromosome alignment-maintaining phosphoprotein 1	CHAMP1	RKPSPSESPEPWKPF	0.46155	0.98019	0.86136	0.436042	-0.287144			+	0.998429	126.29	102.69	S	286	+
CHAMP1 (S297)	Q96JM3	Chromosome alignment-maintaining phosphoprotein 1	CHAMP1	WKPFPAVSPEPRRPA	0.62044	1.1814	0.73832	0.812758	-0.129211			+	1	86.886	52.327	S	297	+
CHAMP1 (S405)	Q96JM3	Chromosome alignment-maintaining phosphoprotein 1	CHAMP1	RKTAPTLSPEHWKAV	0.61424	1.0951	0.88518	0.843112	-0.0832772			+	0.999885	124.12	124.12	S	405	+
CHAMP1 (S459)	Q96JM3	Chromosome alignment-maintaining phosphoprotein 1	CHAMP1	SPDQRKTSPASLDFP	0.94578	1.274	1.0253	0.616282	0.267726			+	0.999819	258.96	173.79	S	459	+
CHAMP1 (S204)	Q96JM3	Chromosome alignment-maintaining phosphoprotein 1	CHAMP1	QKLAPVPSPEPQKPA	0.47921	0.95767	1.1518	0.470442	-0.14053			+	1	107.98	66.634	S	204	+
CHAMP1 (S214)	Q96JM3	Chromosome alignment-maintaining phosphoprotein 1	CHAMP1	PQKPAPVSPESVKAT	0.53638	0.99563	1.0216	0.662051	-0.125324			+	0.999448	107.98	66.634	S	214	+
CHAMP1 (S319)	Q96JM3	Chromosome alignment-maintaining phosphoprotein 1	CHAMP1	WKPGPPGSPRPWKSN	NaN	0.91295	NaN	NaN	NaN				0.999521	46.296	36.547	S	319	+
CHAMP1 (S386)	Q96JM3	Chromosome alignment-maintaining phosphoprotein 1	CHAMP1	SWKSPPASPESWKSG	0.833	1.1712	1.102	0.64027	0.200896			+	0.967312	60.139	53.34	S	386	+
CHAMP1 (T403)	Q96JM3	Chromosome alignment-maintaining phosphoprotein 1	CHAMP1	ELRKTAPTLSPEHWK	NaN	1.036	NaN	NaN	NaN				0.912101	65.695	65.695	T	403	+
CHCHD3 (S50)	Q9NX63	MICOS complex subunit MIC19	CHCHD3	GSKSQRYSGAYGASV	0.35283	0.79416	1.1088	0.0685225	-0.396089			+	0.997483	178.56	139.21	S	50	+
CHD1 (S1677)	O14646-2	Chromodomain-helicase-DNA-binding protein 1	CHD1	ASSSGPRSPLDQRSY	0.64408	0.83361	1.7692	0.405338	0.141347			+	0.996456	93.348	18.568	S	1677	+
CHD1 (S1688)	O14646-2	Chromodomain-helicase-DNA-binding protein 1	CHD1	QRSYGSRSPFEHSVE	0.67681	NaN	1.6175	0.433304	0.236847			+	0.998984	142.39	108.99	S	1688	+
CHD1 (S1693)	O14646-2	Chromodomain-helicase-DNA-binding protein 1	CHD1	SRSPFEHSVEHKSTP	NaN	0.93101	NaN	NaN	NaN				0.935195	51.175	44.526	S	1693	+
CHD1 (T1163)	O14646-2	Chromodomain-helicase-DNA-binding protein 1	CHD1	ELVDKSETDLRRLGE	NaN	9.0218	NaN	NaN	NaN				0.779589	93.649	13.288	T	1163
CHD2 (S1795)	O14647	Chromodomain-helicase-DNA-binding protein 2	CHD2	RSPPSQKSPHDSKSP	0.29397	0.51436	NaN	0.0119389	-0.789262				0.887484	58.814	52.169	S	1795	+
CHD2 (S1799)	O14647	Chromodomain-helicase-DNA-binding protein 2	CHD2	SQKSPHDSKSPLDHR	0.29397	0.54482	NaN	0.0227197	-0.747762			+	0.84158	52.169	52.169	S	1799	+
CHD2 (S1801)	O14647	Chromodomain-helicase-DNA-binding protein 2	CHD2	KSPHDSKSPLDHRSP	0.51785	0.51436	0.81743	0.206222	-0.567063				0.818551	33.665	33.665	S	1801	+
CHD2 (S1807)	O14647	Chromodomain-helicase-DNA-binding protein 2	CHD2	KSPLDHRSPLERSLE	0.51785	NaN	NaN	NaN	NaN				0.794656	31.27	27.028	S	1807	+
CHD3 (S66)	Q12873-3	Chromodomain-helicase-DNA-binding protein 3	CHD3	DRGRDRHSPPGCHLF	NaN	0.34722	NaN	NaN	NaN				1	45.836	25.662	S	66	+
CHD3 (S772)	Q12873-3	Chromodomain-helicase-DNA-binding protein 3	CHD3	QGDGPPSSPTNDPTV	0.27818	0.29723	NaN	0.187058	-1.22469				0.756428	94.922	77.853	S	772	+
CHD3 (S656)	Q12873-3	Chromodomain-helicase-DNA-binding protein 3	CHD3	PPPLDYGSGEDDGKS	0.18914	NaN	NaN	NaN	NaN				0.996721	30.135	18.178	S	656	+
CHD3 (S1660)	Q12873-3	Chromodomain-helicase-DNA-binding protein 3	CHD3	ETEADAPSPAPSLGE	0.32709	0.33257	0.57512	0.0506936	-1.1668			+	0.99989	168.42	144	S	1660	+
CHD4 (S1517)	Q14839	Chromodomain-helicase-DNA-binding protein 4	CHD4	EHVNGRWSMPELAEV	NaN	1.0014	1.3952	0.978246	-0.00556056			+	0.996983	43.24	37.12	S	1517
CHD4 (S1535)	Q14839	Chromodomain-helicase-DNA-binding protein 4	CHD4	KKMSQPGSPSPKTPT	NaN	1.0014	1.3952	0.978246	-0.00556056			+	0.755731	43.24	37.12	S	1535	+
CHD8 (S2239)	Q9HCK8-2	Chromodomain-helicase-DNA-binding protein 8	CHD8	LRAPGYPSSPVTTAS	NaN	NaN	1.6965	NaN	NaN				0.907739	129.38	117.46	S	2239	+
CHD8 (S2240)	Q9HCK8-2	Chromodomain-helicase-DNA-binding protein 8	CHD8	RAPGYPSSPVTTASG	0.64873	1.0825	2.5823	0.080566	0.452301			+	0.98968	116.04	60.827	S	2240	+
CHD8 (S1141)	Q9HCK8-2	Chromodomain-helicase-DNA-binding protein 8	CHD8	DDDLVEFSDLESEDD	0.62763	1.0067	1.382	0.566651	0.100855			+	0.999841	104.83	104.83	S	1141	+
CHD8 (S1145)	Q9HCK8-2	Chromodomain-helicase-DNA-binding protein 8	CHD8	VEFSDLESEDDERPR	0.62763	1.0067	1.382	0.566651	0.100855			+	1	104.83	104.83	S	1145	+
CHD8 (S1767)	Q9HCK8-2	Chromodomain-helicase-DNA-binding protein 8	CHD8	QDYEMRVSPSDTTPL	0.65561	1.1313	1.7687	0.0422174	0.29659			+	0.997444	69.782	59.812	S	1767	+
CHD8 (S1716)	Q9HCK8-2	Chromodomain-helicase-DNA-binding protein 8	CHD8	QYTSRTASPLPLRPD	0.52504	0.93635	1.4887	0.758364	0.0159536			+	0.816465	144.97	92.583	S	1716	+
CHD8 (S1729)	Q9HCK8-2	Chromodomain-helicase-DNA-binding protein 8	CHD8	PDAPVEKSPEETATQ	0.48982	0.86267	1.7173	0.861934	0.011845			+	0.976528	58.438	55.707	S	1729	+
CHD8 (T1714)	Q9HCK8-2	Chromodomain-helicase-DNA-binding protein 8	CHD8	HQQYTSRTASPLPLR	0.58847	0.89417	0.91453	0.602963	-0.185682			+	0.76953	115.87	65.718	T	1714	+
CHD9 (S611)	Q3L8U1-2	Chromodomain-helicase-DNA-binding protein 9	CHD9	KQKRKNESSDEISDA	0.39721	0.71854	NaN	0.0177388	-0.331001				0.999913	45.696	45.696	S	611	+
CHD9 (S612)	Q3L8U1-2	Chromodomain-helicase-DNA-binding protein 9	CHD9	QKRKNESSDEISDAE	0.39721	0.71854	NaN	0.0177388	-0.331001				0.999917	45.696	45.696	S	612	+
CHD9 (S616)	Q3L8U1-2	Chromodomain-helicase-DNA-binding protein 9	CHD9	NESSDEISDAEQMPQ	0.39721	0.71854	NaN	0.0177388	-0.331001				0.999914	45.696	45.696	S	616	+
CHD9 (S2058)	Q3L8U1-2	Chromodomain-helicase-DNA-binding protein 9	CHD9	NLKEEPQSSEEESMS	0.32367	0.55133	NaN	0.032443	-0.669766			+	0.999823	93.73	72.36	S	2058	+
CHD9 (S2059)	Q3L8U1-2	Chromodomain-helicase-DNA-binding protein 9	CHD9	LKEEPQSSEEESMSS	0.32367	0.55133	NaN	0.032443	-0.669766			+	0.999823	93.73	72.36	S	2059	+
CHERP (S815)	Q8IWX8	Calcium homeostasis endoplasmic reticulum protein	CHERP	GRRRRSRSRSPTPPS	0.29998	0.45532	0.7365	0.011531	-0.938388			+	0.996558	102.21	102.21	S	815	+
CHERP (S817)	Q8IWX8	Calcium homeostasis endoplasmic reticulum protein	CHERP	RRRSRSRSPTPPSSA	0.29998	0.45532	0.7365	0.011531	-0.938388			+	0.997012	102.21	102.21	S	817	+
CHERP (S813)	Q8IWX8	Calcium homeostasis endoplasmic reticulum protein	CHERP	SPGRRRRSRSRSPTP	0.29998	0.45532	0.7365	0.011531	-0.938388			+	0.998933	102.21	102.21	S	813	+
CHERP (T819)	Q8IWX8	Calcium homeostasis endoplasmic reticulum protein	CHERP	RSRSRSPTPPSSAGL	0.29998	0.45532	0.7365	0.011531	-0.938388			+	0.997013	102.21	102.21	T	819	+
CHFR (S486)	Q96EP1-5	E3 ubiquitin-protein ligase CHFR	CHFR	WKNMLTESLVALQRG	NaN	0.91683	NaN	NaN	NaN				1	20.85	13.657	S	486	+
CHFR (S498)	Q96EP1-5	E3 ubiquitin-protein ligase CHFR	CHFR	QRGVFLLSDYRVTGD	NaN	0.91683	NaN	NaN	NaN				1	20.85	13.657	S	498	+
CHFR (T484)	Q96EP1-5	E3 ubiquitin-protein ligase CHFR	CHFR	LTWKNMLTESLVALQ	NaN	0.91683	NaN	NaN	NaN				1	20.85	13.657	T	484	+
CHMP2B (S158)	Q9UQN3-2	Charged multivesicular body protein 2b	CHMP2B	STSKATISDEEIERQ	0.47615	0.79184	NaN	0.239671	-0.130173			+	0.999902	176.18	103.84	S	158	+
CHMP2B (T156)	Q9UQN3-2	Charged multivesicular body protein 2b	CHMP2B	SASTSKATISDEEIE	NaN	NaN	0.73368	NaN	NaN				0.998393	122.52	68.359	T	156	+
CHMP3 (S134)	Q9Y3E7-2	Charged multivesicular body protein 3	CHMP3	PPGAMAASEDEEEEE	0.37993	0.68911	1.0128	0.0270493	-0.472284			+	0.999719	75.261	75.261	S	134	+
CHP1 (T7)	Q99653	Calcineurin B homologous protein 1	CHP1	_MGSRASTLLRDEEL	0.22275	0.2889	0.75451	0.0183857	-1.28869		+	+	0.89669	152.59	88.7	T	7	+
CHRNA4 (T84)	P43681	Neuronal acetylcholine receptor subunit alpha-4	CHRNA4	DEKNQMMTTNVWVKQ	0.0040103	NaN	NaN	NaN	NaN				1	68.515	7.035	T	84
CHRNA4 (T85)	P43681	Neuronal acetylcholine receptor subunit alpha-4	CHRNA4	EKNQMMTTNVWVKQE	0.0040103	NaN	NaN	NaN	NaN				1	68.515	7.035	T	85
CHST14 (T7)	Q8NCH0	Carbohydrate sulfotransferase 14	CHST14	_MFPRPLTPLAAPNG	0.23723	NaN	NaN	NaN	NaN				1	61.648	25.537	T	7	+
CHTF18 (S865)	Q8WVB6	Chromosome transmission fidelity protein 18 homolog	CHTF18	ASARVENSPQVDGSP	0.66579	1.2921	1.6348	0.141142	0.330053			+	0.883884	77.222	63.809	S	865	+
CHTF18 (S871)	Q8WVB6	Chromosome transmission fidelity protein 18 homolog	CHTF18	NSPQVDGSPPGLEGL	0.74166	1.1728	1.7294	0.0964106	0.362416			+	0.999998	122.34	68.571	S	871	+
CIAPIN1 (S169)	Q6FI81-3	Anamorsin	CIAPIN1	KLSITKKSSPSVKPA	1.1985	1.6405	2.3696	0.0415052	0.906066				0.879702	123.72	95.423	S	169	+
CIAPIN1 (S170)	Q6FI81-3	Anamorsin	CIAPIN1	LSITKKSSPSVKPAV	1.3488	1.7767	2.3583	0.0535659	0.998937			+	0.933245	119	90.272	S	170	+
CIC (S1373)	Q96RK0	Protein capicua homolog	CIC	RPEEVLPSPTLQSLA	0.48438	0.83821	NaN	0.183594	-0.0767605			+	0.929745	73.649	73.649	S	1373	+
CIC (S1382)	Q96RK0	Protein capicua homolog	CIC	TLQSLATSPRAILGS	0.30448	NaN	NaN	NaN	NaN				0.913861	91.378	66.733	S	1382	+
CIC (S496)	Q96RK0	Protein capicua homolog	CIC	GFGRKVFSPVIRSSF	NaN	NaN	2.5811	NaN	NaN				1	76.332	44.489	S	496	+
CIR1 (S202)	Q86X95	Corepressor interacting with RBPJ 1	CIR1	PSQEYVASEGEEDPE	0.38307	0.82856	NaN	0.316714	-0.254379				0.92408	75.43	69.527	S	202	+
CIT (S1971)	O14578	Citron Rho-interacting kinase	CIT	TELRRDKSPGRPLER	0.42543	0.68908	0.86033	0.119653	-0.496371			+	1	103.21	22.297	S	1971	+
CIT (S1993)	O14578	Citron Rho-interacting kinase	CIT	LSTRRERSPGRLFED	0.48495	0.75146	0.82514	0.258898	-0.411808			+	1	188.13	162.68	S	1993	+
CIT (S582)	O14578	Citron Rho-interacting kinase	CIT	LVSARRRSDLYESEL	1.1984	1.7234	3.3217	0.00677283	1.09216	+		+	0.999999	82.925	64.604	S	582	+
CIT (S1940)	O14578	Citron Rho-interacting kinase	CIT	ITKRVASSPAPPEGP	0.36409	0.59652	0.65051	0.0899383	-0.775053			+	0.751413	107.17	93.156	S	1940	+
CIT (S480)	O14578	Citron Rho-interacting kinase	CIT	TRLHRRVSEVEAVLS	0.56191	1.2918	1.0548	0.917683	0.0376506			+	1	180.7	120.53	S	480	+
CIT (S440)	O14578	Citron Rho-interacting kinase	CIT	SVVSGLDSPAKTSSM	0.70159	1.0794	1.2788	0.580947	0.150636				0.999992	155.09	101.09	S	440	+
CIZ1 (S737)	Q9ULV3-5	Cip1-interacting zinc finger protein	CIZ1	YKAAKNPSPTTRPVS	NaN	0.4187	NaN	NaN	NaN				0.966848	25.718	16.285	S	737	+
CKAP5 (T832)	Q14008-2	Cytoskeleton-associated protein 5	CKAP5	SKHSTSGTDEGEDGD	0.40461	0.72146	NaN	0.00235476	-0.31476				0.839413	132.42	125.84	T	832	+
CKB (S164)	P12277	Creatine kinase B-type	CKB	LAVEALSSLDGDLAG	NaN	NaN	7.4493	NaN	NaN				0.846317	108.71	82.086	S	164	+
CKB (S4)	P12277	Creatine kinase B-type	CKB	____MPFSNSHNALK	NaN	NaN	4.3972	NaN	NaN				0.979581	82.505	40.11	S	4	+
CKB (T35)	P12277	Creatine kinase B-type	CKB	NHMAKVLTPELYAEL	NaN	NaN	4.6097	NaN	NaN				0.999999	108.72	72.942	T	35	+
CLASP1 (S1126)	Q7Z460-2	CLIP-associating protein 1	CLASP1	TEAIEKFSFRSQEDL	NaN	NaN	1.3528	NaN	NaN				0.984958	132.79	132.79	S	1126	+
CLASP1 (S1129)	Q7Z460-2	CLIP-associating protein 1	CLASP1	IEKFSFRSQEDLNEP	0.55513	1.0754	1.3552	0.694291	0.0641552			+	1	168.68	120.76	S	1129	+
CLASP1 (S1063)	Q7Z460-2	CLIP-associating protein 1	CLASP1	SSNTSVGSPSNTIGR	0.40434	0.67202	1.4314	0.0754055	-0.288056			+	0.997033	212.35	196.76	S	1063	+
CLASP1 (S646)	Q7Z460-2	CLIP-associating protein 1	CLASP1	RIRTRRQSSGSATNV	0.35922	0.85303	1.4853	0.259578	-0.212483			+	0.995583	199.36	147.19	S	646	+
CLASP1 (S600)	Q7Z460-2	CLIP-associating protein 1	CLASP1	GSLQRSRSDIDVNAA	0.41545	0.98442	1.3688	0.461077	-0.112936			+	0.9995	195.77	173.76	S	600	+
CLASP1 (S557)	Q7Z460-2	CLIP-associating protein 1	CLASP1	PQSDRSSSSSQESLN	0.36955	NaN	NaN	NaN	NaN				0.815618	138.21	120.99	S	557
CLASP1 (S797)	Q7Z460	CLIP-associating protein 1	CLASP1	AMRVLSTSTDLEAAV	0.87304	1.4693	NaN	0.0361879	0.753066			+	0.788896	101.05	74.643	S	797	+
CLASP2 (S1012)	O75122	CLIP-associating protein 2	CLASP2	LHSMPTHSSPRSRDY	0.70757	NaN	NaN	NaN	NaN				0.876666	117.95	77.987	S	1012	+
CLASP2 (S1013)	O75122	CLIP-associating protein 2	CLASP2	HSMPTHSSPRSRDYN	NaN	1.5712	0.86009	0.977489	-0.0295925			+	0.895904	195.94	137.35	S	1013	+
CLASP2 (S359)	O75122	CLIP-associating protein 2	CLASP2	SAGSSKASSLPGSLQ	0.33247	NaN	NaN	NaN	NaN				0.885905	86.189	61.266	S	359	+
CLASP2 (S360)	O75122	CLIP-associating protein 2	CLASP2	AGSSKASSLPGSLQR	0.33232	0.67543	0.25786	0.2284	-1.20421			+	0.973999	96.957	78.554	S	360	+
CLASP2 (S1029)	O75122	CLIP-associating protein 2	CLASP2	YNYSDSISPFNKSAL	0.72569	1.6806	2.1012	0.0514535	0.618601				0.997333	97.836	97.836	S	1029	+
CLASP2 (S955)	O75122	CLIP-associating protein 2	CLASP2	IQNFSFRSQEDMNEP	0.58962	1.9158	NaN	0.368157	0.661344				0.984566	74.471	46.146	S	955	+
CLASP2 (S525)	O75122	CLIP-associating protein 2	CLASP2	RIPRPSVSQGCSREA	0.43627	0.80263	NaN	0.0739028	-0.183508			+	0.997697	115.12	100.42	S	525	+
CLASP2 (S529)	O75122	CLIP-associating protein 2	CLASP2	PSVSQGCSREASRES	0.4616	0.89791	0.81861	0.352028	-0.353735			+	0.999996	115.12	93.122	S	529	+
CLASP2 (S368)	O75122	CLIP-associating protein 2	CLASP2	LPGSLQRSRSDIDVN	0.31024	1.0072	NaN	0.64841	-0.265655			+	0.804404	130.47	130.47	S	368	+
CLASP2 (S370)	O75122	CLIP-associating protein 2	CLASP2	GSLQRSRSDIDVNAA	0.45084	0.85242	0.72848	0.30965	-0.446175			+	0.999774	216.17	141.71	S	370	+
CLASP2 (S325)	O75122	CLIP-associating protein 2	CLASP2	PQSDRSSSSSQESLN	0.50044	1.045	0.64647	0.525166	-0.355461				0.821186	167.32	157.89	S	325	+
CLASP2 (S327)	O75122	CLIP-associating protein 2	CLASP2	SDRSSSSSQESLNRP	0.54973	1.1804	0.90126	0.823116	-0.0919084			+	0.980601	278.98	278.98	S	327	+
CLASP2 (S596)	O75122	CLIP-associating protein 2	CLASP2	MRVLNTGSDVEEAVA	0.45004	0.81105	0.41391	0.334603	-0.742811			+	0.999266	260.98	174.99	S	596	+
CLASP2 (T594)	O75122	CLIP-associating protein 2	CLASP2	SAMRVLNTGSDVEEA	0.44893	0.85325	0.47162	0.347017	-0.656837			+	0.989484	115.14	91.91	T	594	+
CLASRP (S285)	Q8N2M8-3	CLK4-associating serine/arginine rich protein	CLASRP	RLRGRKISPPSYARR	0.37943	0.72198	1.291	0.0124563	-0.333795			+	0.999998	99.53	68.844	S	285	+
CLASRP (S547)	Q8N2M8-3	CLK4-associating serine/arginine rich protein	CLASRP	KLTRPAASPAVGEKL	0.40651	0.692	1.7154	0.364475	-0.184353			+	0.983109	74.141	10.668	S	547	+
CLASRP (S294)	Q8N2M8-3	CLK4-associating serine/arginine rich protein	CLASRP	PSYARRDSPTYDPYK	NaN	0.027766	NaN	NaN	NaN				0.854652	49.298	34.096	S	294	+
CLCC1 (S324)	Q96S66-4	Chloride channel CLIC-like protein 1	CLCC1	TSGNTEGSPAAEKAQ	NaN	2.3281	NaN	NaN	NaN				0.859514	34.066	27.342	S	324	+
CLCN7 (S60)	P51798	H(+)/Cl(-) exchange transporter 7	CLCN7	LFRVGHMSSVELDDE	0.70464	1.1328	1.1841	0.664029	0.138944			+	0.802618	102.06	74	S	60	+
CLCN7 (S61)	P51798	H(+)/Cl(-) exchange transporter 7	CLCN7	FRVGHMSSVELDDEL	0.86592	1.5202	1.5452	0.194812	0.507516			+	0.807999	102.06	74	S	61	+
CLINT1 (S227)	Q14677-2	Clathrin interactor 1	CLINT1	KKARRGRSPKGEFKD	0.52504	0.90777	1.0901	0.511958	-0.148818				0.999962	53.585	53.585	S	227	+
CLINT1 (S281)	Q14677-2	Clathrin interactor 1	CLINT1	HYTGDKASPDQNAST	0.70203	1.461	1.613	0.170455	0.408165			+	0.975101	95.823	95.823	S	281	+
CLINT1 (T288)	Q14677-2	Clathrin interactor 1	CLINT1	SPDQNASTHTPQSSV	NaN	NaN	1.7892	NaN	NaN				0.778504	86.248	64.151	T	288
CLIP1 (S147)	P30622-2	CAP-Gly domain-containing linker protein 1	CLIP1	TPASRATSPLCTSTA	0.58379	NaN	NaN	NaN	NaN				0.844498	104.6	104.6	S	147	+
CLIP1 (S963)	P30622-2	CAP-Gly domain-containing linker protein 1	CLIP1	KELERKLSDLEKKME	1.5214	1.4848	2.3083	0.0965188	0.960229			+	1	111.27	29.315	S	963	+
CLIP1 (S310)	P30622-2	CAP-Gly domain-containing linker protein 1	CLIP1	TSASLKRSPSASSLS	NaN	1.1922	2.9499	0.231777	0.66034				0.974147	69.704	45.06	S	310	+
CLIP1 (S204)	P30622-2	CAP-Gly domain-containing linker protein 1	CLIP1	SNLSEAGSIKKGERE	0.55399	1.1149	1.8651	0.0433691	0.234096			+	0.999998	179.07	102.31	S	204	+
CLIP1;CLIP2 (S348)	P30622-2	CAP-Gly domain-containing linker protein 1;CAP-Gly domain-containing linker protein 2	CLIP1;CLIP2	SRYARKISGTTALQE	0.30958	0.36711	1.9831	0.367248	-0.550462			+	0.999697	180.93	130.06	S	348	+
CLIP2 (S294)	Q9UDT6-2	CAP-Gly domain-containing linker protein 2	CLIP2	RIGFPSTSPAKAKKT	0.28474	0.35943	NaN	0.146198	-1.07081			+	0.992255	79.23	32.043	S	294	+
CLIP2 (S888)	Q9UDT6-2	CAP-Gly domain-containing linker protein 2	CLIP2	LLEANRHSPGPERDL	0.27973	NaN	0.97691	0.0679205	-0.764246			+	1	89.261	64.974	S	888	+
CLK1 (S140)	P49759	Dual specificity protein kinase CLK1	CLK1	HRRKRTRSVEDDEEG	0.52659	0.87019	1.3837	0.534552	-0.0530419			+	0.99998	57.78	46.968	S	140	+
CLK1 (T138)	P49759	Dual specificity protein kinase CLK1	CLK1	KSHRRKRTRSVEDDE	0.52659	1.1282	1.3837	0.673493	0.0718316			+	0.99998	57.78	49.953	T	138	+
CLK2 (S98)	P49760-3	Dual specificity protein kinase CLK2	CLK2	YDTDYRHSYEYQREN	0.41608	0.78012	1.3729	0.0129096	-0.222628			+	0.997829	63.122	63.122	S	98	+
CLK2 (S50)	P49760-3	Dual specificity protein kinase CLK2	CLK2	RRRRREDSYHVRSRS	0.38917	NaN	NaN	NaN	NaN				0.916052	31.843	19.266	S	50	+
CLK3 (S76)	P49761-3	Dual specificity protein kinase CLK3	CLK3	TYRCEERSPSFGEDY	0.76866	1.2511	NaN	0.0778007	0.545249			+	0.99993	70.121	60.591	S	76	+
CLK3 (S78)	P49761-3	Dual specificity protein kinase CLK3	CLK3	RCEERSPSFGEDYYG	0.76866	1.2511	NaN	0.0778007	0.545249			+	0.999908	70.121	60.591	S	78	+
CLK3 (S49)	P49761-3	Dual specificity protein kinase CLK3	CLK3	PPPRRSRSRSHDRLP	0.66986	1.3038	2.0411	0.0114055	0.444063			+	0.999998	69.456	59.535	S	49	+
CLK3 (S51)	P49761-3	Dual specificity protein kinase CLK3	CLK3	PRRSRSRSHDRLPYQ	0.66986	1.3038	2.0411	0.0114055	0.444063			+	0.999996	69.456	59.535	S	51	+
CLK3 (S135)	P49761-3	Dual specificity protein kinase CLK3	CLK3	SSKRSSRSVEDDKEG	0.68446	1.5907	3.7255	0.0687116	0.839441				1	79.492	60.659	S	135	+
CLK3 (S9)	P49761-3	Dual specificity protein kinase CLK3	CLK3	HHCKRYRSPEPDPYL	0.73328	1.3086	2.3709	0.000991795	0.561361			+	1	210.91	210.91	S	9	+
CLK3 (Y7)	P49761-3	Dual specificity protein kinase CLK3	CLK3	_MHHCKRYRSPEPDP	0.72084	NaN	NaN	NaN	NaN				0.825393	116.19	116.19	Y	7	+
CLK4 (S138)	Q9HAZ1	Dual specificity protein kinase CLK4	CLK4	HRRKRSRSIEDDEEG	0.89023	1.3908	1.9569	0.056454	0.591641			+	0.999995	84.398	75.606	S	138	+
CLK4 (S136)	Q9HAZ1	Dual specificity protein kinase CLK4	CLK4	KSHRRKRSRSIEDDE	0.83603	1.2934	2.0692	0.0294348	0.553352			+	0.999997	84.398	75.606	S	136	+
CLN3 (S12)	Q13286-4	Battenin	CLN3	AGSRRRFSDSEGEET	0.97081	2.0582	1.7141	0.143242	0.758095			+	0.999993	103.9	96.204	S	12	+
CLN3 (S14)	Q13286-4	Battenin	CLN3	SRRRFSDSEGEETVP	1.0044	1.6177	1.9407	0.0756701	0.718348			+	0.999829	81.632	68.431	S	14	+
CLN6 (S31)	Q9NWW5	Ceroid-lipofuscinosis neuronal protein 6	CLN6	FLQARHGSVSADEAA	0.23437	0.40463	1.7181	0.234226	-0.706488				0.999967	115.57	84.717	S	31	+
CLNS1A (S102)	P54105	Methylosome subunit pICln	CLNS1A	ADEEEEDSDDDVEPI	0.51073	0.88579	1.7178	0.426108	0.0448067			+	1	273.45	273.45	S	102	+
CLSPN (S1225)	Q9HAW4-2	Claspin	CLSPN	NFVFHTLSPVKAEAA	1.0793	NaN	0.57993	0.91694	-0.166424			+	0.977656	78.848	78.848	S	1225	+
CLSPN (S746)	Q9HAW4-2	Claspin	CLSPN	AGGFRSPSPGLFRAS	0.47312	0.85673	NaN	0.0808864	-0.0779627				0.998805	88.819	76.33	S	746	+
CLTA (S176)	P09496-2	Clathrin light chain A	CLTA	VNDIDESSPGTEWER	0.49357	1.1596	1.3849	0.77097	0.0543081			+	0.931123	136.35	108.02	S	176	+
CLTA (S105)	P09496-2	Clathrin light chain A	CLTA	SQVDRLQSEPESIRK	1.209	3.4227	NaN	0.130531	1.59792				0.999998	120.77	68.281	S	105	+
CLTC (T394)	Q00610-2	Clathrin heavy chain 1	CLTC	APKGILRTPDTIRRF	NaN	0.60699	NaN	NaN	NaN				0.99655	59.227	32.078	T	394	+
CLUH (S664)	O75153	Clustered mitochondria protein homolog	CLUH	PPGQEAGSEEEGSSA	0.91366	1.33	1.2593	0.404711	0.370655			+	0.999472	107.33	96.068	S	664	+
CLVS2 (S147)	Q5SYC1-2	Clavesin-2	CLVS2	KEVEKELSPKSMKRS	0.41325	0.84157	0.98162	0.177153	-0.350778			+	1	130.53	130.53	S	147
CLVS2 (S156)	Q5SYC1-2	Clavesin-2	CLVS2	KSMKRSQSVVDPTVL	0.81714	2.1801	4.1351	0.0347861	1.12639	+		+	0.999749	142.95	111.29	S	156	+
CMIP (S196)	Q8IY22-3	C-Maf-inducing protein	CMIP	FINSRDNSPSLKEIR	NaN	5.7543	3.1874	0.267695	1.8517				0.999744	78.548	58.762	S	196	+
CMTM4 (S165)	Q8IZR5-3	CKLF-like MARVEL transmembrane domain-containing protein 4	CMTM4	YIRARTESRDVDSRP	NaN	0.41584	NaN	NaN	NaN				0.861431	67.644	44.197	S	165	+
CNNM3 (S652)	Q8NE01-2	Metal transporter CNNM3	CNNM3	PGVPVEGSPGRNPGV	1.2445	1.7686	1.6026	0.180808	0.772259			+	1	106.72	106.72	S	652	+
CNNM3 (T636)	Q8NE01-2	Metal transporter CNNM3	CNNM3	LLGEKTTTAAGSSHS	NaN	2.1087	2.0217	0.315667	0.799156				0.758372	42.468	42.468	T	636
CNOT2 (S165)	Q9NZN8-5	CCR4-NOT transcription complex subunit 2	CNOT2	MSSSGLGSPNRSSPS	0.57512	1.0536	1.5582	0.203787	0.138444			+	0.999727	156.96	145.17	S	165	+
CNOT4 (S307)	O95628-3	CCR4-NOT transcription complex subunit 4	CNOT4	SSNHSARSPFEGAVT	0.69497	0.86026	NaN	0.584155	0.202376				0.999888	90.714	78.153	S	307	+
CNP (S150)	P09543-2	2',3'-cyclic-nucleotide 3'-phosphodiesterase	CNP	EKNQWQLSADDLKKL	0.46613	0.96865	1.8438	0.518768	0.0779074			+	1	115.06	69.239	S	150	+
CNTLN (S1085)	Q9NXG0	Centlein	CNTLN	RIQVTSLSPSRSMDL	0.33406	NaN	NaN	NaN	NaN				0.750809	55.401	21.51	S	1085	+
COG4 (S11)	Q9H9E3	Conserved oligomeric Golgi complex subunit 4	COG4	LDSPPKLSGVQQPSE	NaN	0.84512	NaN	NaN	NaN				0.789604	46.982	41.982	S	11
COIL (T303)	P38432	Coilin	COIL	IKLGFSLTPSKGKTS	1.2174	1.9073	1.8359	0.115752	0.863337				0.997295	131.42	93.606	T	303	+
COL19A1 (S81)	Q14993	Collagen alpha-1(XIX) chain	COL19A1	KTCFKLGSALLIRDT	0.80856	1.4875	3.6	0.0339569	0.870834			+	1	119.68	50.405	S	81	+
COL4A3BP (S373)	Q9Y5P4	Collagen type IV alpha-3-binding protein	COL4A3BP	RFVQKPYSRSSSMSS	0.090538	0.80994	0.51243	0.17293	-1.41194				1	83.998	53.434	S	373	+
COL4A3BP (S132)	Q9Y5P4	Collagen type IV alpha-3-binding protein	COL4A3BP	SSLRRHGSMVSLVSG	0.23255	0.49349	NaN	0.0797099	-0.988205			+	0.999989	157.2	133.77	S	132	+
COL4A3BP (S150)	Q9Y5P4	Collagen type IV alpha-3-binding protein	COL4A3BP	YSATSTSSFKKGHSL	0.14127	0.3552	NaN	0.0983145	-1.58494			+	0.884692	120.94	120.94	S	150	+
COL4A3BP (S380)	Q9Y5P4	Collagen type IV alpha-3-binding protein	COL4A3BP	SRSSSMSSIDLVSAS	0.6491	NaN	NaN	NaN	NaN				0.871831	121.19	96.897	S	380	+
COPA (S173)	P53621	Coatomer subunit alpha;Xenin;Proxenin	COPA	GLRKKNLSPGAVESD	0.68216	1.3714	1.5058	0.240953	0.33085			+	1	100.11	56.342	S	173	+
COPB2 (S830)	P35606-2	Coatomer subunit beta'	COPB2	ELDGKPASPTPVIVA	0.39127	0.72545	1.259	0.00259112	-0.328783			+	0.972516	130.38	123.73	S	830	+
COPB2 (T832)	P35606-2	Coatomer subunit beta'	COPB2	DGKPASPTPVIVASH	NaN	NaN	1.2727	NaN	NaN				0.862399	98.326	98.326	T	832	+
COPE (S99)	O14579-3	Coatomer subunit epsilon	COPE	AHESRRDSIVAELDR	0.21334	0.3123	0.7406	0.0100619	-1.28094		+	+	1	109	55.76	S	99	+
CORO7 (S830)	P57737-2	Coronin-7	CORO7	EDPLPQDSFEGVDED	1.4495	NaN	3.3316	0.10609	1.30744				1	43.12	30.76	S	830	+
CPD (T1121)	O75976-2	Carboxypeptidase D	CPD	SHEFQDETDTEEETL	0.37938	0.69955	0.89853	0.0651186	-0.523319			+	0.999971	130.47	119.83	T	1121	+
CPD (T1123)	O75976-2	Carboxypeptidase D	CPD	EFQDETDTEEETLYS	0.37938	0.69955	0.89853	0.0651186	-0.523319			+	0.999967	130.47	119.83	T	1123	+
CPSF1 (S766)	Q10570	Cleavage and polyadenylation specificity factor subunit 1	CPSF1	KEEARRSSQPPADRD	NaN	0.96464	NaN	NaN	NaN				0.764591	35.624	35.624	S	766	+
CPSF2 (S419)	Q9P2I0	Cleavage and polyadenylation specificity factor subunit 2	CPSF2	SKEADIDSSDESDIE	0.4704	0.6296	NaN	0.381808	-0.304324			+	1	112.11	112.11	S	419	+
CPSF2 (S420)	Q9P2I0	Cleavage and polyadenylation specificity factor subunit 2	CPSF2	KEADIDSSDESDIEE	0.4704	0.6296	NaN	0.381808	-0.304324			+	1	112.11	112.11	S	420	+
CPSF2 (S423)	Q9P2I0	Cleavage and polyadenylation specificity factor subunit 2	CPSF2	DIDSSDESDIEEDID	0.4704	0.6296	NaN	0.381808	-0.304324			+	1	112.11	112.11	S	423	+
CPSF6 (S440)	Q16630-3	Cleavage and polyadenylation specificity factor subunit 6	CPSF6	SRRHKSRSRDRHDDY	0.40532	0.71987	1.4311	0.0535019	-0.253915				1	86.772	86.772	S	440	+
CPSF6 (T331)	Q16630-3	Cleavage and polyadenylation specificity factor subunit 6	CPSF6	PPGREMDTARTPLSE	0.31633	NaN	NaN	NaN	NaN				0.798543	64.249	38.446	T	331	+
CPSF7 (S186)	Q8N684-2	Cleavage and polyadenylation specificity factor subunit 7	CPSF7	RAHSRDSSDSADGRA	0.31045	NaN	NaN	NaN	NaN				0.804163	104.33	96.138	S	186	+
CPSF7 (S60)	Q8N684-2	Cleavage and polyadenylation specificity factor subunit 7	CPSF7	PPVRQEPSPKPNNKT	NaN	0.97696	NaN	NaN	NaN				0.995084	36.657	36.657	S	60	+
CPSF7 (T194)	Q8N684-2	Cleavage and polyadenylation specificity factor subunit 7	CPSF7	DSADGRATPSENLVP	0.29685	0.5462	NaN	0.0185097	-0.738904			+	0.994181	172.32	172.32	T	194	+
CRAMP1L (S338)	Q96RY5	Protein cramped-like	CRAMP1L	HAWARVQSLAQNPRL	0.27596	NaN	0.1025	0.362145	-2.40033				1	83.869	12.503	S	338	+
CREBBP (S1038)	Q92793-2	CREB-binding protein	CREBBP	GTASQSTSPSQPRKK	0.61289	1.0636	1.2743	0.722729	0.0768497				0.764889	97.408	89.51	S	1038	+
CREBBP (S2025)	Q92793-2	CREB-binding protein	CREBBP	VQPPRSISPSALQDL	NaN	2.2498	NaN	NaN	NaN				0.90674	84.31	47.55	S	2025	+
CREM (S47)	Q03060-8	cAMP-responsive element modulator	CREM	QGVVMAASPGSLHSP	0.47212	0.94982	NaN	0.962376	-0.00508217			+	0.968332	93.529	93.529	S	47	+
CROCC (S754)	Q5TZA2-2	Rootletin	CROCC	LGLGRAPSPAPRPVP	0.38588	0.80128	0.8777	0.145346	-0.461136				0.999781	44.587	38.11	S	754	+
CRTC1 (S113)	Q6UUV9-3	CREB-regulated transcription coactivator 1	CRTC1	RERGRLGSPHRRPLS	0.47598	0.80172	1.191	0.15368	-0.213165				0.999968	70.438	70.438	S	113	+
CRTC1 (T149)	Q6UUV9-3	CREB-regulated transcription coactivator 1	CRTC1	ADTSWRRTNSDSALH	0.52914	NaN	1.0866	0.587936	-0.227677			+	0.90754	201.73	201.73	T	149	+
CRTC3 (S370)	Q6UUV7-3	CREB-regulated transcription coactivator 3	CRTC3	SLRLFSLSNPSLSTT	NaN	NaN	3.2256	NaN	NaN				0.756793	265.09	171.18	S	370	+
CRTC3 (S62)	Q6UUV7-3	CREB-regulated transcription coactivator 3	CRTC3	LTQYHGGSLPNVSQL	0.50218	1.3413	4.1942	0.248152	0.665498			+	0.996692	66.702	22.514	S	62	+
CRTC3 (S329)	Q6UUV7-3	CREB-regulated transcription coactivator 3	CRTC3	SGLQSSRSNPSIQAT	0.45883	1.175	4.3718	0.347468	0.578369				0.999597	102.62	72.685	S	329	+
CRYBG3 (S2104)	Q68DQ2	Very large A-kinase anchor protein	CRYBG3	DILSSEVSPGHHGPR	0.67686	0.46926	NaN	0.773326	-0.253863				0.780428	45.467	45.467	S	2104	+
CRYBG3 (S395)	Q68DQ2	Very large A-kinase anchor protein	CRYBG3	NHRKVPCSPDFQRVT	NaN	0.70392	NaN	NaN	NaN				1	44.612	35.024	S	395	+
CRYBG3 (S457)	Q68DQ2	Very large A-kinase anchor protein	CRYBG3	QESTNLPSPNKSIRH	0.51586	0.87709	NaN	0.975502	0.00136622			+	0.999898	84.829	84.829	S	457	+
CSNK1D (S382)	P48730-2	Casein kinase I isoform delta	CSNK1D	RGAPVNISSSDLTGR	0.37603	NaN	NaN	NaN	NaN				0.756767	35.35	23.756	S	382	+
CSPP1 (S586)	Q1MSJ5-2	Centrosome and spindle pole-associated protein 1	CSPP1	ERLLHMDSDDEIPIR	0.42954	NaN	NaN	NaN	NaN				1	83.617	72.217	S	586	+
CSTF2 (S507)	P33240-2	Cleavage stimulation factor subunit 2	CSTF2	GSQPGGFSPGQNQVT	NaN	0.88275	1.0334	0.473717	-0.313068			+	0.938934	63.189	63.189	S	507	+
CSTF2 (T514)	P33240-2	Cleavage stimulation factor subunit 2	CSTF2	SPGQNQVTPQDHEKA	NaN	1.1913	NaN	NaN	NaN				0.940742	56.252	56.252	T	514	+
CSTF2T (S563)	Q9H0L4	Cleavage stimulation factor subunit 2 tau variant	CSTF2T	GSQPSSFSPGQSQVT	0.41979	0.4777	1.3839	0.190941	-0.450385			+	0.923221	107.92	73.269	S	563	+
CSTF3 (S691)	Q12996	Cleavage stimulation factor subunit 3	CSTF3	VKRPNEDSDEDEEKG	0.36137	0.69974	1.1801	0.00654812	-0.415488			+	1	163.75	153.78	S	691	+
CTAGE1 (S486)	Q96RT6	cTAGE family member 2	CTAGE1	TAFGRQHSPYGPSPL	0.18424	NaN	NaN	NaN	NaN				0.899974	39.825	17.671	S	486	+
CTAGE1 (S491)	Q96RT6	cTAGE family member 2	CTAGE1	QHSPYGPSPLGWPSS	0.18424	NaN	NaN	NaN	NaN				0.939472	39.825	17.671	S	491	+
CTAGE5;MIA2 (S498)	O15320-9	cTAGE family member 5;Melanoma inhibitory activity protein 2	CTAGE5;MIA2	SETRAFLSPPTLLEG	0.16627	0.3201	NaN	0.0223359	-1.54246		+	+	0.999644	128.35	128.35	S	498	+
CTAGE5;MIA2 (S556)	O15320-9	cTAGE family member 5;Melanoma inhibitory activity protein 2	CTAGE5;MIA2	RAPSDTGSLSPPWDQ	0.24003	0.45919	0.84644	0.00277102	-0.974627			+	0.843568	76.704	62.973	S	556	+
CTAGE5;MIA2 (S558)	O15320-9	cTAGE family member 5;Melanoma inhibitory activity protein 2	CTAGE5;MIA2	PSDTGSLSPPWDQDR	0.22927	0.45919	0.84644	0.00515928	-0.996683			+	0.923436	76.704	62.973	S	558	+
CTAGE5;MIA2 (S593)	O15320-9	cTAGE family member 5;Melanoma inhibitory activity protein 2	CTAGE5;MIA2	QDRFCSNSGRLSGPA	NaN	0.67193	NaN	NaN	NaN				0.759105	82.925	54.598	S	593	+
CTAGE5;MIA2 (S597)	O15320-9	cTAGE family member 5;Melanoma inhibitory activity protein 2	CTAGE5;MIA2	CSNSGRLSGPAELRS	0.24964	0.54663	0.84303	0.00944371	-0.873866			+	0.979069	71.354	48.989	S	597	+
CTAGE5;MIA2 (T554)	O15320-9	cTAGE family member 5;Melanoma inhibitory activity protein 2	CTAGE5;MIA2	PHRAPSDTGSLSPPW	0.24003	0.45919	0.84644	0.00277102	-0.974627			+	0.843568	76.704	62.973	T	554	+
CTAGE5;MIA2;CTAGE4;CTAGE6;CTAGE8;CTAGE15;CTAGE9 (S99)	O15320-9	cTAGE family member 5;Melanoma inhibitory activity protein 2;cTAGE family member 4;cTAGE family member 6;cTAGE family member 8;cTAGE family member 15;cTAGE family member 9	CTAGE5;MIA2;CTAGE4;CTAGE6;CTAGE8;CTAGE15;CTAGE9	TCEKLNRSNSELEDE	0.2784	0.63843	0.55662	0.0838991	-0.946405				0.946247	107.03	78.814	S	99	+
CTAGE5;MIA2;CTAGE4;CTAGE6;CTAGE8;CTAGE15;CTAGE9 (S101)	O15320-9	cTAGE family member 5;Melanoma inhibitory activity protein 2;cTAGE family member 4;cTAGE family member 6;cTAGE family member 8;cTAGE family member 15;cTAGE family member 9	CTAGE5;MIA2;CTAGE4;CTAGE6;CTAGE8;CTAGE15;CTAGE9	EKLNRSNSELEDEIL	NaN	0.38581	0.78023	0.0605218	-1.11284			+	0.957922	183.74	116.5	S	101	+
CTDSPL2 (S104)	Q05D32	CTD small phosphatase-like protein 2	CTDSPL2	ISRVRRKSQVNGEAG	0.49873	0.73356	1.4347	0.218491	-0.143915			+	1	146.28	117.65	S	104	+
CTNNA1 (S271)	P35221-3	Catenin alpha-1	CTNNA1	TPEELDDSDFETEDF	0.39822	0.67616	0.98216	0.0439748	-0.473569			+	1	360.83	285.15	S	271	+
CTNNB1 (S552)	P35222	Catenin beta-1	CTNNB1	QDTQRRTSMGGTQQQ	0.11537	0.1567	0.41961	0.00677694	-2.18142		+	+	0.83042	96.379	51.615	S	552	+
CTNND1 (S151)	O60716-24	Catenin delta-1	CTNND1	MEGYRAPSRQDVYGP	0.71366	1.0381	1.1626	0.765525	0.0942659			+	1	94.728	79.188	S	151	+
CTNND1 (S219)	O60716-24	Catenin delta-1	CTNND1	DPRRRLRSYEDMIGE	NaN	1.4878	2.1195	0.157201	0.581647			+	0.994602	95.784	89.881	S	219	+
CTPS1 (S342)	P17812-2	CTP synthase 1	CTPS1	TYSDRSGSSSPDSEI	0.67919	1.1556	1.6073	0.151673	0.277786				0.756879	216.72	135.94	S	342	+
CTPS1 (S343)	P17812-2	CTP synthase 1	CTPS1	YSDRSGSSSPDSEIT	0.5967	0.96757	1.3582	0.749439	0.0491334			+	0.752391	216.72	135.94	S	343	+
CTPS1 (S344)	P17812-2	CTP synthase 1	CTPS1	SDRSGSSSPDSEITE	NaN	0.91196	3.1246	0.485845	0.508551			+	0.8919	235.45	169.98	S	344	+
CTPS2 (S568)	Q9NRF8	CTP synthase 2	CTPS2	LSSSDRYSDASDDSF	0.72311	1.7077	NaN	0.172463	0.725613				0.800168	98.562	61.184	S	568	+
CTPS2 (S571)	Q9NRF8	CTP synthase 2	CTPS2	SDRYSDASDDSFSEP	0.72311	1.7517	2.843	0.0275478	0.782215				0.999433	98.562	61.184	S	571	+
CTR9 (S970)	Q6PD62	RNA polymerase-associated protein CTR9 homolog	CTR9	HPKGEEGSDDDETEN	0.34163	0.58188	NaN	0.0367581	-0.591908				0.999996	68.41	68.41	S	970	+
CTR9 (T925)	Q6PD62	RNA polymerase-associated protein CTR9 homolog	CTR9	DEFVNDDTDDDLPIS	0.33383	0.64147	1.0337	0.00433617	-0.559118			+	1	201.61	137.91	T	925	+
CTTN (S368)	Q14247-3	Src substrate cortactin	CTTN	KTQTPPVSPAPQPTE	0.53804	1.2456	1.9394	0.11436	0.292142			+	1	211.87	135.6	S	368	+
CTTN (S381)	Q14247-3	Src substrate cortactin	CTTN	TEERLPSSPVYEDAA	0.62212	1.2085	1.7129	0.0810415	0.287704			+	0.998999	143.64	87.656	S	381	+
CTTN (T362)	Q14247-3	Src substrate cortactin	CTTN	EEQARAKTQTPPVSP	0.5518	1.4178	2.2546	0.108056	0.438977			+	0.969798	167.95	112.7	T	362	+
CTTN (T364)	Q14247-3	Src substrate cortactin	CTTN	QARAKTQTPPVSPAP	0.51109	0.9253	1.8947	0.293389	0.113267			+	0.999876	211.87	135.6	T	364	+
CTTN (T374)	Q14247-3	Src substrate cortactin	CTTN	VSPAPQPTEERLPSS	0.54254	1.0487	2.1997	0.134779	0.273966			+	0.815644	83.146	64.83	T	374	+
CTTN (Y384)	Q14247-3	Src substrate cortactin	CTTN	RLPSSPVYEDAASFK	0.48815	0.90509	1.9831	0.480837	0.102492			+	0.942354	88.573	88.573	Y	384	+
CTTNBP2NL (S488)	Q9P2B4	CTTNBP2 N-terminal-like protein	CTTNBP2NL	SPPSRDLSPTLIDNS	0.53981	0.73733	1.7577	0.971143	-0.00573887			+	0.998949	100.22	65.216	S	488	+
CTTNBP2NL (S481)	Q9P2B4	CTTNBP2 N-terminal-like protein	CTTNBP2NL	QQASGLQSPPSRDLS	0.29524	0.58491	NaN	0.0684118	-0.693435				0.94365	42.416	38.465	S	481	+
CTTNBP2NL (S568)	Q9P2B4	CTTNBP2 N-terminal-like protein	CTTNBP2NL	PLSPGIKSPTIPRAE	0.35114	1.4926	1.3017	0.967046	-0.0178229			+	0.940045	113.49	70.704	S	568	+
CTU2 (S332)	Q2VPK5-3	Cytoplasmic tRNA 2-thiolation protein 2	CTU2	SRLSQMQSPIPLTET	0.35625	0.6577	2.7102	0.912516	-0.0523162				0.994636	69.602	48.824	S	332	+
CUL4A (S10)	Q13619	Cullin-4A	CUL4A	DEAPRKGSFSALVGR	0.23703	0.47328	1.5901	0.194464	-0.662929			+	0.999995	125.03	115.92	S	10	+
CUL7 (S1124)	Q14999	Cullin-7	CUL7	RPKGRNRSHDWSSLA	0.14507	0.28644	NaN	0.0267601	-1.72099		+	+	0.999844	76.391	68.525	S	1124	+
CWC22 (S866)	Q9HCG8	Pre-mRNA-splicing factor CWC22 homolog	CWC22	RKHSGSRSDEDRYQN	2.3218	NaN	NaN	NaN	NaN				0.8696	63.128	35.698	S	866	+
CWC22 (S27)	Q9HCG8	Pre-mRNA-splicing factor CWC22 homolog	CWC22	LNSYQRNSSPEDRYE	NaN	1.1398	2.2853	0.140978	0.443776				0.87848	26.849	26.849	S	27	+
CWC22 (S39)	Q9HCG8	Pre-mRNA-splicing factor CWC22 homolog	CWC22	RYEEQERSPRDRDYF	NaN	1.1398	NaN	NaN	NaN				0.958372	26.849	26.849	S	39	+
CWC22 (S829)	Q9HCG8	Pre-mRNA-splicing factor CWC22 homolog	CWC22	KRGERRNSFSENEKH	0.66336	1.0547	1.6187	0.157403	0.225907			+	0.994991	118.2	118.2	S	829	+
CWC22 (S831)	Q9HCG8	Pre-mRNA-splicing factor CWC22 homolog	CWC22	GERRNSFSENEKHTH	0.75111	NaN	1.7221	0.353652	0.357185			+	0.993095	102.64	56.568	S	831	+
CXADR (S291)	P78310-7	Coxsackievirus and adenovirus receptor	CXADR	DFERTPQSPTLPPAK	3.7559	6.3315	3.7596	0.0486751	2.32682	+			0.999216	101.71	41.593	S	291	+
CXorf23 (S78)	A2AJT9-3	Uncharacterized protein CXorf23	CXorf23	YQSYEHRSPSPNIRN	0.29027	0.86504	1.2026	0.195155	-0.409783			+	0.874051	74.029	74.029	S	78	+
CXorf23 (S80)	A2AJT9-3	Uncharacterized protein CXorf23	CXorf23	SYEHRSPSPNIRNSL	NaN	1.1355	NaN	NaN	NaN				0.916638	78.456	69.123	S	80	+
CXorf23 (S15)	A2AJT9-3	Uncharacterized protein CXorf23	CXorf23	SPRWKHRSLSPVPRN	0.46057	1.0916	1.9699	0.380748	0.161416			+	1	76.143	58.757	S	15	+
CXorf23 (S17)	A2AJT9-3	Uncharacterized protein CXorf23	CXorf23	RWKHRSLSPVPRNAE	0.46057	1.0916	1.9699	0.380748	0.161416			+	1	76.143	58.757	S	17	+
CXorf23 (S139)	A2AJT9-3	Uncharacterized protein CXorf23	CXorf23	QKVQGGHSPDDHRVR	0.33415	0.8065	NaN	0.33618	-0.372401				1	62.357	34.495	S	139	+
CXorf23 (Y70)	A2AJT9-3	Uncharacterized protein CXorf23	CXorf23	IPSRGNIYYQSYEHR	0.40414	0.86504	1.733	0.630309	-0.0749247			+	0.959816	78.456	69.123	Y	70
CXorf38 (T195)	Q8TB03-2	Uncharacterized protein CXorf38	CXorf38	SQEPGRQTPDRKA__	0.46861	NaN	NaN	NaN	NaN				0.966926	42.789	9.8422	T	195	+
CYBRD1 (S226)	Q53TN4-3	Cytochrome b reductase 1	CYBRD1	LDEAGQRSTM_____	0.1084	0.27099	0.57045	0.0147301	-1.8003		+	+	0.79046	171.26	148.72	S	226	+
CYBRD1 (T227)	Q53TN4-3	Cytochrome b reductase 1	CYBRD1	DEAGQRSTM______	0.14293	0.30169	0.59969	0.00601412	-1.59167		+	+	0.997316	214.58	184.01	T	227	+
DAAM1 (S359)	Q9Y4D1-3	Disheveled-associated activator of morphogenesis 1	DAAM1	LVHIDTKSATQMFEL	0.034354	NaN	NaN	NaN	NaN				1	75.911	15.936	S	359
DAAM1 (T361)	Q9Y4D1-3	Disheveled-associated activator of morphogenesis 1	DAAM1	HIDTKSATQMFELTR	0.034354	NaN	NaN	NaN	NaN				1	75.911	15.936	T	361
DAAM1 (T367)	Q9Y4D1-3	Disheveled-associated activator of morphogenesis 1	DAAM1	ATQMFELTRKRLTHS	0.034354	NaN	NaN	NaN	NaN				1	75.911	15.936	T	367
DAB2 (S723)	P98082	Disabled homolog 2	DAB2	KPAPRQVSLPVTKST	1.6132	NaN	NaN	NaN	NaN				0.998026	40.244	22.43	S	723	+
DAB2 (S24)	P98082	Disabled homolog 2	DAB2	QAAPKAPSKKEKKKG	NaN	NaN	6.0247	NaN	NaN				1	97.776	97.776	S	24	+
DAB2 (S394)	P98082	Disabled homolog 2	DAB2	NGFSVKSSPNPFVGS	0.51436	1.0178	2.0357	0.18723	0.196673			+	0.772629	117.7	76.321	S	394	+
DAB2 (S401)	P98082	Disabled homolog 2	DAB2	SPNPFVGSPPKGLSI	1.2336	2.1542	1.9733	0.0927464	0.962942			+	1	158.5	158.5	S	401	+
DAB2 (T730)	P98082	Disabled homolog 2	DAB2	SLPVTKSTDNAFENP	1.6692	2.1334	2.8587	0.036009	1.28195	+			0.927556	114.21	68.851	T	730	+
DAP (S49)	P51397	Death-associated protein 1	DAP	KDDQEWESPSPPKPT	0.16661	0.3897	2.1939	0.350265	-0.77111				0.999939	107.9	101.54	S	49	+
DAP (S51)	P51397	Death-associated protein 1	DAP	DQEWESPSPPKPTVF	0.41302	0.82769	2.1939	0.916386	0.0277109			+	0.999878	130.75	123.87	S	51	+
DAP (S3)	P51397	Death-associated protein 1	DAP	_____MSSPPEGKLE	0.48126	0.89619	0.14395	0.41163	-1.17047			+	0.983962	93.178	71.73	S	3	+
DAXX (S593)	Q9UER7-3	Death domain-associated protein 6	DAXX	KKICTLPSPPSPLAS	NaN	NaN	2.6337	NaN	NaN				0.965619	65.765	65.765	S	593	+
DAXX (S596)	Q9UER7-3	Death domain-associated protein 6	DAXX	CTLPSPPSPLASLAP	0.41039	0.88039	1.8532	0.877925	-0.0268369			+	0.999841	172.55	123.13	S	596	+
DAXX (S613)	Q9UER7-3	Death domain-associated protein 6	DAXX	DSSTRVDSPSHGLVT	0.63023	0.80514	2.4654	0.364971	0.273757				0.958043	162.82	130.73	S	613	+
DBN1 (S7)	Q16643	Drebrin	DBN1	_MAGVSFSGHRLELL	0.15417	0.27868	NaN	0.00325863	-1.69692		+		0.986837	53.47	15.824	S	7	+
DBN1 (S141)	Q16643	Drebrin	DBN1	SNGLARLSSPVLHRL	NaN	NaN	2.9077	NaN	NaN				0.922668	90.986	58.872	S	141	+
DBN1 (S142)	Q16643	Drebrin	DBN1	NGLARLSSPVLHRLR	0.96624	2.0054	3.1014	0.00413735	1.02848	+		+	0.99998	142.36	73.515	S	142	+
DBN1 (S337)	Q16643	Drebrin	DBN1	PTPIPTRSPSDSSTA	0.83041	2.2054	4.2286	0.0337621	1.15043	+		+	0.869843	192.24	145.4	S	337	+
DBN1 (S339)	Q16643	Drebrin	DBN1	PIPTRSPSDSSTAST	1.0174	2.1351	5.2024	0.0239975	1.33219	+		+	0.998606	252.25	237.16	S	339	+
DBN1 (T591)	Q16643	Drebrin	DBN1	ETTQKEGTQASEGYF	1.3321	1.7511	1.7778	0.140758	0.850082			+	0.786087	77.045	67.257	T	591
DBN1 (T331)	Q16643	Drebrin	DBN1	SHRRMAPTPIPTRSP	2.2882	2.7956	3.9098	0.021148	1.71422	+		+	0.958755	127.14	127.14	T	331	+
DBN1 (T335)	Q16643	Drebrin	DBN1	MAPTPIPTRSPSDSS	NaN	NaN	2.3796	NaN	NaN				0.766885	128.43	119.73	T	335	+
DBN1 (T346)	Q16643	Drebrin	DBN1	SDSSTASTPVAEQIE	NaN	0.77794	1.3846	0.0459827	-0.193206				0.886087	185.95	104.03	T	346	+
DBNDD1 (S119)	Q9H9R9	Dysbindin domain-containing protein 1	DBNDD1	PRAGYLRSPSWTRTR	4.4949	11.707	4.0626	0.0598715	2.74606				0.996392	154.36	101.66	S	119	+
DBNL (S166)	Q9UJU6-5	Drebrin-like protein	DBNL	KQKERAMSTTSISSP	1.1244	2.5409	2.4911	0.0442778	1.10982	+		+	0.993942	172.85	102.31	S	166	+
DBNL (S172)	Q9UJU6-5	Drebrin-like protein	DBNL	MSTTSISSPQPGKLR	0.54517	0.77334	1.5705	0.772497	-0.0322115			+	0.994812	169.04	147.79	S	172	+
DBNL (S180)	Q9UJU6-5	Drebrin-like protein	DBNL	PQPGKLRSPFLQKQL	0.47696	1.1118	2.4174	0.294301	0.285494			+	1	102.95	37.328	S	180	+
DBNL (S129)	Q9UJU6-5	Drebrin-like protein	DBNL	QEQGGEASPQRTWEQ	0.57512	0.83791	1.7503	0.45948	0.0841976			+	0.999813	148.1	148.1	S	129	+
DBNL (T188)	Q9UJU6-5	Drebrin-like protein	DBNL	PFLQKQLTQPETHFG	0.78488	1.4406	2.0532	0.0248085	0.571092			+	1	119.38	119.38	T	188	+
DBR1 (S282)	Q9UK59-2	Lariat debranching enzyme	DBR1	KVPLKRLSDEHEPEQ	0.49728	0.91495	1.4276	0.482414	-0.0414415			+	1	73.466	55.602	S	282	+
DCAF10 (S63)	Q5QP82-2	DDB1- and CUL4-associated factor 10	DCAF10	RPGAPSLSPAPRSGE	0.13394	NaN	1.6827	0.534019	-0.903229				0.975214	62.338	43.799	S	63	+
DCAF11 (S121)	Q8TEB1-2	DDB1- and CUL4-associated factor 11	DCAF11	RGLCHRGSFSLGEQS	NaN	2.5508	3.8295	0.0494662	1.39725	+			0.981842	62.408	29.884	S	121	+
DCAF6 (S336)	Q58WW2-2	DDB1- and CUL4-associated factor 6	DCAF6	RERDGEQSPNVSLMQ	0.39203	0.73747	2.4845	0.985091	0.00694541				0.999999	153.14	101.89	S	336	+
DCAF6 (S677)	Q58WW2-2	DDB1- and CUL4-associated factor 6	DCAF6	ALQDTDDSDDDPVLI	0.48126	NaN	1.3223	0.339416	-0.154479			+	0.999843	97.32	83.908	S	677	+
DCAF6 (T674)	Q58WW2-2	DDB1- and CUL4-associated factor 6	DCAF6	RDSALQDTDDSDDDP	0.48126	NaN	1.3223	0.339416	-0.154479			+	0.998476	97.32	83.908	T	674	+
DCAF8 (S129)	Q5TAQ9-2	DDB1- and CUL4-associated factor 8	DCAF8	RANRDQDSSDDERAL	0.62765	1.0553	2.1317	0.0322363	0.331959			+	1	128.38	128.38	S	129	+
DCAF8 (S130)	Q5TAQ9-2	DDB1- and CUL4-associated factor 8	DCAF8	ANRDQDSSDDERALE	0.62765	1.0553	2.1317	0.0322363	0.331959			+	1	128.38	128.38	S	130	+
DCAF8 (S99)	Q5TAQ9-2	DDB1- and CUL4-associated factor 8	DCAF8	ENRVHDRSEEEEEEE	0.63394	1.1624	2.7464	0.0801215	0.505085			+	1	192.75	192.75	S	99	+
DCK (S74)	P27707	Deoxycytidine kinase	DCK	EFEELTMSQKNGGNV	0.66848	1.3264	2.055	0.0139779	0.4546			+	0.999832	107.47	94.041	S	74	+
DCLK2 (S374)	Q8N568-2	Serine/threonine-protein kinase DCLK2	DCLK2	PELDRCISPEGVNGN	0.56828	0.99922	2.6577	0.208696	0.363972			+	1	112.89	79.687	S	374	+
DCP1A (S522)	Q9NPI6	mRNA-decapping enzyme 1A	DCP1A	SDLERKASSPSPLTI	0.73322	1.1303	2.9437	0.0717199	0.594948			+	0.936278	134.85	119.47	S	522	+
DCP1A (S523)	Q9NPI6	mRNA-decapping enzyme 1A	DCP1A	DLERKASSPSPLTIG	0.77953	1.2739	2.9437	0.0293096	0.681916			+	0.968783	182.09	122.25	S	523	+
DCP1A (S525)	Q9NPI6	mRNA-decapping enzyme 1A	DCP1A	ERKASSPSPLTIGTP	0.73322	1.204	2.1653	0.00547203	0.477636			+	0.999985	261.06	209.78	S	525	+
DCP1A (S142)	Q9NPI6	mRNA-decapping enzyme 1A	DCP1A	QAARDKQSPSQANGC	0.62683	1.0153	NaN	0.17663	0.247468			+	0.953716	97.352	90.163	S	142	+
DCP1A (S315)	Q9NPI6	mRNA-decapping enzyme 1A	DCP1A	PTYTIPLSPVLSPTL	1.0979	1.2813	NaN	0.228108	0.81962				0.933618	74.838	52.496	S	315	+
DCP1A (S319)	Q9NPI6	mRNA-decapping enzyme 1A	DCP1A	IPLSPVLSPTLPAEA	1.0979	1.8253	NaN	0.0305757	1.07488	+			0.930236	74.838	52.496	S	319	+
DCP1A (S353)	Q9NPI6	mRNA-decapping enzyme 1A	DCP1A	KTTPRQRSPLLNQPV	0.56022	1.0122	1.6664	0.0329628	0.138828			+	1	124.96	124.96	S	353	+
DCP1A (T531)	Q9NPI6	mRNA-decapping enzyme 1A	DCP1A	PSPLTIGTPESQRKP	0.62996	0.69661	NaN	0.961974	-0.0206804			+	0.978865	69.148	38.817	T	531	+
DCP1A (T401)	Q9NPI6	mRNA-decapping enzyme 1A	DCP1A	LLQKLRLTPQHDQIQ	1.2266	1.0838	3.0191	0.107586	0.834357			+	1	150.01	150.01	T	401	+
DCP1B (S171)	Q8IZD4-2	mRNA-decapping enzyme 1B	DCP1B	IRQGVVRSLSYEEPR	0.95235	1.661	NaN	0.0120472	0.90425			+	0.910672	65.038	46.307	S	171
DCP1B (S173)	Q8IZD4-2	mRNA-decapping enzyme 1B	DCP1B	QGVVRSLSYEEPRRH	0.76778	1.6707	2.3489	0.0199404	0.696464			+	0.998604	107.55	42.517	S	173	+
DCP1B (S181)	Q8IZD4-2	mRNA-decapping enzyme 1B	DCP1B	YEEPRRHSPPIEKQL	NaN	1.5607	NaN	NaN	NaN				0.884678	33.37	33.37	S	181	+
DCUN1D5 (S9)	Q9BTE7	DCN1-like protein 5	DCUN1D5	PVKKKRKSPGVAAAV	1.0615	0.68325	NaN	0.72332	0.341737				1	124.16	70.823	S	9	+
DDB2 (S24)	Q92466-3	DNA damage-binding protein 2	DDB2	LRPRNKRSRSPLELE	0.99108	2.2804	2.5396	0.0330701	1.00638	+		+	1	128.88	86.674	S	24	+
DDB2 (S26)	Q92466-3	DNA damage-binding protein 2	DDB2	PRNKRSRSPLELEPE	0.67466	1.4476	2.5921	0.0231781	0.612735			+	1	198.98	158.23	S	26	+
DDHD1 (S8)	Q8NEL9-2	Phospholipase DDHD1	DDHD1	MNYPGRGSPRSPEHN	NaN	NaN	2.0741	NaN	NaN				0.999473	48.44	32.303	S	8	+
DDHD2 (S202)	O94830-2	Phospholipase DDHD2	DDHD2	REGLTRMSMDLKNNL	1.6486	NaN	NaN	NaN	NaN				0.922645	23.329	23.329	S	202	+
DDHD2 (T199)	O94830-2	Phospholipase DDHD2	DDHD2	LELREGLTRMSMDLK	1.6486	NaN	NaN	NaN	NaN				0.918873	23.329	23.329	T	199
DDI2 (S106)	Q5TDH0-2	Protein DDI1 homolog 2	DDI2	IAVPGTSSPRQRQPP	NaN	1.6023	NaN	NaN	NaN				0.916202	77.387	52.045	S	106	+
DDX1 (S353)	Q92499-3	ATP-dependent RNA helicase DDX1	DDX1	NTRPGANSPEMWSEA	0.4893	0.85624	0.9433	0.341231	-0.280381			+	0.98423	56.247	43.19	S	353	+
DDX20 (S703)	Q9UHI6	Probable ATP-dependent RNA helicase DDX20	DDX20	LEQPPNGSDTPNPEK	0.64301	1.2041	NaN	0.0557843	0.388876				0.805142	61.962	48.056	S	703	+
DDX20 (S677)	Q9UHI6	Probable ATP-dependent RNA helicase DDX20	DDX20	NKSYLEGSSDNQLKD	0.81539	1.2953	1.8308	0.0733166	0.48317			+	0.999524	132.86	119.44	S	677	+
DDX20 (S678)	Q9UHI6	Probable ATP-dependent RNA helicase DDX20	DDX20	KSYLEGSSDNQLKDS	0.81539	1.2953	1.8308	0.0733166	0.48317			+	0.999524	132.86	119.44	S	678	+
DDX20 (S714)	Q9UHI6	Probable ATP-dependent RNA helicase DDX20	DDX20	NPEKYQESPGIQMKT	1.2625	1.4232	NaN	0.204764	0.996153				0.964635	39.917	21.172	S	714	+
DDX21 (S71)	Q9NR30	Nucleolar RNA helicase 2	DDX21	PSEVDMNSPKSKKAK	1.3071	1.5974	1.1181	0.408968	0.573778			+	1	135.69	102.68	S	71	+
DDX21 (S89)	Q9NR30	Nucleolar RNA helicase 2	DDX21	EPSQNDISPKTKSLR	0.91379	1.1424	1.2169	0.512252	0.281134			+	1	181.58	134.55	S	89	+
DDX21 (S164)	Q9NR30	Nucleolar RNA helicase 2	DDX21	PEPDCNPSEAASEES	0.64162	0.98487	1.7093	0.111722	0.20313			+	0.75	69.482	69.482	S	164	+
DDX21 (S168)	Q9NR30	Nucleolar RNA helicase 2	DDX21	CNPSEAASEESNSEI	0.69819	0.92972	1.6311	0.30098	0.193531			+	0.998771	138.09	132.65	S	168	+
DDX21 (S171)	Q9NR30	Nucleolar RNA helicase 2	DDX21	SEAASEESNSEIEQE	0.68797	0.92972	1.5509	0.382897	0.162193			+	0.999929	138.09	132.65	S	171	+
DDX21 (S173)	Q9NR30	Nucleolar RNA helicase 2	DDX21	AASEESNSEIEQEIP	0.67693	0.9304	1.5509	0.37975	0.154765			+	0.999929	135.32	135.32	S	173	+
DDX21 (S121)	Q9NR30	Nucleolar RNA helicase 2	DDX21	VTKNEEPSEEEIDAP	0.81047	1.0833	1.1294	0.680489	0.162003			+	1	214.46	212.41	S	121	+
DDX24 (S82)	Q9GZR7-2	ATP-dependent RNA helicase DDX24	DDX24	KRKAQAVSEEEEEEE	0.54214	0.79317	0.99087	0.390794	-0.244201			+	1	156.8	145.94	S	82	+
DDX24 (S232)	Q9GZR7-2	ATP-dependent RNA helicase DDX24	DDX24	EAGAETRSPGKAEAE	0.4673	NaN	NaN	NaN	NaN				0.963797	87.265	87.265	S	232	+
DDX24 (S240)	Q9GZR7-2	ATP-dependent RNA helicase DDX24	DDX24	PGKAEAESDALPDDT	0.29137	0.89476	1.2286	0.233812	-0.381433			+	0.978078	92.231	92.231	S	240	+
DDX24 (T247)	Q9GZR7-2	ATP-dependent RNA helicase DDX24	DDX24	SDALPDDTVIESEAL	0.12688	NaN	NaN	NaN	NaN				0.960916	95.108	76.116	T	247	+
DDX39A (S183)	O00148	ATP-dependent RNA helicase DDX39A	DDX39A	LALVRNRSFSLKNVK	0.9872	1.7772	2.5191	0.0122304	0.880706			+	0.999742	117.01	39.696	S	183	+
DDX39A (S185)	O00148	ATP-dependent RNA helicase DDX39A	DDX39A	LVRNRSFSLKNVKHF	NaN	1.6413	2.623	0.0501957	0.806223				0.999705	122.19	37.444	S	185	+
DDX39A (T171)	O00148	ATP-dependent RNA helicase DDX39A	DDX39A	CPHVVVGTPGRILAL	0.53279	NaN	NaN	NaN	NaN				1	46.362	41.747	T	171	+
DDX3X (S74)	O00571-2	ATP-dependent RNA helicase DDX3X	DDX3X	SFFSDRGSGSRGRFD	1.0967	1.6721	2.2896	0.0365282	0.856038			+	0.955984	72.958	54.822	S	74	+
DDX3X;DDX3Y (S578)	O00571-2	ATP-dependent RNA helicase DDX3X;ATP-dependent RNA helicase DDX3Y	DDX3X;DDX3Y	RSKSSRFSGGFGARD	0.91482	1.3102	2.7874	0.0178662	0.746152			+	1	71.614	48.594	S	578	+
DDX41 (S21)	Q9UJV9	Probable ATP-dependent RNA helicase DDX41	DDX41	DEVPAGGSRSEAEDE	0.46569	0.82941	0.74721	0.308516	-0.431542			+	0.999871	136.61	136.61	S	21	+
DDX41 (S23)	Q9UJV9	Probable ATP-dependent RNA helicase DDX41	DDX41	VPAGGSRSEAEDEDD	0.46569	0.82941	0.76059	0.305936	-0.423007			+	0.999781	165	153.76	S	23	+
DDX41 (S66)	Q9UJV9	Probable ATP-dependent RNA helicase DDX41	DDX41	AEEEQQDSGSEPRGD	0.49945	0.84716	1.9105	0.628939	0.0637524			+	1	112.45	112.45	S	66	+
DDX41 (S68)	Q9UJV9	Probable ATP-dependent RNA helicase DDX41	DDX41	EEQQDSGSEPRGDED	0.49945	0.84716	1.9105	0.628939	0.0637524			+	1	112.45	112.45	S	68	+
DDX41 (Y33)	Q9UJV9	Probable ATP-dependent RNA helicase DDX41	DDX41	EDEDDEDYVPYVPLR	0.45307	0.79196	0.70876	0.270664	-0.492379			+	0.969139	165	153.76	Y	33	+
DDX42 (S754)	Q86XP3	ATP-dependent RNA helicase DDX42	DDX42	QGHNSPDSPVTSAAK	NaN	NaN	4.2478	NaN	NaN				0.777328	54.376	31.604	S	754	+
DDX42 (S109)	Q86XP3	ATP-dependent RNA helicase DDX42	DDX42	FHSKPVDSDSDDDPL	0.65857	1.0961	NaN	0.0950111	0.338336				0.832757	40.837	36.028	S	109	+
DDX42 (S111)	Q86XP3	ATP-dependent RNA helicase DDX42	DDX42	SKPVDSDSDDDPLEA	0.65857	1.0961	NaN	0.0950111	0.338336				0.832757	40.837	36.028	S	111	+
DDX42 (S185)	Q86XP3	ATP-dependent RNA helicase DDX42	DDX42	EDNLEYDSDGNPIAP	0.59967	1.0314	1.6363	0.0953486	0.171823			+	0.999975	119.59	114.63	S	185	+
DDX42 (Y183)	Q86XP3	ATP-dependent RNA helicase DDX42	DDX42	EEEDNLEYDSDGNPI	0.47412	NaN	NaN	NaN	NaN				0.855299	64.914	64.914	Y	183	+
DDX46 (S804)	Q7L014	Probable ATP-dependent RNA helicase DDX46	DDX46	AALGLQDSDDEDAAV	0.39534	0.71469	NaN	0.0164705	-0.33828				0.976614	32.985	26.48	S	804	+
DDX50 (S41)	Q9BQ39	ATP-dependent RNA helicase DDX50	DDX50	KSRHHYDSDEKSETR	0.66652	NaN	NaN	NaN	NaN				0.869405	41.432	35.889	S	41	+
DDX51 (S83)	Q8N8A6	ATP-dependent RNA helicase DDX51	DDX51	VNDAEPGSPEAPQGK	0.67931	1.0322	1.5541	0.24906	0.207378			+	1	86.005	41.638	S	83	+
DDX54 (S75)	Q8TDD1	ATP-dependent RNA helicase DDX54	DDX54	FPTSECTSDVEPDTR	0.99847	1.3534	1.5552	0.214036	0.523223			+	0.937051	125.77	102.78	S	75	+
DDX54 (S782)	Q8TDD1	ATP-dependent RNA helicase DDX54	DDX54	QKIDDRDSDEEGASD	0.54753	0.84404	1.0715	0.477296	-0.171929			+	1	115.68	85.548	S	782	+
DDX54 (S644)	Q8TDD1	ATP-dependent RNA helicase DDX54	DDX54	EEEEAGESVEDIFSE	0.49629	0.82939	1.2358	0.240163	-0.158996				0.999983	59.678	52.803	S	644	+
DDX55 (S544)	Q8NHQ9	ATP-dependent RNA helicase DDX55	DDX55	KRKREEGSDIEDEDM	0.50746	0.87074	1.3113	0.362517	-0.0963779			+	1	171.63	162.71	S	544	+
DENND1A (S520)	Q8TEH3	DENN domain-containing protein 1A	DENND1A	AVEGRRTSVPSPEQP	0.31291	NaN	NaN	NaN	NaN				0.826183	56.817	40.323	S	520	+
DENND1A (S523)	Q8TEH3	DENN domain-containing protein 1A	DENND1A	GRRTSVPSPEQPQPY	0.31291	0.55681	NaN	0.00244558	-0.68702				0.975328	56.951	32.097	S	523	+
DENND1A (S592)	Q8TEH3	DENN domain-containing protein 1A	DENND1A	QPLGQAKSLEDLRAP	0.37328	0.86265	1.5268	0.302432	-0.175374			+	1	104.22	62.822	S	592	+
DENND1A (T707)	Q8TEH3	DENN domain-containing protein 1A	DENND1A	PRPQGRKTPELGIVP	NaN	0.57762	NaN	NaN	NaN				1	42.068	39.027	T	707	+
DENND4A (S1015)	Q7Z401	C-myc promoter-binding protein	DENND4A	CFRKRHKSDNETNLQ	0.38729	0.71063	1.2188	0.00101012	-0.359231			+	0.999277	109.83	104.36	S	1015	+
DENND4C (S505)	Q5VZ89-6	DENN domain-containing protein 4C	DENND4C	TGNSITKSPPLMAKR	1.0064	1.9156	2.1426	0.0516023	0.848184			+	0.999012	78.78	45.855	S	505	+
DENND4C (S732)	Q5VZ89-6	DENN domain-containing protein 4C	DENND4C	VAKHSQPSPEPHSPT	1.1318	1.9399	1.6257	0.165485	0.77795			+	0.944157	104.89	71.621	S	732	+
DENND4C (S737)	Q5VZ89-6	DENN domain-containing protein 4C	DENND4C	QPSPEPHSPTEPPAW	1.1318	2.7234	1.9117	0.118968	1.01902			+	0.997468	104.89	71.621	S	737	+
DENND4C (S1042)	Q5VZ89-6	DENN domain-containing protein 4C	DENND4C	HALERRSSLPLDHGS	0.67744	2.3278	2.196	0.129886	0.7634			+	0.932158	136.95	126.79	S	1042	+
DENND4C (S1057)	Q5VZ89-6	DENN domain-containing protein 4C	DENND4C	PAQENPESEKSSPAV	0.73938	1.0081	NaN	0.314593	0.361455			+	0.896302	68.303	68.303	S	1057	+
DENND4C (S1060)	Q5VZ89-6	DENN domain-containing protein 4C	DENND4C	ENPESEKSSPAVSRS	0.48424	1.0196	1.3696	0.859829	-0.0220865			+	0.872173	136.95	126.79	S	1060	+
DENND4C (S1061)	Q5VZ89-6	DENN domain-containing protein 4C	DENND4C	NPESEKSSPAVSRSK	0.62227	NaN	NaN	NaN	NaN				0.821936	87.449	87.449	S	1061	+
DENND4C (S1016)	Q5VZ89-6	DENN domain-containing protein 4C	DENND4C	PLGSKSSSMELHREE	1.0611	NaN	3.0267	0.0402565	1.01321	+		+	0.979117	101.62	91.298	S	1016	+
DENND4C (S863)	Q5VZ89-6	DENN domain-containing protein 4C	DENND4C	LHIARTHSFENVSCH	1.2802	2.4514	3.0161	0.0149567	1.24695	+		+	0.97362	106.31	85.246	S	863	+
DENND5A (S1085)	Q6IQ26-2	DENN domain-containing protein 5A	DENND5A	RTPPLQQSPSVIRRL	0.37189	NaN	NaN	NaN	NaN				0.86428	38.234	38.234	S	1085	+
DENND5B (S1068)	Q6ZUT9	DENN domain-containing protein 5B	DENND5B	RTPPQQKSPTTARRL	0.98354	1.5561	2.2218	0.0307816	0.754636			+	0.941976	70.986	70.986	S	1068	+
DENND5B (S833)	Q6ZUT9	DENN domain-containing protein 5B	DENND5B	LGPERRKSDSGVMLP	0.27306	0.64963	2.625	0.719417	-0.201505			+	0.987236	76.357	76.357	S	833	+
DENND5B (S835)	Q6ZUT9	DENN domain-containing protein 5B	DENND5B	PERRKSDSGVMLPTL	0.26775	0.5939	1.9871	0.410553	-0.387965			+	0.973606	50.831	38.276	S	835	+
DENND5B (S1076)	Q6ZUT9	DENN domain-containing protein 5B	DENND5B	PTTARRLSITSLTGK	0.64632	1.2511	2.3865	0.0207066	0.482201			+	0.998893	136.01	136.01	S	1076	+
DENND5B (T1062)	Q6ZUT9	DENN domain-containing protein 5B	DENND5B	DLVKQCRTPPQQKSP	0.98354	1.5561	2.2218	0.0307816	0.754636			+	0.999972	70.986	70.986	T	1062	+
DENR (S73)	O43583	Density-regulated protein	DENR	AKLTVENSPKQEAGI	0.49331	0.52676	NaN	0.477154	-0.398666				0.946361	103.71	59.296	S	73	+
DFFA (S315)	O00273	DNA fragmentation factor subunit alpha	DFFA	SISASKASPPGDLQN	0.56033	0.68474	1.8914	0.958935	0.0118733			+	1	166.45	125.86	S	315	+
DFFA (S28)	O00273	DNA fragmentation factor subunit alpha	DFFA	CLLRRNYSREQHGVA	0.66624	1.2262	3.0394	0.0757662	0.603428			+	0.998546	67.413	58.481	S	28	+
DFFA (S37)	O00273	DNA fragmentation factor subunit alpha	DFFA	EQHGVAASCLEDLRS	NaN	NaN	3.553	NaN	NaN				0.861316	32.091	22.561	S	37
DFNB31 (T99)	Q9P202-3	Whirlin	DFNB31	LLSEVRGTISPQDLE	0.98057	NaN	NaN	NaN	NaN				0.991213	39.148	7.2133	T	99
DGCR14 (S292)	Q96DF8	Protein DGCR14	DGCR14	KELIPQESPRVGGFG	0.53801	NaN	NaN	NaN	NaN				1	52.167	23.209	S	292	+
DGCR14 (S391)	Q96DF8	Protein DGCR14	DGCR14	SLTPKGLSPAMSPAL	0.40661	NaN	NaN	NaN	NaN				1	49.31	36.927	S	391	+
DGCR14 (S395)	Q96DF8	Protein DGCR14	DGCR14	KGLSPAMSPALQRLV	0.40661	NaN	NaN	NaN	NaN				1	49.31	36.927	S	395	+
DGCR8 (S377)	Q8WYQ5-3	Microprocessor complex subunit DGCR8	DGCR8	LTPSGDVSPVKPLSR	0.52774	0.96754	1.1329	0.653615	-0.0971662			+	0.958842	60.158	22.727	S	377	+
DGCR8 (S95)	Q8WYQ5-3	Microprocessor complex subunit DGCR8	DGCR8	DPNCSGHSPRTARHA	NaN	1.1343	NaN	NaN	NaN				0.960622	51.265	43.195	S	95	+
DHCR7 (S14)	Q9UBM7	7-dehydrocholesterol reductase	DHCR7	PNIPKAKSLDGVTND	6.1082	41.193	16.514	0.025241	4.17296	+			1	102.73	66.332	S	14	+
DHX16 (S103)	O60231	Putative pre-mRNA-splicing factor ATP-dependent RNA helicase DHX16	DHX16	SYRLLEDSEESSEET	0.54412	1.0044	1.3605	0.856533	0.0235521			+	1	234.36	193.1	S	103	+
DHX16 (S106)	O60231	Putative pre-mRNA-splicing factor ATP-dependent RNA helicase DHX16	DHX16	LLEDSEESSEETVSR	0.56631	1.0044	1.4289	0.5756	0.0663638			+	0.973765	234.36	193.1	S	106	+
DHX16 (S107)	O60231	Putative pre-mRNA-splicing factor ATP-dependent RNA helicase DHX16	DHX16	LEDSEESSEETVSRA	0.52883	NaN	1.2264	0.628812	-0.140795				0.858707	199.61	163.78	S	107	+
DHX16 (S160)	O60231	Putative pre-mRNA-splicing factor ATP-dependent RNA helicase DHX16	DHX16	QQTEKPESEDEWERT	0.54918	0.8869	1.2802	0.66865	-0.0610826			+	0.998992	151.54	134.52	S	160	+
DHX16 (T155)	O60231	Putative pre-mRNA-splicing factor ATP-dependent RNA helicase DHX16	DHX16	TGGSKQQTEKPESED	0.40192	0.86917	1.1093	0.158364	-0.289824			+	0.99958	136.99	134.21	T	155	+
DHX34 (S749)	Q14147	Probable ATP-dependent RNA helicase DHX34	DHX34	QEEQDGGSSDEDRAG	0.35657	0.59182	NaN	0.0611417	-0.548814				0.999939	77.31	69.607	S	749	+
DHX34 (S750)	Q14147	Probable ATP-dependent RNA helicase DHX34	DHX34	EEQDGGSSDEDRAGP	0.35657	0.59182	NaN	0.0611417	-0.548814				0.999939	77.31	69.607	S	750	+
DHX8 (S460)	Q14562	ATP-dependent RNA helicase DHX8	DHX8	TKQSMDMSPIKIVKN	0.39149	NaN	0.92808	0.216406	-0.558764			+	0.999984	116.84	36.597	S	460	+
DIAPH1 (S22)	O60610-2	Protein diaphanous homolog 1	DIAPH1	RDKKKGRSPDELPSA	NaN	0.82159	NaN	NaN	NaN				0.987787	32.706	32.706	S	22	+
DIAPH3 (S828)	Q9NSV4-1	Protein diaphanous homolog 3	DIAPH3	MPKDVRQSLSPMSQR	NaN	1.1338	NaN	NaN	NaN				0.989658	27.947	27.947	S	828	+
DIAPH3 (S830)	Q9NSV4-1	Protein diaphanous homolog 3	DIAPH3	KDVRQSLSPMSQRPV	NaN	1.1338	NaN	NaN	NaN				0.967737	27.947	27.947	S	830	+
DIDO1 (S1260)	Q9BTC0	Death-inducer obliterator 1	DIDO1	VSTTPPGSPPPPPPL	0.38027	0.62706	NaN	0.0791455	-0.460672			+	0.993448	94.152	69.758	S	1260	+
DIDO1 (S805)	Q9BTC0	Death-inducer obliterator 1	DIDO1	AIPDLEDSPPVSDSE	0.36572	0.75855	0.99808	0.0618381	-0.451485			+	1	179.43	165.32	S	805	+
DIDO1 (S809)	Q9BTC0	Death-inducer obliterator 1	DIDO1	LEDSPPVSDSEEQQE	0.36572	0.75855	0.99808	0.0618381	-0.451485			+	0.995725	179.43	165.32	S	809	+
DIDO1 (S817)	Q9BTC0	Death-inducer obliterator 1	DIDO1	DSEEQQESARAVPEK	NaN	0.70233	NaN	NaN	NaN				0.924823	37.169	18.624	S	817
DIDO1 (S1456)	Q9BTC0	Death-inducer obliterator 1	DIDO1	CADVRRNSVERPAEP	0.24656	0.67685	1.6136	0.272626	-0.46487			+	1	137.3	91.94	S	1456	+
DIP2B (S100)	Q9P265	Disco-interacting protein 2 homolog B	DIP2B	ARDERYRSDIHTEAV	0.22382	0.48269	0.94926	0.0188059	-0.929119			+	0.991594	155.09	120.58	S	100	+
DIP2B (T104)	Q9P265	Disco-interacting protein 2 homolog B	DIP2B	RYRSDIHTEAVQAAL	0.25429	NaN	NaN	NaN	NaN				0.925943	135.95	86.759	T	104	+
DIS3L2 (S875)	Q8IYB7	DIS3-like exonuclease 2	DIS3L2	PEKEEEESDGEPEDS	0.39341	0.72939	1.2673	0.00279137	-0.320395			+	0.999986	162.49	155.3	S	875	+
DIS3L2 (S173)	Q8IYB7	DIS3-like exonuclease 2	DIS3L2	VEAQFDGSDSEDGHG	NaN	NaN	1.0695	NaN	NaN				0.782067	51.848	51.848	S	173	+
DISP2 (S1252)	A7MBM2	Protein dispatched homolog 2	DISP2	KTRARQDSQGEEAEP	NaN	0.48385	0.77599	0.0407751	-0.953434			+	1	84.947	39.336	S	1252	+
DKC1 (S494)	O60832	H/ACA ribonucleoprotein complex subunit 4	DKC1	AEPGDGDSDTTKKKK	0.57425	0.94027	1.4165	0.742695	0.037139			+	0.998274	264.66	198.07	S	494	+
DKC1 (S513)	O60832	H/ACA ribonucleoprotein complex subunit 4	DKC1	AKEVELVSE______	0.55597	0.98588	1.2472	0.924129	-0.0168518			+	1	169.52	128.79	S	513	+
DKC1 (S451)	O60832	H/ACA ribonucleoprotein complex subunit 4	DKC1	TAKRKRESESESDET	0.39133	0.74223	0.87995	0.10578	-0.489974			+	0.994923	128.75	86.47	S	451	+
DKC1 (S453)	O60832	H/ACA ribonucleoprotein complex subunit 4	DKC1	KRKRESESESDETPP	0.40354	0.7846	0.82878	0.166772	-0.477313			+	0.992992	116.94	116.94	S	453	+
DKC1 (S455)	O60832	H/ACA ribonucleoprotein complex subunit 4	DKC1	KRESESESDETPPAA	0.40148	0.81864	0.84961	0.185171	-0.447413			+	0.98578	109.42	103.41	S	455	+
DKC1 (S21)	O60832	H/ACA ribonucleoprotein complex subunit 4	DKC1	KKKKERKSLPEEDVA	0.63151	1.0662	0.8391	0.810385	-0.108514			+	1	92.897	73.785	S	21	+
DKC1 (T458)	O60832	H/ACA ribonucleoprotein complex subunit 4	DKC1	SESESDETPPAAPQL	0.39947	0.702	1.3606	0.0239999	-0.297289			+	0.952585	116.13	112.74	T	458	+
DLG1 (S542)	Q12959-4	Disks large homolog 1	DLG1	SISSGSGSLRTSQKR	0.78694	NaN	NaN	NaN	NaN				0.987138	174.87	132.66	S	542	+
DLG1 (S676)	Q12959-4	Disks large homolog 1	DLG1	QHVTSNASDSESSYR	0.26215	0.47667	0.83618	0.00011833	-0.920133			+	0.962456	167.61	158.47	S	676	+
DLG5 (S890)	Q8TDM6-4	Disks large homolog 5	DLG5	PGPGPAHSPQPSKRA	0.30951	NaN	NaN	NaN	NaN				0.834831	22.874	18.971	S	890	+
DLG5 (S911)	Q8TDM6-4	Disks large homolog 5	DLG5	KPPRRSDSIKFQHRL	0.76387	NaN	NaN	NaN	NaN				0.780953	40.725	34.431	S	911	+
DLGAP1 (S131)	O14490-5	Disks large-associated protein 1	DLGAP1	SEVSINRSLDSLDPA	0.33023	0.61641	2.1188	0.552651	-0.238353			+	0.999911	110.44	60.085	S	131	+
DLGAP1 (T274)	O14490-5	Disks large-associated protein 1	DLGAP1	QSGLSNSTESLDSMK	NaN	NaN	2.1066	NaN	NaN				0.782023	93.776	56.095	T	274
DLGAP4 (S434)	Q9Y2H0-3	Disks large-associated protein 4	DLGAP4	AASVRQNSATESADS	0.90904	1.8881	2.471	0.0188894	0.860878			+	0.957073	111.95	98.549	S	434	+
DMAP1 (T445)	Q9NPF5	DNA methyltransferase 1-associated protein 1	DMAP1	DVVGAPLTPNSRKRR	0.66016	1.0061	1.0425	0.974482	-0.0107008			+	0.986836	112.17	90.922	T	445	+
DMWD (S495)	Q09019	Dystrophia myotonica WD repeat-containing protein	DMWD	RSLSRSNSLPHPAGG	NaN	NaN	0.81263	NaN	NaN				0.901949	50.897	35.007	S	495	+
DMWD (S545)	Q09019	Dystrophia myotonica WD repeat-containing protein	DMWD	KEHKRYHSLGNISRG	NaN	NaN	0.49435	NaN	NaN				0.998786	66.55	42.594	S	545	+
DMXL2 (S1221)	Q8TDJ6-2	DmX-like protein 2	DMXL2	LIRRNLASPEGTLAT	NaN	2.0332	NaN	NaN	NaN				0.980456	50.284	32.848	S	1221	+
DNAAF2 (S240)	Q9NVR5-2	Protein kintoun	DNAAF2	APGPRAPSPPEAALQ	0.24946	0.51376	NaN	0.0717178	-0.908535				1	71.241	48.362	S	240	+
DNAH3 (T346)	Q8TD57-3	Dynein heavy chain 3, axonemal	DNAH3	WNEEHLHTVNPMMLR	NaN	NaN	1.6782	NaN	NaN				1	35.35	9.9845	T	346
DNAH6 (S237)	Q9C0G6	Dynein heavy chain 6, axonemal	DNAH6	KNDYYTISQRAVTHI	NaN	NaN	1.1734	NaN	NaN				0.883125	28.283	10.482	S	237
DNAJA1 (S335)	P31689	DnaJ homolog subfamily A member 1	DNAJA1	FPENGFLSPDKLSLL	1.1889	2.1147	NaN	0.0015138	1.23848	+		+	0.989838	54.281	24.361	S	335	+
DNAJB6 (S228)	O75190-4	DnaJ homolog subfamily B member 6	DNAJB6	RHAPHCLSEEEGEQD	0.62127	1.049	0.48667	0.613293	-0.386163			+	1	123.55	89.72	S	228	+
DNAJC1 (S479)	Q96KC8	DnaJ homolog subfamily C member 1	DNAJC1	DIAEQNESSDEESLR	0.44789	0.73546	1.365	0.0264042	-0.218325			+	0.999037	61.253	51.822	S	479	+
DNAJC1 (S480)	Q96KC8	DnaJ homolog subfamily C member 1	DNAJC1	IAEQNESSDEESLRK	0.47887	0.73546	1.365	0.0985533	-0.186162			+	0.998669	61.253	51.822	S	480	+
DNAJC1 (S484)	Q96KC8	DnaJ homolog subfamily C member 1	DNAJC1	NESSDEESLRKERAR	NaN	0.92382	NaN	NaN	NaN				0.843223	48.883	48.883	S	484	+
DNAJC1 (S430)	Q96KC8	DnaJ homolog subfamily C member 1	DNAJC1	EEEQEGDSGEQETGA	0.44689	0.60183	NaN	0.31753	-0.373848				0.999673	89.285	85.289	S	430	+
DNAJC2 (S60)	Q99543-2	DnaJ homolog subfamily C member 2;DnaJ homolog subfamily C member 2, N-terminally processed	DNAJC2	LEDKKELSEESEDEE	0.5082	0.78543	0.96104	0.302845	-0.294707			+	1	59.228	59.228	S	60	+
DNAJC2 (S63)	Q99543-2	DnaJ homolog subfamily C member 2;DnaJ homolog subfamily C member 2, N-terminally processed	DNAJC2	KKELSEESEDEELQL	0.5082	0.78543	0.96104	0.302845	-0.294707			+	1	59.228	59.228	S	63	+
DNAJC2 (S47)	Q99543-2	DnaJ homolog subfamily C member 2;DnaJ homolog subfamily C member 2, N-terminally processed	DNAJC2	KRRNRNASASFQELE	0.4617	1.1595	0.96104	0.670022	-0.153537			+	0.860778	48.694	44.026	S	47	+
DNAJC2 (S49)	Q99543-2	DnaJ homolog subfamily C member 2;DnaJ homolog subfamily C member 2, N-terminally processed	DNAJC2	RNRNASASFQELEDK	0.5467	1.203	0.96104	0.886303	-0.0545617			+	0.755782	48.694	44.026	S	49	+
DNAJC21 (S357)	Q5F1R6	DnaJ homolog subfamily C member 21	DNAJC21	EEEEENFSRPQIDEN	NaN	NaN	1.3052	NaN	NaN				0.80086	36.016	29.618	S	357
DNAJC21 (S370)	Q5F1R6	DnaJ homolog subfamily C member 21	DNAJC21	ENPLDDNSEEEMEDA	0.66327	1.02	1.2195	0.776349	0.0735719			+	0.998972	64.273	64.273	S	370	+
DNAJC5 (S10)	Q9H3Z4-2	DnaJ homolog subfamily C member 5	DNAJC5	DQRQRSLSTSGESLY	0.5797	1.124	2.5541	0.112	0.411008			+	0.983282	191.44	179.16	S	10	+
DNAJC9 (S109)	Q8WXX5	DnaJ homolog subfamily C member 9	DNAJC9	RLLFKKISLEDIQAF	NaN	2.0685	NaN	NaN	NaN				1	34.685	24.453	S	109	+
DNER (S685)	Q8NFT8	Delta and Notch-like epidermal growth factor-related receptor	DNER	EEFYNCRSIDSEFSN	NaN	1.2664	NaN	NaN	NaN				0.950371	59.607	46.254	S	685	+
DNER (S696)	Q8NFT8	Delta and Notch-like epidermal growth factor-related receptor	DNER	EFSNAIASIRHARFG	0.57466	NaN	NaN	NaN	NaN				0.999805	105.14	65.92	S	696	+
DNM1L (S413)	O00429-7	Dynamin-1-like protein	DNM1L	PIPIMPASPQKGHAV	0.7334	1.3528	1.8468	0.0544377	0.457279			+	1	96.489	96.489	S	413	+
DNMBP (S359)	Q6XZF7	Dynamin-binding protein	DNMBP	IISEAPTSPLGHLTS	NaN	1.2583	NaN	NaN	NaN				0.779272	65.3	60.443	S	359	+
DNMBP (S1353)	Q6XZF7	Dynamin-binding protein	DNMBP	YNPRRSHSDASVGSH	0.52772	1.1248	NaN	0.365511	0.197199			+	0.817019	73.797	68.589	S	1353	+
DNMT1 (S714)	P26358	DNA (cytosine-5)-methyltransferase 1	DNMT1	DNIPEMPSPKKMHQG	0.52524	0.78728	0.80045	0.360444	-0.365644			+	1	176.85	176.85	S	714	+
DNMT1 (S953)	P26358	DNA (cytosine-5)-methyltransferase 1	DNMT1	FTFNIKLSSPVKRPR	0.62181	0.73626	0.72183	0.468923	-0.366416			+	0.885906	86.189	86.189	S	953
DNMT1 (S954)	P26358	DNA (cytosine-5)-methyltransferase 1	DNMT1	TFNIKLSSPVKRPRK	0.5659	0.70834	0.73923	0.369174	-0.418861			+	0.99974	100.48	100.48	S	954	+
DNMT1 (S1105)	P26358	DNA (cytosine-5)-methyltransferase 1	DNMT1	DPPNHARSPGNKGKG	0.59176	0.9333	1.1246	0.79676	-0.0629675				0.999977	50.562	28.517	S	1105	+
DNMT1 (S143)	P26358	DNA (cytosine-5)-methyltransferase 1	DNMT1	RTPRRSKSDGEAKPE	0.60045	NaN	1.7323	0.173726	0.199955				0.944378	48.053	39.453	S	143	+
DNPH1 (S12)	O43598	2'-deoxynucleoside 5'-phosphate N-hydrolase 1	DNPH1	MVPGRSESWERGEPG	0.48872	0.95481	2.6814	0.392214	0.273847			+	0.999657	137.68	117.59	S	12	+
DNPH1 (S28)	O43598	2'-deoxynucleoside 5'-phosphate N-hydrolase 1	DNPH1	PALYFCGSIRGGRED	0.13498	0.3887	NaN	0.139027	-1.55278				0.999816	38.271	38.271	S	28	+
DNTTIP1 (S161)	Q9H147	Deoxynucleotidyltransferase terminal-interacting protein 1	DNTTIP1	EECAHRGSPLPKKRK	0.56624	0.80322	NaN	0.980397	0.0051183			+	1	127.03	110	S	161	+
DNTTIP2 (S148)	Q5QJE6	Deoxynucleotidyltransferase terminal-interacting protein 2	DNTTIP2	SEAESHVSGISRIVL	0.54456	0.73749	NaN	0.744696	-0.0846287			+	0.817334	72.771	56.055	S	148	+
DNTTIP2 (S117)	Q5QJE6	Deoxynucleotidyltransferase terminal-interacting protein 2	DNTTIP2	RQILIACSPVSSVRK	0.912	1.2523	1.5042	0.250838	0.42629			+	0.996348	105.03	77.931	S	117	+
DNTTIP2 (S381)	Q5QJE6	Deoxynucleotidyltransferase terminal-interacting protein 2	DNTTIP2	RWNNNKKSPIKASDL	0.68492	NaN	1.0311	0.904529	-0.079352				1	85.845	85.845	S	381	+
DNTTIP2 (T129)	Q5QJE6	Deoxynucleotidyltransferase terminal-interacting protein 2	DNTTIP2	VRKKPKVTPTKESYT	0.76903	1.3188	NaN	0.0319355	0.583611				0.90508	96.913	58.633	T	129	+
DOCK1 (S1704)	Q14185	Dedicator of cytokinesis protein 1	DOCK1	KKKEKRNSKHQEIFE	NaN	NaN	1.5446	NaN	NaN				1	28.546	19.656	S	1704	+
DOCK1 (S1681)	Q14185	Dedicator of cytokinesis protein 1	DOCK1	PKKMHSRSQDKLDKD	0.35753	0.6287	1.3285	0.0424392	-0.415144			+	1	161.21	116.13	S	1681	+
DOCK10 (S1292)	Q96BY6	Dedicator of cytokinesis protein 10	DOCK10	DSRASLASLDSNPST	7.1402	17.977	6.525	0.0385081	3.40274	+			0.999991	176.17	101.2	S	1292	+
DOCK10 (S1295)	Q96BY6	Dedicator of cytokinesis protein 10	DOCK10	ASLASLDSNPSTNEK	14.067	2.3421	4.6122	0.146201	2.5819			+	0.999912	212.83	184.03	S	1295	+
DOCK10 (S12)	Q96BY6	Dedicator of cytokinesis protein 10	DOCK10	RTRRFTRSLLRPGQA	15.713	17.208	20.567	0.006987	4.31311	+			1	94.673	31.011	S	12	+
DOCK10 (T1440)	Q96BY6	Dedicator of cytokinesis protein 10	DOCK10	HKQHRSQTLPIIRGK	NaN	NaN	5.1713	NaN	NaN				0.989778	54.066	41.83	T	1440	+
DOCK5 (S1766)	Q9H7D0	Dedicator of cytokinesis protein 5	DOCK5	RKAQRPKSLQLMDNR	NaN	0.31454	1.7632	0.570996	-0.67205			+	1	104.05	67.653	S	1766	+
DOCK6 (S1343)	Q96HP0	Dedicator of cytokinesis protein 6	DOCK6	VRRSRERSPFGNPEN	0.36142	1.1228	3.1657	0.574243	0.286521			+	1	67.927	50.01	S	1343	+
DOCK7 (S2118)	Q96N67-2	Dedicator of cytokinesis protein 7	DOCK7	PVTCHRDSFSRMSLR	0.27083	0.44117	NaN	0.0439925	-0.959125				0.771937	54.281	35.448	S	2118	+
DOCK7 (S1421)	Q96N67-2	Dedicator of cytokinesis protein 7	DOCK7	SRGQLERSPSGSAFG	NaN	0.7513	1.4663	0.271665	-0.176985			+	0.965607	198.48	198.48	S	1421	+
DOCK7 (S1423)	Q96N67-2	Dedicator of cytokinesis protein 7	DOCK7	GQLERSPSGSAFGSQ	0.69284	1.0832	2.6901	0.0767465	0.503914			+	0.997532	215.34	215.34	S	1423	+
DOCK7 (S1429)	Q96N67-2	Dedicator of cytokinesis protein 7	DOCK7	PSGSAFGSQENLRWR	0.36885	0.64207	1.7005	0.297914	-0.271315			+	1	272.74	272.74	S	1429	+
DOCK7 (S30)	Q96N67-2	Dedicator of cytokinesis protein 7	DOCK7	ISGQYSGSPQLLKNL	0.26047	0.52749	NaN	0.0669884	-0.858355			+	0.989329	99.747	56.142	S	30	+
DOCK7 (S1383)	Q96N67-2	Dedicator of cytokinesis protein 7	DOCK7	KVFERMNSLTFKKSK	0.6817	1.1904	2.0255	0.00244272	0.405041			+	0.999932	114.89	97.472	S	1383	+
DOCK7 (S888)	Q96N67-2	Dedicator of cytokinesis protein 7	DOCK7	RSAVRPASLNLNRSR	NaN	NaN	2.9743	NaN	NaN				0.999991	109.6	80.614	S	888	+
DOCK7 (S896)	Q96N67-2	Dedicator of cytokinesis protein 7	DOCK7	LNLNRSRSLSNSNPD	0.2854	0.71037	2.0496	0.540157	-0.256256			+	0.848447	198.47	108.59	S	896	+
DOCK7 (S898)	Q96N67-2	Dedicator of cytokinesis protein 7	DOCK7	LNRSRSLSNSNPDIS	0.22038	0.41171	1.2889	0.0975526	-0.865969			+	0.900102	230.27	230.27	S	898	+
DOCK7 (S900)	Q96N67-2	Dedicator of cytokinesis protein 7	DOCK7	RSRSLSNSNPDISGT	0.2854	0.61469	1.7003	0.272947	-0.415678			+	0.999453	269.65	185.9	S	900	+
DOCK7 (S180)	Q96N67-2	Dedicator of cytokinesis protein 7	DOCK7	QDDLKRRSMSIDDTP	0.37264	0.663	0.69655	0.109025	-0.680193			+	0.995052	120.63	62.001	S	180	+
DOCK7 (S929)	Q96N67-2	Dedicator of cytokinesis protein 7	DOCK7	KGLDRSNSWVNTGGP	0.35561	0.64096	NaN	0.0085329	-0.493221			+	0.997131	111.52	98.898	S	929	+
DOK1 (S321)	Q99704-3	Docking protein 1	DOK1	QKSGASGSWDCGLSR	0.46427	0.94266	1.8003	0.630051	0.0514237			+	0.980928	89.629	80.272	S	321	+
DONSON (S4)	Q9NYP3-2	Protein downstream neighbor of Son	DONSON	____MALSVPGYSPG	0.86505	1.0859	2.9062	0.0761156	0.649023				0.98069	30.872	26.718	S	4
DOS (S341)	Q8N350	Protein Dos	DOS	FQRQRAASESTEQEE	NaN	4.4059	4.0999	0.153885	1.84071			+	0.972253	165.74	146.91	S	341	+
DOS (S322)	Q8N350	Protein Dos	DOS	EPSQRAASLDTRGSP	2.2341	NaN	NaN	NaN	NaN				0.944214	27.496	21.264	S	322	+
DOS (S328)	Q8N350	Protein Dos	DOS	ASLDTRGSPKRHHFQ	2.2341	NaN	NaN	NaN	NaN				0.773995	27.496	21.264	S	328	+
DOS (S528)	Q8N350	Protein Dos	DOS	AAPARPRSPRAWPRR	1.082	2.762	6.2928	0.0262312	1.5771	+		+	0.999999	95.57	55.591	S	528	+
DOS (S299)	Q8N350	Protein Dos	DOS	TRLRRHASLDGASPY	2.4136	4.7785	5.4096	0.00756849	2.15382	+		+	1	173.19	156.41	S	299	+
DOS (S304)	Q8N350	Protein Dos	DOS	HASLDGASPYFKVKK	2.5932	2.5017	4.7354	0.0228318	1.81311	+			0.999651	65.295	53.586	S	304	+
DOS (S133)	Q8N350	Protein Dos	DOS	SSTGRRVSFNEAALF	NaN	NaN	5.4082	NaN	NaN				1	79.317	58.364	S	133	+
DOT1L (S899)	Q8TEK3-2	Histone-lysine N-methyltransferase, H3 lysine-79 specific	DOT1L	SRAERARSTPSPVLQ	0.66943	NaN	NaN	NaN	NaN				0.94577	67.019	52.047	S	899	+
DOT1L (S902)	Q8TEK3-2	Histone-lysine N-methyltransferase, H3 lysine-79 specific	DOT1L	ERARSTPSPVLQPRD	0.61117	0.73665	NaN	0.995041	-0.00220956			+	0.989077	67.136	46.473	S	902	+
DPM1 (S9)	O60762	Dolichol-phosphate mannosyltransferase subunit 1	DPM1	ASLEVSRSPRRSRRE	0.49449	0.8499	1.696	0.96017	0.00323434			+	0.999823	174.87	136.39	S	9	+
DPYSL2 (S486)	Q16555-2	Dihydropyrimidinase-related protein 2	DPYSL2	PASSAKTSPAKQQAP	0.66756	1.5478	0.43252	0.813784	-0.221261			+	0.934664	123.92	103.59	S	486	+
DPYSL2 (S481)	Q16555-2	Dihydropyrimidinase-related protein 2	DPYSL2	PKTVTPASSAKTSPA	0.56369	1.2153	0.25467	0.561903	-0.673608			+	0.767222	121.25	121.25	S	481	+
DPYSL2 (S482)	Q16555-2	Dihydropyrimidinase-related protein 2	DPYSL2	KTVTPASSAKTSPAK	0.56369	1.2153	0.25467	0.561903	-0.673608			+	0.759395	88.133	78.345	S	482	+
DPYSL2 (T473)	Q16555-2	Dihydropyrimidinase-related protein 2	DPYSL2	PVCEVSVTPKTVTPA	0.63931	1.3872	0.36431	0.706189	-0.37727			+	0.999999	215.37	215.37	T	473	+
DPYSL2 (T485)	Q16555-2	Dihydropyrimidinase-related protein 2	DPYSL2	TPASSAKTSPAKQQA	0.56369	1.3774	0.32996	0.637741	-0.488842			+	0.826703	130.83	122.34	T	485	+
DPYSL2 (T478)	Q16555-2	Dihydropyrimidinase-related protein 2	DPYSL2	SVTPKTVTPASSAKT	0.62437	1.3485	0.27027	0.639402	-0.545836			+	0.984468	130.83	122.34	T	478	+
DPYSL3 (S522)	Q14195	Dihydropyrimidinase-related protein 3	DPYSL3	PAGSARGSPTRPNPP	1.5278	2.913	NaN	0.0181888	1.65042	+			0.962357	52.265	36.51	S	522	+
DSN1 (S42)	Q9H410-4	Kinetochore-associated protein DSN1 homolog	DSN1	ERIHLGSSPKKGGNC	0.62323	1.0802	1.0507	0.998918	-0.000441929			+	0.922907	109.44	54.662	S	42	+
DSN1 (S65)	Q9H410-4	Kinetochore-associated protein DSN1 homolog	DSN1	QSKSLHLSPQEQSAS	0.63476	1.0783	0.73369	0.756689	-0.165176			+	0.997645	87.932	63.374	S	65	+
DSN1 (S72)	Q9H410-4	Kinetochore-associated protein DSN1 homolog	DSN1	SPQEQSASYQDRRQS	NaN	NaN	0.72255	NaN	NaN				0.941195	56.327	48.43	S	72	+
DSP (S166)	P15924-2	Desmoplakin	DSP	PRVRRASSKGGGGYT	NaN	6.3605	6.56	0.0980743	2.44461			+	0.887719	67.364	62.409	S	166	+
DSP (S2216)	P15924-2	Desmoplakin	DSP	VSSKGLPSPYNMSSA	2.2063	2.6215	2.8463	0.0543309	1.5131				0.998958	104.79	79.578	S	2216	+
DSP (S2222)	P15924-2	Desmoplakin	DSP	PSPYNMSSAPGSRSG	1.7477	2.9074	3.7612	0.0105226	1.58486	+		+	0.851738	112.57	80.134	S	2222	+
DSP (S2226)	P15924-2	Desmoplakin	DSP	NMSSAPGSRSGSRSG	1.6418	2.6213	NaN	0.0316266	1.62622	+		+	0.985551	80.534	70.01	S	2226	+
DSP (S1610)	P15924-2	Desmoplakin	DSP	SVQKRSMSFQGIRQP	7.9539	10.027	5.4056	0.0434812	3.08337	+		+	0.999976	158.47	64.062	S	1610	+
DST (S1378)	Q03001	Dystonin	DST	TYRAMVDSQQKSPVK	0.093109	NaN	NaN	NaN	NaN				0.996584	68.44	55.673	S	1378	+
DST (S1382)	Q03001	Dystonin	DST	MVDSQQKSPVKRRRM	0.088246	0.2638	NaN	0.109496	-2.13896			+	0.988341	67.136	54.369	S	1382	+
DST (S2215)	Q03001	Dystonin	DST	EDNTNRDSPIFDYSP	0.29368	NaN	NaN	NaN	NaN				0.779475	61.16	33.232	S	2215	+
DST (S3968)	Q03001	Dystonin	DST	TKLKRQKSFSEDVIS	0.084291	0.19263	0.29947	0.00183444	-2.3953		+	+	0.999976	140.31	81.081	S	3968	+
DST (S3970)	Q03001	Dystonin	DST	LKRQKSFSEDVISHK	0.084819	0.19093	0.25309	0.00246386	-2.47748		+	+	0.885293	69.815	45.464	S	3970	+
DST (S7510)	Q03001	Dystonin	DST	RASSRRGSDASDFDI	0.14877	0.19276	0.32888	0.00589227	-2.07671		+	+	0.999952	227.5	227.5	S	7510	+
DST (S7513)	Q03001	Dystonin	DST	SRRGSDASDFDISEI	0.14877	0.14085	0.3816	0.0154084	-2.1561		+	+	0.999064	94.45	86.746	S	7513	+
DST (S7518)	Q03001	Dystonin	DST	DASDFDISEIQSVCS	NaN	0.1779	NaN	NaN	NaN				0.86047	138.98	138.98	S	7518
DST (S7525)	Q03001	Dystonin	DST	SEIQSVCSDVETVPQ	0.14877	0.14085	NaN	0.129764	-2.21486				0.958256	54.998	46.012	S	7525
DST (S106)	Q03001-11	Dystonin	DST	VVEVHHQSEQETSVR	0.37734	NaN	NaN	NaN	NaN				0.956664	33.414	20.094	S	106
DST (S170)	Q03001-11	Dystonin	DST	SQKSGSASPAPGDTL	0.46748	NaN	NaN	NaN	NaN				0.810552	172.57	112.86	S	170
DSTN (S3)	P60981	Destrin	DSTN	_____MASGVQVADE	0.0088787	0.01691	0.97555	0.138186	-4.07965			+	1	180.18	162.12	S	3	+
DTD1 (S196)	Q8TEA8	D-tyrosyl-tRNA(Tyr) deacylase 1	DTD1	RKEDRSASSGAEGDV	NaN	0.60164	NaN	NaN	NaN				0.882735	108.56	95.427	S	196	+
DTD1 (S197)	Q8TEA8	D-tyrosyl-tRNA(Tyr) deacylase 1	DTD1	KEDRSASSGAEGDVS	0.37417	0.92352	0.74244	0.271295	-0.488161				0.869567	132.15	101.28	S	197	+
DTD1 (S205)	Q8TEA8	D-tyrosyl-tRNA(Tyr) deacylase 1	DTD1	GAEGDVSSEREP___	0.35298	0.55424	1.0662	0.00892482	-0.587697			+	0.858401	175.15	154.31	S	205	+
DTX3L (S9)	Q8TDB6	E3 ubiquitin-protein ligase DTX3L	DTX3L	ASHLRPPSPLLVRVY	1.2641	1.957	2.3487	0.0451304	1.01227	+		+	1	130.66	88.662	S	9	+
DUS2 (S488)	Q9NX74	tRNA-dihydrouridine(20) synthase [NAD(P)+]-like	DUS2	ALGSGEESPLEGW__	0.47399	0.989	1.7379	0.470334	0.0675016			+	0.996149	76.655	70.552	S	488	+
DUS3L (S272)	Q96G46-2	tRNA-dihydrouridine(47) synthase [NAD(P)(+)]-like	DUS3L	VPAGPGTSTPPSSPV	0.59222	1.0708	1.1576	0.945986	0.0174065				0.830512	118.93	118.93	S	272	+
DUT (S88)	P33316	Deoxyuridine 5'-triphosphate nucleotidohydrolase, mitochondrial	DUT	ELPKAGGSPAPGPET	0.23388	NaN	NaN	NaN	NaN				0.99999	81.884	73.39	S	88	+
DUT (S4)	P33316-2	Deoxyuridine 5'-triphosphate nucleotidohydrolase, mitochondrial	DUT	____MPCSEETPAIS	0.61106	1.0738	NaN	0.0275933	0.269498				0.997959	65.511	51.548	S	4	+
DUT (S11)	P33316-2	Deoxyuridine 5'-triphosphate nucleotidohydrolase, mitochondrial	DUT	SEETPAISPSKRARP	0.5208	0.84459	0.73936	0.405049	-0.374113			+	0.999917	265.64	205.27	S	11	+
DUT (S13)	P33316-2	Deoxyuridine 5'-triphosphate nucleotidohydrolase, mitochondrial	DUT	ETPAISPSKRARPAE	0.53791	NaN	0.78906	0.562298	-0.446626				0.876107	215.93	163.99	S	13	+
DUT (T7)	P33316-2	Deoxyuridine 5'-triphosphate nucleotidohydrolase, mitochondrial	DUT	_MPCSEETPAISPSK	0.54486	NaN	NaN	NaN	NaN				0.962157	222.56	166.84	T	7	+
DVL3 (S125)	Q92997-2	Segment polarity protein dishevelled homolog DVL-3	DVL3	HPHAGGGSQENLDND	0.35447	0.54061	1.3114	0.0680763	-0.498103			+	0.999812	136.89	136.89	S	125	+
DYNC1H1 (S1230)	Q14204	Cytoplasmic dynein 1 heavy chain 1	DYNC1H1	DIMRRKDSAIQQQVA	NaN	1.1002	NaN	NaN	NaN				1	86.498	47.071	S	1230	+
DYNC1H1 (S4368)	Q14204	Cytoplasmic dynein 1 heavy chain 1	DYNC1H1	EKKTRTDSTSDGRPA	0.37393	0.77792	2.013	0.734802	-0.0913101			+	0.996059	140.24	114.71	S	4368	+
DYNC1LI1 (S207)	Q9Y6G9	Cytoplasmic dynein 1 light intermediate chain 1	DYNC1LI1	PGEDFPASPQRRNTA	0.56578	1.0486	1.3344	0.744841	0.0537191			+	1	159.81	139.76	S	207	+
DYNC1LI1 (S510)	Q9Y6G9	Cytoplasmic dynein 1 light intermediate chain 1	DYNC1LI1	TRKPVTVSPTTPTSP	0.82257	1.6002	1.6721	0.140166	0.545437			+	0.991233	154.31	124.31	S	510	+
DYNC1LI1 (S516)	Q9Y6G9	Cytoplasmic dynein 1 light intermediate chain 1	DYNC1LI1	VSPTTPTSPTEGEAS	0.5151	1.3242	2.5665	0.167661	0.435345			+	0.991997	220.32	163.53	S	516	+
DYNC1LI2 (S194)	O43237	Cytoplasmic dynein 1 light intermediate chain 2	DYNC1LI2	PEEGCQGSPQRRGPL	0.64122	1.2022	1.9237	0.0102807	0.355547			+	1	211.13	137.54	S	194	+
DYRK1A;DYRK1B (Y312)	Q13627-2	Dual specificity tyrosine-phosphorylation-regulated kinase 1A;Dual specificity tyrosine-phosphorylation-regulated kinase 1B	DYRK1A;DYRK1B	LGQRIYQYIQSRFYR	0.41482	0.91524	2.4906	0.666973	0.139154			+	0.999819	96.253	72.824	Y	312	+
E2F1 (S375)	Q01094	Transcription factor E2F1	E2F1	PVDEDRLSPLVAADS	0.8142	NaN	NaN	NaN	NaN				0.999999	76.78	48.606	S	375	+
E2F8 (S102)	A0AVK6	Transcription factor E2F8	E2F8	DCIHEHLSGDEFEKS	0.41532	0.46801	NaN	0.318303	-0.608105				1	35.64	28.756	S	102	+
E2F8 (S71)	A0AVK6	Transcription factor E2F8	E2F8	KMLISAVSPEIRNRD	0.27215	NaN	NaN	NaN	NaN				0.995301	62.408	23.142	S	71	+
EAF1 (S158)	Q96JC9	ELL-associated factor 1	EAF1	PPVGPKTSPLKDNPS	0.76856	0.9858	1.5004	0.373777	0.227711			+	0.825796	74.251	47.361	S	158	+
EAF1 (S165)	Q96JC9	ELL-associated factor 1	EAF1	SPLKDNPSPEPQLDD	0.90348	0.9858	1.1795	0.653777	0.189765			+	0.999539	74.251	47.361	S	165	+
EAPP (S109)	Q56P03	E2F-associated phosphoprotein	EAPP	YDDIYFDSDSEDEDR	0.42197	0.7032	0.82985	0.133574	-0.50789			+	0.940074	113.25	103.45	S	109	+
EAPP (S111)	Q56P03	E2F-associated phosphoprotein	EAPP	DIYFDSDSEDEDRAV	0.42427	0.77948	0.99276	0.12601	-0.369552			+	0.995015	113.25	103.45	S	111	+
EAPP (Y106)	Q56P03	E2F-associated phosphoprotein	EAPP	TRYYDDIYFDSDSED	0.42427	0.77948	0.99276	0.12601	-0.369552			+	0.957365	108.49	104.23	Y	106	+
EBAG9 (S36)	O00559	Receptor-binding cancer antigen expressed on SiSo cells	EBAG9	SGRGRKLSGDQITLP	0.3159	0.64044	1.2855	0.0492144	-0.481602			+	1	289.72	230.74	S	36	+
ECI1 (T245)	P42126-2	Enoyl-CoA delta isomerase 1, mitochondrial	ECI1	KAMMRKATASRLVTQ	NaN	NaN	0.29239	NaN	NaN				0.976191	63.185	22.305	T	245
ECT2L (T661)	Q008S8	Epithelial cell-transforming sequence 2 oncogene-like	ECT2L	GSQLNTYTNFFNNYP	1.926	NaN	NaN	NaN	NaN				0.840567	40.349	16.438	T	661
ECT2L (Y667)	Q008S8	Epithelial cell-transforming sequence 2 oncogene-like	ECT2L	YTNFFNNYPVILKTI	1.926	NaN	NaN	NaN	NaN				0.792663	40.349	16.438	Y	667
EDC3 (S154)	Q96F86	Enhancer of mRNA-decapping protein 3	EDC3	ESLSQSKSFRRRHNS	1.557	NaN	NaN	NaN	NaN				0.845214	106.32	98.713	S	154	+
EDC3 (S131)	Q96F86	Enhancer of mRNA-decapping protein 3	EDC3	KSQDVAVSPQQQQCS	0.52235	0.8842	1.3802	0.547443	-0.0504669			+	1	281.96	185.21	S	131	+
EDC4 (S6)	Q6P2E9	Enhancer of mRNA-decapping protein 4	EDC4	__MASCASIDIEDAT	NaN	1.3272	NaN	NaN	NaN				0.950513	43.297	29.87	S	6	+
EDC4 (S879)	Q6P2E9	Enhancer of mRNA-decapping protein 4	EDC4	QDASAEQSDHDDEVA	0.60846	1.0087	1.8057	0.0207819	0.215493			+	0.975574	147.1	136.06	S	879	+
EDC4 (S723)	Q6P2E9	Enhancer of mRNA-decapping protein 4	EDC4	PLGLPQASPSRTRSP	0.81636	NaN	NaN	NaN	NaN				0.872039	114.2	93.611	S	723	+
EDF1 (S53)	O60869-2	Endothelial differentiation-related factor 1	EDF1	AGQNKQHSITKNTAK	NaN	NaN	2.9352	NaN	NaN				0.833369	59.513	49.725	S	53	+
EEF1B2 (S106)	P24534	Elongation factor 1-beta	EEF1B2	DDIDLFGSDDEEESE	0.42323	0.7952	1.4214	0.027046	-0.188532			+	0.999994	147.84	135.91	S	106	+
EEF1D (S109)	P29692-3	Elongation factor 1-delta	EEF1D	APQTQHVSPMRQVEP	0.83571	1.3903	2.5089	0.00188364	0.680571			+	1	200	125.46	S	109	+
EEF1D (S138)	P29692-3	Elongation factor 1-delta	EEF1D	DDIDLFGSDNEEEDK	0.56849	0.98972	1.6592	0.0408037	0.132992			+	1	227.99	227.99	S	138	+
EEF1D (S94)	P29692-3	Elongation factor 1-delta	EEF1D	RLNVLEKSSPGHRAT	1.267	1.9919	3.1791	0.00600762	1.16746	+		+	0.99549	157.5	123.71	S	94	+
EEF1D (S95)	P29692-3	Elongation factor 1-delta	EEF1D	LNVLEKSSPGHRATA	1.3819	1.9919	3.5699	0.00587261	1.26496	+		+	0.851539	144.8	105.22	S	95	+
EEF1D (T101)	P29692-3	Elongation factor 1-delta	EEF1D	SSPGHRATAPQTQHV	0.8472	1.295	2.426	0.0102304	0.636832				0.876109	105.65	105.65	T	101	+
EEF1D (T105)	P29692-3	Elongation factor 1-delta	EEF1D	HRATAPQTQHVSPMR	0.80243	1.3536	2.9359	0.0163667	0.723747			+	0.990453	170.66	170.66	T	105	+
EEF1D (T123)	P29692-3	Elongation factor 1-delta	EEF1D	PPAKKPATPAEDDED	0.53275	0.88903	1.2538	0.560593	-0.0845565			+	1	193.46	193.46	T	123	+
EEF2 (T57)	P13639	Elongation factor 2	EEF2	RAGETRFTDTRKDEQ	0.47745	0.59807	NaN	0.419271	-0.330654				0.877995	46.592	31.716	T	57	+
EEF2K (S18)	O00418	Eukaryotic elongation factor 2 kinase	EEF2K	EGVDGGQSPRAGHDG	0.40557	0.67995	0.88412	0.0842718	-0.512658			+	1	153.21	125.8	S	18	+
EEF2K (S470)	O00418	Eukaryotic elongation factor 2 kinase	EEF2K	YSNRKYESDEDSLGS	0.27282	0.51203	0.77486	0.00444352	-0.903161			+	1	186.15	186.15	S	470	+
EEF2K (S71)	O00418	Eukaryotic elongation factor 2 kinase	EEF2K	TKSERYSSSGSPANS	0.32243	0.44444	0.46545	0.0735404	-1.136			+	0.82314	122.63	63.335	S	71	+
EEF2K (S72)	O00418	Eukaryotic elongation factor 2 kinase	EEF2K	KSERYSSSGSPANSF	0.4444	0.41469	0.70368	0.124915	-0.816261			+	0.864704	121.95	78.997	S	72	+
EEF2K (S74)	O00418	Eukaryotic elongation factor 2 kinase	EEF2K	ERYSSSGSPANSFHF	0.36446	0.44444	0.5723	0.0760657	-0.977692			+	0.999516	122.63	63.335	S	74	+
EFHD2 (S74)	Q96C19	EF-hand domain-containing protein D2	EFHD2	QGIGEPQSPSRRVFN	0.4081	0.64541	1.309	0.0348733	-0.346021			+	0.99923	122.75	104.42	S	74	+
EFHD2 (S76)	Q96C19	EF-hand domain-containing protein D2	EFHD2	IGEPQSPSRRVFNPY	0.47728	0.60924	1.3853	0.207054	-0.271208			+	0.938217	91.14	71.853	S	76	+
EFNB3 (S274)	Q15768	Ephrin-B3	EFNB3	GSFGRGGSLGLGGGG	0.19271	NaN	NaN	NaN	NaN				1	62.162	46.024	S	274	+
EFR3A (S650)	Q14156-3	Protein EFR3 homolog A	EFR3A	VTDEDRLSRRKSIVD	0.13179	0.27664	1.0436	0.0771441	-1.40595			+	0.999981	78.088	64.461	S	650	+
EGLN1 (S125)	Q9GZT9-2	Egl nine homolog 1	EGLN1	ADPAAAASPCRAAAG	0.48143	0.77702	1.0948	0.188822	-0.263241			+	1	118.05	118.05	S	125	+
EHBP1 (S174)	Q8NDI1-3	EH domain-binding protein 1	EHBP1	EDMQSLASLMSMKQA	NaN	0.67921	NaN	NaN	NaN				0.917277	29.687	19.635	S	174	+
EHBP1 (S391)	Q8NDI1-3	EH domain-binding protein 1	EHBP1	VSAGKDLSTSPKPSP	0.30087	NaN	1.2592	0.243239	-0.528588			+	0.846214	51.841	41.515	S	391	+
EHBP1 (S393)	Q8NDI1-3	EH domain-binding protein 1	EHBP1	AGKDLSTSPKPSPIP	0.30087	0.5801	1.2592	0.0475449	-0.562573			+	0.87341	98.572	77.619	S	393	+
EHBP1 (S397)	Q8NDI1-3	EH domain-binding protein 1	EHBP1	LSTSPKPSPIPSPVL	NaN	0.55801	NaN	NaN	NaN				0.997322	68.728	42.773	S	397	+
EHBP1 (S401)	Q8NDI1-3	EH domain-binding protein 1	EHBP1	PKPSPIPSPVLGRKP	0.27987	0.56895	1.3529	0.0928541	-0.572185			+	0.999945	98.572	77.619	S	401	+
EHBP1 (S300)	Q8NDI1-3	EH domain-binding protein 1	EHBP1	AFVTIKDSPPQSTKR	0.32669	0.41173	0.84751	0.0262819	-0.878248			+	0.92395	80.453	80.453	S	300	+
EHBP1 (T392)	Q8NDI1-3	EH domain-binding protein 1	EHBP1	SAGKDLSTSPKPSPI	0.30087	0.5801	1.2592	0.0475449	-0.562573			+	0.872976	98.572	77.619	T	392	+
EHBP1L1 (S1273)	Q8N3D4	EH domain-binding protein 1-like protein 1	EHBP1L1	PPPRAHGSFSHVRDA	NaN	NaN	10.319	NaN	NaN				0.975593	70.488	53.712	S	1273	+
EHBP1L1 (S1257)	Q8N3D4	EH domain-binding protein 1-like protein 1	EHBP1L1	GVRLRRPSVNGEPGS	NaN	5.628	5.7213	0.108906	2.25768				0.999998	67.846	27.993	S	1257	+
EHD1 (S456)	Q9H4M9	EH domain-containing protein 1	EHD1	DEIFYTLSPVNGKIT	0.99628	2.1335	1.4668	0.225308	0.712902			+	0.978368	65.207	63.726	S	456	+
EHD2 (S302)	Q9NZN4-2	EH domain-containing protein 2	EHD2	MEDGEEGSDDEAEWV	0.32784	0.47941	0.77656	0.019029	-0.845415			+	0.999998	150.69	142.6	S	302	+
EI24 (S316)	O14681-3	Etoposide-induced protein 2.4 homolog	EI24	KFPSPHPSPAKLKAT	NaN	1.2455	NaN	NaN	NaN				0.927569	33.816	26.623	S	316	+
EIF2A (S289)	Q9BY44-2	Eukaryotic translation initiation factor 2A;Eukaryotic translation initiation factor 2A, N-terminally processed	EIF2A	AAKQEARSDKSPDLA	0.73033	1.5245	2.2351	0.0169999	0.604495			+	0.866628	235.72	195.96	S	289	+
EIF2A (S292)	Q9BY44-2	Eukaryotic translation initiation factor 2A;Eukaryotic translation initiation factor 2A, N-terminally processed	EIF2A	QEARSDKSPDLAPTP	0.78969	1.4982	2.1218	0.0210115	0.608689			+	0.999529	209.73	157.97	S	292	+
EIF2AK1 (S257)	Q9BQI3-2	Eukaryotic translation initiation factor 2-alpha kinase 1	EIF2AK1	LPSLEVLSDQEEDRE	0.44029	NaN	NaN	NaN	NaN				0.997769	75.103	61.915	S	257	+
EIF2AK3 (S555)	Q9NZJ5	Eukaryotic translation initiation factor 2-alpha kinase 3	EIF2AK3	PHRQRKESETQCQTE	0.50843	0.80814	NaN	0.566336	-0.0681589				0.839295	46.01	37.723	S	555	+
EIF2AK4 (S230)	Q9P2K8-2	Eukaryotic translation initiation factor 2-alpha kinase 4	EIF2AK4	AAILHGGSPDFVGNG	0.032665	NaN	NaN	NaN	NaN				0.99812	51.695	40.163	S	230	+
EIF2AK4 (T667)	Q9P2K8-2	Eukaryotic translation initiation factor 2-alpha kinase 4	EIF2AK4	ERPAGPGTPPPDSGP	0.28699	0.43675	1.1613	0.0500599	-0.760706			+	1	114.53	67.444	T	667	+
EIF2B4 (S129)	Q9UI10-3	Translation initiation factor eIF-2B subunit delta	EIF2B4	GGPPPKASPSTAGET	NaN	NaN	2.3049	NaN	NaN				0.993063	52.91	26.986	S	129	+
EIF2B5 (S717)	Q13144	Translation initiation factor eIF-2B subunit epsilon	EIF2B5	LKEAEEESSEDD___	0.34915	NaN	NaN	NaN	NaN				1	49.5	44.007	S	717	+
EIF2B5 (S718)	Q13144	Translation initiation factor eIF-2B subunit epsilon	EIF2B5	KEAEEESSEDD____	0.34915	NaN	NaN	NaN	NaN				1	49.5	44.007	S	718	+
EIF2B5 (S544)	Q13144	Translation initiation factor eIF-2B subunit epsilon	EIF2B5	EPDSRGGSPQMDDIK	0.71743	1.3195	2.7167	0.0192296	0.620315			+	1	98.76	59.113	S	544	+
EIF2S2 (S2)	P20042	Eukaryotic translation initiation factor 2 subunit 2	EIF2S2	______MSGDEMIFD	0.54686	0.97294	1.6546	0.0164104	0.104779			+	1	146.77	146.77	S	2	+
EIF2S2 (S13)	P20042	Eukaryotic translation initiation factor 2 subunit 2	EIF2S2	MIFDPTMSKKKKKKK	0.83558	1.6572	NaN	0.0593674	0.808241			+	0.862037	61.127	52.173	S	13	+
EIF2S2 (T111)	P20042	Eukaryotic translation initiation factor 2 subunit 2	EIF2S2	ESDVQEPTEPEDDLD	0.36191	0.67876	NaN	0.0510227	-0.43922			+	0.98328	83.499	70.622	T	111	+
EIF3A (S1154)	Q14152-2	Eukaryotic translation initiation factor 3 subunit A	EIF3A	KEKAREESWGPPRES	0.82342	1.1565	1.4145	0.341221	0.309315			+	1	113.38	102.02	S	1154	+
EIF3A (S848)	Q14152-2	Eukaryotic translation initiation factor 3 subunit A	EIF3A	ERRLGDSSLSRKDSR	0.77331	1.0825	NaN	0.239348	0.445185				0.876197	104.14	64.226	S	848	+
EIF3C;EIF3CL (S39)	Q99613-2	Eukaryotic translation initiation factor 3 subunit C;Eukaryotic translation initiation factor 3 subunit C-like protein	EIF3C;EIF3CL	GKQPLLLSEDEEDTK	0.5021	0.84631	1.3678	0.234475	-0.0948831			+	1	232.83	232.83	S	39	+
EIF3E (S399)	P60228	Eukaryotic translation initiation factor 3 subunit E	EIF3E	VMGNNAVSPYQQVIE	NaN	1.4053	NaN	NaN	NaN				0.79423	31.753	27.315	S	399	+
EIF3F (S258)	O00303	Eukaryotic translation initiation factor 3 subunit F	EIF3F	LIMKTCFSPNRVIGL	0.52666	0.75048	NaN	0.660544	-0.0961433			+	0.998459	126.97	126.97	S	258	+
EIF3F (T255)	O00303	Eukaryotic translation initiation factor 3 subunit F	EIF3F	GVDLIMKTCFSPNRV	0.51469	0.76323	NaN	0.59045	-0.100575			+	0.967547	161.51	161.51	T	255	+
EIF3G (S42)	O75821	Eukaryotic translation initiation factor 3 subunit G	EIF3G	PLATGDTSPEPELLP	0.35796	0.85324	1.5914	0.36881	-0.180874			+	0.899305	121.58	121.58	S	42	+
EIF3G (T41)	O75821	Eukaryotic translation initiation factor 3 subunit G	EIF3G	IPLATGDTSPEPELL	0.44387	0.72699	1.536	0.164088	-0.171472			+	0.833766	121.58	121.58	T	41	+
EIF3H (S183)	O15372	Eukaryotic translation initiation factor 3 subunit H	EIF3H	VCKEKDFSPEALKKA	0.34765	NaN	NaN	NaN	NaN				1	63.184	41.413	S	183	+
EIF3J (S11)	O75822-2	Eukaryotic translation initiation factor 3 subunit J	EIF3J	AAAAAGDSDSWDADA	0.50534	0.90634	0.94162	0.438729	-0.238381			+	1	186.69	186.69	S	11	+
EIF3J (S13)	O75822-2	Eukaryotic translation initiation factor 3 subunit J	EIF3J	AAAGDSDSWDADAFS	0.56248	0.95378	1.0043	0.659551	-0.13134			+	1	144.72	143.8	S	13	+
EIF4A3 (S12)	P38919	Eukaryotic initiation factor 4A-III;Eukaryotic initiation factor 4A-III, N-terminally processed	EIF4A3	ATMATSGSARKRLLK	0.62249	1.5937	1.5843	0.247746	0.383512			+	0.806327	190.37	171.74	S	12	+
EIF4B (S168)	P23588-2	Eukaryotic translation initiation factor 4B	EIF4B	RARPATDSFDDYPPR	1.0575	NaN	2.1328	0.250088	0.758256				0.981436	88.73	73.757	S	168	+
EIF4B (S367)	P23588-2	Eukaryotic translation initiation factor 4B	EIF4B	RPRERHPSWRSEETQ	0.63907	1.0308	1.5047	0.305024	0.161825			+	1	162.49	162.49	S	367	+
EIF4B (S370)	P23588-2	Eukaryotic translation initiation factor 4B	EIF4B	ERHPSWRSEETQERE	0.78091	1.1566	0.82908	0.960263	0.0269633			+	0.999345	99.481	99.481	S	370	+
EIF4B (S153)	P23588-2	Eukaryotic translation initiation factor 4B	EIF4B	GRDRNRDSDKTDTDW	NaN	0.94101	NaN	NaN	NaN				0.99796	61.444	61.444	S	153	+
EIF4B (S180)	P23588-2	Eukaryotic translation initiation factor 4B	EIF4B	PPRRGDDSFGDKYRD	0.67572	1.2194	NaN	0.0109755	0.433777				0.999972	61.415	61.415	S	180	+
EIF4B (S383)	P23588-2	Eukaryotic translation initiation factor 4B	EIF4B	RERSRTGSESSQTGT	0.44317	NaN	NaN	NaN	NaN				0.862118	129.06	88.99	S	383	+
EIF4EBP1 (S101)	Q13541	Eukaryotic translation initiation factor 4E-binding protein 1	EIF4EBP1	SQSHLRNSPEDKRAG	0.73875	1.4132	1.6914	0.119661	0.43951			+	0.998482	140.73	140.73	S	101	+
EIF4EBP1 (S65)	Q13541	Eukaryotic translation initiation factor 4E-binding protein 1	EIF4EBP1	FLMECRNSPVTKTPP	0.50413	1.08	1.4033	0.795607	0.0366371			+	0.999932	152	152	S	65	+
EIF4EBP1 (S35)	Q13541	Eukaryotic translation initiation factor 4E-binding protein 1	EIF4EBP1	QLPPGDYSTTPGGTL	NaN	0.98241	NaN	NaN	NaN				0.75466	78.311	78.311	S	35	+
EIF4EBP1 (T77)	Q13541	Eukaryotic translation initiation factor 4E-binding protein 1	EIF4EBP1	TPPRDLPTIPGVTSP	0.35687	0.82843	NaN	0.352813	-0.305597			+	0.816472	89.096	79.806	T	77	+
EIF4EBP1 (T68)	Q13541	Eukaryotic translation initiation factor 4E-binding protein 1	EIF4EBP1	ECRNSPVTKTPPRDL	0.36395	0.64626	1.386	0.0621945	-0.372962			+	0.957628	119.21	54.693	T	68	+
EIF4EBP1 (T70)	Q13541	Eukaryotic translation initiation factor 4E-binding protein 1	EIF4EBP1	RNSPVTKTPPRDLPT	0.4966	0.6456	0.60029	0.259237	-0.626404			+	0.98185	109.33	109.33	T	70	+
EIF4EBP1 (T37)	Q13541	Eukaryotic translation initiation factor 4E-binding protein 1	EIF4EBP1	PPGDYSTTPGGTLFS	0.48118	0.75258	0.81924	0.255016	-0.418296				0.97455	133.2	133.2	T	37	+
EIF4EBP1 (T46)	Q13541	Eukaryotic translation initiation factor 4E-binding protein 1	EIF4EBP1	GGTLFSTTPGGTRII	0.53834	0.9614	0.83033	0.551619	-0.240085			+	0.800808	110.03	101.72	T	46	+
EIF4EBP2 (T46)	Q13542	Eukaryotic translation initiation factor 4E-binding protein 2	EIF4EBP2	GGTLFSTTPGGTRII	0.25816	0.52348	0.46676	0.0595805	-1.16284			+	0.845524	97.784	97.784	T	46	+
EIF4ENIF1 (S564)	Q9NRA8	Eukaryotic translation initiation factor 4E transporter	EIF4ENIF1	LLGQRAPSPPLSQVF	0.76332	1.0762	1.8668	0.0842035	0.371687			+	1	132.14	114.76	S	564	+
EIF4ENIF1 (S587)	Q9NRA8	Eukaryotic translation initiation factor 4E transporter	EIF4ENIF1	YLRPRIPSPIGFTPG	0.4643	NaN	NaN	NaN	NaN				0.99988	81.016	81.016	S	587	+
EIF4ENIF1 (S136)	Q9NRA8	Eukaryotic translation initiation factor 4E transporter	EIF4ENIF1	AAVSSRRSGSPLEKD	0.71792	1.1698	2.2372	0.00867465	0.469347			+	0.852766	70.977	59.264	S	136	+
EIF4ENIF1 (S138)	Q9NRA8	Eukaryotic translation initiation factor 4E transporter	EIF4ENIF1	VSSRRSGSPLEKDSD	0.62918	1.0899	1.9446	0.00184776	0.304467			+	0.851894	83.856	38.698	S	138	+
EIF4ENIF1 (S951)	Q9NRA8	Eukaryotic translation initiation factor 4E transporter	EIF4ENIF1	RPSQRSSSPVGLAKW	0.62457	1.0057	1.6623	0.107956	0.186835			+	0.999461	110.38	31.443	S	951	+
EIF4ENIF1 (S670)	Q9NRA8	Eukaryotic translation initiation factor 4E transporter	EIF4ENIF1	RQQRVTKSPAPVHRG	0.64053	NaN	1.6931	0.304082	0.230055			+	0.999656	105.2	105.2	S	670	+
EIF4ENIF1 (T668)	Q9NRA8	Eukaryotic translation initiation factor 4E transporter	EIF4ENIF1	RNRQQRVTKSPAPVH	NaN	1.0945	NaN	NaN	NaN				0.910728	43.282	35.357	T	668
EIF4G1 (S1042)	Q04637-6	Eukaryotic translation initiation factor 4 gamma 1	EIF4G1	SPLKAALSEEELEKK	0.70418	1.37	NaN	0.0714621	0.547538				1	58.073	58.073	S	1042	+
EIF4G1 (S1013)	Q04637-6	Eukaryotic translation initiation factor 4 gamma 1	EIF4G1	EGLRKAASLTEDRDR	0.76909	1.0153	2.8187	0.108653	0.54545			+	0.999292	107.39	58.873	S	1013	+
EIF4G1 (S1035)	Q04637-6	Eukaryotic translation initiation factor 4 gamma 1	EIF4G1	EAALPPVSPLKAALS	1.0518	2.4985	2.6004	0.0370032	1.09028	+		+	1	93.649	36.059	S	1035	+
EIF4G1 (S508)	Q04637-6	Eukaryotic translation initiation factor 4 gamma 1	EIF4G1	AGLGPRRSQQGPRKE	NaN	NaN	1.2124	NaN	NaN				1	56.215	56.215	S	508	+
EIF4G1 (S881)	Q04637-6	Eukaryotic translation initiation factor 4 gamma 1	EIF4G1	TKITKPGSIDSNNQL	NaN	3.1252	2.8175	0.220244	1.32238				0.998418	90.755	56.751	S	881	+
EIF4G1 (S896)	Q04637-6	Eukaryotic translation initiation factor 4 gamma 1	EIF4G1	FAPGGRLSWGKGSSG	0.60089	0.88903	2.3632	0.253774	0.278136			+	0.999998	84.561	61.924	S	896	+
EIF4G1 (S989)	Q04637-6	Eukaryotic translation initiation factor 4 gamma 1	EIF4G1	RTPATKRSFSKEVEE	0.49061	0.70866	3.0466	0.670449	0.193734			+	1	127.52	73.837	S	989	+
EIF4G1 (S991)	Q04637-6	Eukaryotic translation initiation factor 4 gamma 1	EIF4G1	PATKRSFSKEVEERS	0.62955	1.1734	1.5369	0.220669	0.2271			+	1	174.94	174.94	S	991	+
EIF4G1 (S998)	Q04637-6	Eukaryotic translation initiation factor 4 gamma 1	EIF4G1	SKEVEERSRERPSQP	0.73148	1.3902	1.4875	0.241739	0.365087			+	1	134.68	106.48	S	998	+
EIF4G1 (S832)	Q04637-6	Eukaryotic translation initiation factor 4 gamma 1	EIF4G1	QQLMAKGSDKRRGGP	NaN	NaN	1.3411	NaN	NaN				1	48.112	38.679	S	832	+
EIF4G1 (S1400)	Q04637-6	Eukaryotic translation initiation factor 4 gamma 1	EIF4G1	LREAEEESDHN____	0.67747	1.0791	1.6468	0.13301	0.255304			+	1	174.46	166.74	S	1400	+
EIF4G1 (T1015)	Q04637-6	Eukaryotic translation initiation factor 4 gamma 1	EIF4G1	LRKAASLTEDRDRGR	0.71949	1.3792	3.009	0.0323887	0.692117			+	0.984554	99.669	21.994	T	1015	+
EIF4G1 (T11)	Q04637-6	Eukaryotic translation initiation factor 4 gamma 1	EIF4G1	ARTASTPTPPQTGGG	0.58063	1.2046	3.806	0.191099	0.636903			+	0.75378	64.733	39.007	T	11	+
EIF4G2 (S395)	P78344-2	Eukaryotic translation initiation factor 4 gamma 2	EIF4G2	GVIQDRFSPTMGRHR	0.43823	0.83626	1.5048	0.0999352	-0.120152			+	0.999964	90.37	67.333	S	395	+
EIF4G2 (T468)	P78344-2	Eukaryotic translation initiation factor 4 gamma 2	EIF4G2	PSAQPPRTQTPPLGQ	0.59062	NaN	1.4895	0.696154	0.0791174				0.775911	122.08	112.57	T	468	+
EIF4G2 (T470)	P78344-2	Eukaryotic translation initiation factor 4 gamma 2	EIF4G2	AQPPRTQTPPLGQTP	0.59651	0.92179	1.6071	0.266851	0.106592			+	0.998299	166.67	166.67	T	470	+
EIF4G3 (S1156)	O43432	Eukaryotic translation initiation factor 4 gamma 3	EIF4G3	NTFMRGGSSKDLLDN	1.7112	3.122	2.6815	0.0499824	1.44624	+		+	0.96937	137.09	116.15	S	1156	+
EIF4G3 (S1409)	O43432	Eukaryotic translation initiation factor 4 gamma 3	EIF4G3	LDFIESDSPCSSEAL	0.39152	0.66363	NaN	0.0600285	-0.398753				0.883954	58.83	41.341	S	1409	+
EIF4G3 (S495)	O43432	Eukaryotic translation initiation factor 4 gamma 3	EIF4G3	QNLNSRRSPVPAQIA	0.34035	0.64285	1.5353	0.163124	-0.358549			+	1	112.12	112.12	S	495	+
EIF4G3 (S232)	O43432	Eukaryotic translation initiation factor 4 gamma 3	EIF4G3	DPVLKSPSPVLRLVL	0.31746	0.6149	NaN	0.0613962	-0.605023				0.999986	116.25	35.06	S	232	+
EIF4H (S21)	Q15056-2	Eukaryotic translation initiation factor 4H	EIF4H	SFGGGRGSRGSAGGH	NaN	NaN	1.9633	NaN	NaN				0.994721	71.555	64.82	S	21	+
EIF5 (S389)	P55010	Eukaryotic translation initiation factor 5	EIF5	LKEAEEESSGGEEED	0.50984	0.94126	1.037	0.51095	-0.169538			+	1	93.876	93.876	S	389	+
EIF5 (S390)	P55010	Eukaryotic translation initiation factor 5	EIF5	KEAEEESSGGEEEDE	0.50984	0.94126	1.037	0.51095	-0.169538			+	1	93.876	93.876	S	390	+
EIF5B (S1168)	O60841	Eukaryotic translation initiation factor 5B	EIF5B	IEPIPGESPKMFGRH	0.56977	NaN	NaN	NaN	NaN				1	68.536	45.85	S	1168	+
EIF5B (S107)	O60841	Eukaryotic translation initiation factor 5B	EIF5B	GQKGKKQSFDDNDSE	0.37742	0.73147	1.5411	0.167457	-0.244913			+	1	168.09	156.17	S	107	+
EIF5B (S113)	O60841	Eukaryotic translation initiation factor 5B	EIF5B	QSFDDNDSEELEDKD	0.46166	0.84207	1.4819	0.0156077	-0.0991496			+	1	295.52	236.54	S	113	+
EIF5B (S164)	O60841	Eukaryotic translation initiation factor 5B	EIF5B	SNKKWDGSEEDEDNS	0.43131	0.80036	1.2508	0.0366307	-0.237814			+	1	102.08	92.803	S	164	+
EIF5B (S214)	O60841	Eukaryotic translation initiation factor 5B	EIF5B	KPGPNIESGNEDDDA	0.48339	0.83022	1.4164	0.0561529	-0.105586			+	1	241.08	241.08	S	214	+
EIF5B (S135)	O60841	Eukaryotic translation initiation factor 5B	EIF5B	KPKVEMYSGSDDDDD	0.48371	0.84472	1.6876	0.852575	-0.012693			+	0.999867	169.72	122.08	S	135	+
EIF5B (S137)	O60841	Eukaryotic translation initiation factor 5B	EIF5B	KVEMYSGSDDDDDFN	0.49387	0.84472	1.5581	0.230936	-0.0410917			+	1	169.72	122.08	S	137	+
EIF5B (Y134)	O60841	Eukaryotic translation initiation factor 5B	EIF5B	AKPKVEMYSGSDDDD	0.47377	0.83063	1.7323	0.84399	-0.0181953			+	0.976386	125.79	98.955	Y	134	+
ELAC2 (S105)	Q9BQ52-2	Zinc phosphodiesterase ELAC protein 2	ELAC2	GKHQPWQSPERPLSR	0.83778	0.97051	2.9581	0.137214	0.588106				0.987862	39.427	39.427	S	105	+
ELAC2 (S111)	Q9BQ52-2	Zinc phosphodiesterase ELAC protein 2	ELAC2	QSPERPLSRLSPERS	NaN	NaN	2.9581	NaN	NaN				0.874547	37.56	37.56	S	111	+
ELAVL1 (S202)	Q15717	ELAV-like protein 1	ELAVL1	LLSQLYHSPARRFGG	0.67988	1.3369	1.0102	0.774334	0.125024			+	1	165.58	115.12	S	202	+
ELAVL1 (S2)	Q15717	ELAV-like protein 1	ELAVL1	______MSNGYEDHM	0.26405	NaN	NaN	NaN	NaN				0.892218	37.228	30.794	S	2	+
ELFN1 (S629)	P0C7U0	Protein ELFN1	ELFN1	HSLQRHHSVEAAGPP	NaN	NaN	1.9172	NaN	NaN				1	91.093	46.794	S	629
ELK1 (S324)	P19419	ETS domain-containing protein Elk-1	ELK1	RDLELPLSPSLLGGP	NaN	1.5785	2.4391	0.076822	0.725646			+	0.916455	95.347	66.715	S	324	+
ELL (S309)	P55199	RNA polymerase II elongation factor ELL	ELL	LGDPAASSPPGERGR	0.52556	0.42757	NaN	0.537847	-0.503478				0.908203	81.38	34.06	S	309	+
ELL (S437)	P55199	RNA polymerase II elongation factor ELL	ELL	LTDCAQPSRPHGSPS	NaN	1.5686	NaN	NaN	NaN				0.851842	93.226	93.226	S	437	+
ELL (S442)	P55199	RNA polymerase II elongation factor ELL	ELL	QPSRPHGSPSRSKPK	0.37211	0.68685	0.99757	0.0265653	-0.491151			+	0.84915	54.412	49.924	S	442	+
ELMSAN1 (S461)	Q6PJG2	ELM2 and SANT domain-containing protein 1	ELMSAN1	TRRRRRASQEANLLT	0.63452	1.2607	1.8293	0.0456765	0.349148			+	1	182.91	109.07	S	461	+
ELMSAN1 (S923)	Q6PJG2	ELM2 and SANT domain-containing protein 1	ELMSAN1	VPLPRRESPSEERLE	0.52699	0.97354	1.4962	0.552656	0.0388838			+	0.999566	136.33	97.697	S	923	+
ELMSAN1 (S925)	Q6PJG2	ELM2 and SANT domain-containing protein 1	ELMSAN1	LPRRESPSEERLEPK	0.51753	NaN	NaN	NaN	NaN				0.762035	61.732	61.732	S	925	+
ELMSAN1 (S700)	Q6PJG2	ELM2 and SANT domain-containing protein 1	ELMSAN1	RTLLRTNSAEVTPPV	0.32202	0.60131	1.8443	0.363984	-0.329112			+	0.798654	114.9	107.24	S	700	+
ELMSAN1 (T704)	Q6PJG2	ELM2 and SANT domain-containing protein 1	ELMSAN1	RTNSAEVTPPVLSVM	0.21837	0.42115	1.8443	0.275207	-0.687162			+	0.999847	114.9	107.24	T	704	+
ELMSAN1 (T715)	Q6PJG2	ELM2 and SANT domain-containing protein 1	ELMSAN1	LSVMGEATPVSIEPR	0.14851	0.28301	0.93884	0.0507991	-1.38843			+	0.979069	105.72	105.72	T	715	+
EMD (S171)	P50402	Emerin	EMD	ITHYRPVSASRSSLD	0.46726	0.95658	1.6236	0.861443	0.0118799			+	0.990319	243.86	223.77	S	171	+
EMD (S143)	P50402	Emerin	EMD	DDDLLSSSEEECKDR	0.50339	0.90258	2.2443	0.412938	0.175443			+	0.823395	79.958	73.465	S	143	+
EMD (S49)	P50402	Emerin	EMD	ETQRRRLSPPSSSAA	0.37742	1.3192	2.2804	0.552075	0.227127			+	0.995691	123.38	115.46	S	49	+
EMD (T122)	P50402	Emerin	EMD	RAVRQSVTSFPDADA	0.50339	0.91801	1.0134	0.453805	-0.198759			+	0.768593	79.958	73.465	T	122
EML3 (S176)	Q32P44	Echinoderm microtubule-associated protein-like 3	EML3	KLSRKAISSANLLVR	NaN	2.756	3.3054	0.126296	1.34689			+	0.997149	98.253	71.541	S	176	+
EML4 (S895)	Q9HC35	Echinoderm microtubule-associated protein-like 4	EML4	STESVIQSNTPTPPP	0.244	0.48227	1.05	0.0257054	-0.839519			+	0.794955	162.44	162.44	S	895	+
EML4 (S144)	Q9HC35	Echinoderm microtubule-associated protein-like 4	EML4	QSPQIRASPSPQPSS	0.26834	0.4113	1.2518	0.0814868	-0.785804			+	0.999999	141.88	132.22	S	144	+
EML4 (S146)	Q9HC35	Echinoderm microtubule-associated protein-like 4	EML4	PQIRASPSPQPSSQP	0.29203	0.47869	1.2468	0.0615764	-0.674076			+	0.999999	140.22	97.271	S	146	+
EML4 (S16)	Q9HC35	Echinoderm microtubule-associated protein-like 4	EML4	DDSISAASTSDVQDR	NaN	0.61102	1.021	0.034168	-0.587169				0.859435	99.508	88.249	S	16	+
EML4 (S176)	Q9HC35	Echinoderm microtubule-associated protein-like 4	EML4	TKSIKRPSPAEKSHN	0.41123	0.7406	0.85124	0.135906	-0.48313			+	0.999997	92.611	48.976	S	176	+
EML4 (T897)	Q9HC35	Echinoderm microtubule-associated protein-like 4	EML4	ESVIQSNTPTPPPSQ	0.23264	0.51464	1.0085	0.0257874	-0.850598			+	0.919904	171.08	160.56	T	897	+
EML4 (T899)	Q9HC35	Echinoderm microtubule-associated protein-like 4	EML4	VIQSNTPTPPPSQPL	0.23765	0.51464	1.0085	0.0230143	-0.840352			+	0.920124	171.08	160.56	T	899	+
EMSY (S1122)	Q7Z589-6	Protein EMSY	EMSY	KCRESCSSPSTVGSS	0.3892	NaN	NaN	NaN	NaN				0.814143	84.842	70.423	S	1122	+
EMSY (S223)	Q7Z589-6	Protein EMSY	EMSY	RKRRRTNSSSSSPVV	0.3107	0.63121	NaN	0.0975695	-0.601665			+	0.998276	126.09	79.242	S	223	+
ENAH (S125)	Q8N8S7-3	Protein enabled homolog	ENAH	PTLPRQNSQLPAQVQ	0.24996	0.30965	NaN	0.130193	-1.27232			+	1	170.65	156.49	S	125	+
ENAH (S469)	Q8N8S7-3	Protein enabled homolog	ENAH	RTNTMNGSKSPVISR	0.055685	NaN	0.28792	0.0822151	-2.80986			+	0.99572	159.22	139.64	S	469	+
ENAH (S471)	Q8N8S7-3	Protein enabled homolog	ENAH	NTMNGSKSPVISRPK	0.076096	0.11734	0.24274	0.000758942	-2.78387		+	+	0.99918	225.17	163.51	S	471	+
ENDOV (S67)	Q8N8Q3-5	Endonuclease V	ENDOV	PGPPTPRSPKAQRPV	NaN	2.5493	NaN	NaN	NaN				0.953139	39.657	27.492	S	67	+
ENO1 (S263)	P06733	Alpha-enolase	ENO1	KYDLDFKSPDDPSRY	NaN	NaN	2.8526	NaN	NaN				0.926819	35.389	35.389	S	263	+
ENO1 (S272)	P06733	Alpha-enolase	ENO1	DDPSRYISPDQLADL	0.55602	NaN	NaN	NaN	NaN				0.938091	28.081	21.392	S	272	+
ENO1;ENO3;ENO2 (S40)	P06733	Alpha-enolase;Beta-enolase;Gamma-enolase	ENO1;ENO3;ENO2	AAVPSGASTGIYEAL	0.55609	NaN	NaN	NaN	NaN				0.861879	76.151	59.212	S	40	+
ENSA (S2)	O43768-2	Alpha-endosulfine	ENSA	______MSQKQEEEN	0.96228	1.9978	3.8842	0.00897376	1.13292	+		+	1	134.45	128.02	S	2	+
ENSA;ARPP19 (S67)	O43768-2	Alpha-endosulfine;cAMP-regulated phosphoprotein 19	ENSA;ARPP19	KGQKYFDSGDYNMAK	0.28094	0.46683	0.77771	0.00285484	-0.931735			+	1	161.87	123.42	S	67	+
EOMES (S107)	O95936-4	Eomesodermin homolog	EOMES	PPDGRKGSPCGEEEL	1.8113	4.2608	3.6684	0.0268655	1.77383	+		+	0.998161	75.529	44.584	S	107	+
EOMES (S116)	O95936-4	Eomesodermin homolog	EOMES	CGEEELPSAAAAAAA	2.5995	NaN	NaN	NaN	NaN				0.998312	112.86	79.027	S	116	+
EOMES (T614)	O95936-4	Eomesodermin homolog	EOMES	GLPWTSRTSPTVFSE	NaN	NaN	2.1336	NaN	NaN				0.794248	92.65	26.645	T	614
EP300 (S2309)	Q09472	Histone acetyltransferase p300	EP300	SLSNQVRSPQPVPSP	0.77534	1.1498	NaN	0.169889	0.490584				0.986562	54.683	46.594	S	2309	+
EP400 (S700)	Q96L91-4	E1A-binding protein p400	EP400	SATNKALSPVTSRTP	0.57963	NaN	NaN	NaN	NaN				0.999902	67.507	42.732	S	700	+
EP400 (S905)	Q96L91-4	E1A-binding protein p400	EP400	SGRKRKASISLTDDE	0.34728	0.89816	NaN	0.500153	-0.26695				0.760756	131.77	128.1	S	905	+
EP400 (T909)	Q96L91-4	E1A-binding protein p400	EP400	RKASISLTDDEVDDE	0.34728	0.89816	NaN	0.500153	-0.26695				0.950992	131.77	128.1	T	909	+
EPB41 (S188)	P11171-7	Protein 4.1	EPB41	KIEVKEESPQSKAET	0.83054	1.2168	NaN	0.153492	0.581049				0.999934	86.313	62.937	S	188	+
EPB41 (S191)	P11171-7	Protein 4.1	EPB41	VKEESPQSKAETELK	0.67303	0.9454	NaN	0.388995	0.247312				0.995588	80.387	57.161	S	191	+
EPB41 (S695)	P11171-7	Protein 4.1	EPB41	SEWDKRLSTHSPFRT	NaN	0.5549	NaN	NaN	NaN				0.794278	51.286	42.423	S	695	+
EPB41L1 (S401)	Q9H4G0-3	Band 4.1-like protein 1	EPB41L1	VLLKHQASINELKRT	NaN	NaN	1.814	NaN	NaN				1	74.46	58.207	S	401	+
EPB41L1 (S435)	Q9H4G0-3	Band 4.1-like protein 1	EPB41L1	RLPSSPASPSPKGTP	NaN	1.4491	NaN	NaN	NaN				0.832425	39.878	25.621	S	435	+
EPB41L1 (S437)	Q9H4G0-3	Band 4.1-like protein 1	EPB41L1	PSSPASPSPKGTPEK	0.32205	0.54893	1.5552	0.177586	-0.454887			+	0.997908	67.019	53.25	S	437	+
EPB41L1 (S530)	Q9H4G0-3	Band 4.1-like protein 1	EPB41L1	AFEDFSRSLPELDRD	0.22358	0.60116	NaN	0.207265	-0.874216			+	0.999346	82.849	67.538	S	530	+
EPB41L1 (S539)	Q9H4G0-3	Band 4.1-like protein 1	EPB41L1	PELDRDKSDSDTEGL	0.17437	0.60116	0.64036	0.0579176	-1.13294			+	0.987912	100.29	79.163	S	539	+
EPB41L1 (S541)	Q9H4G0-3	Band 4.1-like protein 1	EPB41L1	LDRDKSDSDTEGLLF	0.17437	0.66633	0.64036	0.0830937	-1.08344			+	0.935355	68.952	49.211	S	541	+
EPB41L1 (S675)	Q9H4G0-3	Band 4.1-like protein 1	EPB41L1	ATEIRSLSPIIGKDV	0.63731	1.0089	NaN	0.209417	0.254867				0.997764	46.462	12.209	S	675	+
EPB41L2 (S598)	O43491	Band 4.1-like protein 2	EPB41L2	DGRREVRSPTKAPHL	0.36063	0.59541	NaN	0.0670308	-0.536285			+	0.883746	51.147	33.446	S	598	+
EPB41L2 (S614)	O43491	Band 4.1-like protein 2	EPB41L2	LIEGKKNSLRVEGDN	0.16662	0.33836	0.64942	0.00426555	-1.42444		+	+	1	94.402	66.906	S	614	+
EPB41L2 (S87)	O43491	Band 4.1-like protein 2	EPB41L2	PWLKKQKSYTLVVAK	1.1823	1.8597	2.4923	0.0273887	0.984111			+	0.999902	122.46	60.293	S	87	+
EPB41L2 (S550)	O43491	Band 4.1-like protein 2	EPB41L2	SSKRVSRSLDGAPIG	0.53197	NaN	NaN	NaN	NaN				0.999998	61.097	54.438	S	550	+
EPB41L2 (S598)	O43491-2	Band 4.1-like protein 2	EPB41L2	DGRREVRSPTKAPHL	0.36063	0.73849	NaN	0.161353	-0.380937			+	1	51.147	33.446	S	598
EPB41L2 (T600)	O43491-2	Band 4.1-like protein 2	EPB41L2	RREVRSPTKAPHLQL	0.30616	1.2418	0.85777	0.470672	-0.372786			+	1	50.484	20.065	T	600
EPB41L2 (T612)	O43491-2	Band 4.1-like protein 2	EPB41L2	LQLIEGKTVKGGISE	NaN	1.2418	NaN	NaN	NaN				1	50.484	20.065	T	612
EPB41L5 (S517)	Q9HCM4-4	Band 4.1-like protein 5	EPB41L5	KQLEMENSPLLSPRS	0.40131	0.75988	NaN	0.0940897	-0.283242				0.995391	79.466	55.861	S	517	+
EPC2 (S538)	Q52LR7	Enhancer of polycomb homolog 2	EPC2	RLLNLQDSDSEECTS	0.45323	0.64676	NaN	0.304877	-0.311749			+	0.987587	118.51	102.13	S	538	+
EPHA2 (S570)	P29317	Ephrin type-A receptor 2	EPHA2	KNQRARQSPEDVYFS	2.0133	2.5379	2.2019	0.0958393	1.33004				0.999993	116.96	90.979	S	570	+
EPHA2 (S897)	P29317	Ephrin type-A receptor 2	EPHA2	RVSIRLPSTSGSEGV	1.176	2.6103	3.5114	0.00779978	1.30945	+		+	0.996392	155.02	105.57	S	897	+
EPHA2 (S899)	P29317	Ephrin type-A receptor 2	EPHA2	SIRLPSTSGSEGVPF	NaN	2.0911	3.5709	0.00839825	1.20347	+			0.975676	147.33	72.629	S	899	+
EPHA2 (S901)	P29317	Ephrin type-A receptor 2	EPHA2	RLPSTSGSEGVPFRT	NaN	3.6263	3.4369	0.173857	1.573			+	0.856441	94.688	82.133	S	901	+
EPHA2 (T898)	P29317	Ephrin type-A receptor 2	EPHA2	VSIRLPSTSGSEGVP	NaN	4.1192	4.3904	0.121534	1.84155			+	0.836382	155.02	105.57	T	898	+
EPN1 (S409)	Q9Y6I3-3	Epsin-1	EPN1	AGEVPARSPGAFDMS	0.33326	0.65421	NaN	0.0821891	-0.525285			+	0.987032	63.932	63.932	S	409	+
EPN1 (T444)	Q9Y6I3-3	Epsin-1	EPN1	PTPPTRKTPESFLGP	0.26392	NaN	NaN	NaN	NaN				0.952264	56.957	56.957	T	444	+
EPN2 (S153)	O95208-3	Epsin-2	EPN2	EYGKAGGSPASYHGS	0.44909	0.88867	1.2254	0.212616	-0.177921			+	1	125.61	78.809	S	153	+
EPN2 (S156)	O95208-3	Epsin-2	EPN2	KAGGSPASYHGSTSP	0.47597	0.91391	2.1951	0.494277	0.143847			+	0.999112	125.61	78.809	S	156	+
EPN2 (S134)	O95208-3	Epsin-2	EPN2	ITFGRGSSQPNLSTS	0.5371	1.0691	2.6581	0.207872	0.369415			+	0.876409	183.88	131.09	S	134	+
EPRS (S885)	P07814	Bifunctional glutamate/proline--tRNA ligase;Glutamate--tRNA ligase;Proline--tRNA ligase	EPRS	PLSQSSDSSPTRNSE	0.68519	1.2348	2.4573	0.0155099	0.518039				0.773127	212.37	197.67	S	885	+
EPRS (S886)	P07814	Bifunctional glutamate/proline--tRNA ligase;Glutamate--tRNA ligase;Proline--tRNA ligase	EPRS	LSQSSDSSPTRNSEP	0.50807	1.0129	2.7438	0.303906	0.331985			+	0.88359	212.37	203.13	S	886	+
EPRS (S891)	P07814	Bifunctional glutamate/proline--tRNA ligase;Glutamate--tRNA ligase;Proline--tRNA ligase	EPRS	DSSPTRNSEPAGLET	0.50012	NaN	NaN	NaN	NaN				0.895127	72.292	72.292	S	891	+
EPS15 (S814)	P42566	Epidermal growth factor receptor substrate 15	EPS15	QPFPGNDSPKEKDPE	0.23817	0.40009	NaN	0.0250539	-1.12233		+		0.999994	95.516	95.516	S	814	+
EPS15 (S796)	P42566	Epidermal growth factor receptor substrate 15	EPS15	RSINKLDSPDPFKLN	0.18992	0.1742	NaN	0.158919	-1.88542			+	1	112.42	72.083	S	796	+
EPS15L1 (S255)	Q9UBC2-4	Epidermal growth factor receptor substrate 15-like 1	EPS15L1	LNSTGSLSPKHSLKQ	0.41494	0.72642	1.4347	0.0501578	-0.237071			+	0.999994	231.93	231.93	S	255	+
EPS15L1 (S229)	Q9UBC2-4	Epidermal growth factor receptor substrate 15-like 1	EPS15L1	AVPVLPASPPPKDSL	0.68475	1.0658	1.2935	0.586844	0.138351			+	0.99946	93.851	93.851	S	229	+
EPS8 (S486)	Q12929-2	Epidermal growth factor receptor kinase substrate 8	EPS8	FNPVTVNSLGVLNGA	NaN	NaN	0.92742	NaN	NaN				0.999401	43.696	16.641	S	486
EPS8 (T483)	Q12929-2	Epidermal growth factor receptor kinase substrate 8	EPS8	SKGFNPVTVNSLGVL	NaN	NaN	0.92742	NaN	NaN				0.99974	43.696	16.641	T	483	+
ERBB2 (S368)	P04626-3	Receptor tyrosine-protein kinase erbB-2	ERBB2	HRSSSTRSGGGDLTL	0.2372	0.39008	1.0408	0.0360887	-0.959367			+	0.999997	202.34	202.34	S	368	+
ERC1 (S14)	Q8IUD2-5	ELKS/Rab6-interacting/CAST family member 1	ERC1	SVGKVEPSSQSPGRS	NaN	0.92144	1.8149	0.389453	0.12412			+	0.97551	193.41	193.41	S	14	+
ERC1 (S15)	Q8IUD2-5	ELKS/Rab6-interacting/CAST family member 1	ERC1	VGKVEPSSQSPGRSP	NaN	0.92809	1.8149	0.359388	0.129308			+	0.875629	148.97	148.97	S	15	+
ERC1 (S17)	Q8IUD2-5	ELKS/Rab6-interacting/CAST family member 1	ERC1	KVEPSSQSPGRSPRL	0.54704	0.82966	1.8232	0.526549	0.0749906			+	0.969368	192.22	149.83	S	17	+
ERC1 (S21)	Q8IUD2-5	ELKS/Rab6-interacting/CAST family member 1	ERC1	SSQSPGRSPRLPRSP	0.49423	0.76056	1.7049	0.692342	-0.047912			+	0.99997	192.22	149.83	S	21	+
ERC1 (S55)	Q8IUD2-5	ELKS/Rab6-interacting/CAST family member 1	ERC1	GGSGKTLSMENIQSL	0.44914	0.83674	NaN	0.143788	-0.132514				0.880109	91.1	69.525	S	55	+
ERC1;ERC2 (S191)	Q8IUD2-5	ELKS/Rab6-interacting/CAST family member 1;ERC protein 2	ERC1;ERC2	NSIKTFWSPELKKER	0.62325	1.1938	1.8183	0.0316994	0.311408			+	1	113.67	82.192	S	191	+
ERCC5 (S156)	P28715	DNA repair protein complementing XP-G cells	ERCC5	LQEEEKHSSEEEDEK	1.1895	0.28848	NaN	0.912979	-0.198109			+	0.983378	65.765	60.221	S	156	+
ERCC5 (S157)	P28715	DNA repair protein complementing XP-G cells	ERCC5	QEEEKHSSEEEDEKE	0.29148	0.28848	0.65424	0.0379372	-1.22864		+	+	0.981091	88.683	88.683	S	157	+
ERCC5 (S341)	P28715	DNA repair protein complementing XP-G cells	ERCC5	EPDATPPSPRTLLAM	0.2093	0.46186	0.77283	0.00734891	-1.08147		+	+	0.998038	74.789	56.165	S	341	+
ERCC5 (S384)	P28715	DNA repair protein complementing XP-G cells	ERCC5	AVDEGSISPRTLSAI	0.31472	0.61307	0.90829	0.0102077	-0.671441			+	0.999976	181.75	166.12	S	384	+
ERCC5 (Y144)	P28715	DNA repair protein complementing XP-G cells	ERCC5	VRRENDLYVLPPLQE	0.98228	0.65412	0.65424	0.737292	-0.250695			+	0.999115	88.683	88.683	Y	144
ERCC6 (S429)	Q03468-2	DNA excision repair protein ERCC-6	ERCC6	IDDDFFPSSGEEAEA	0.25911	NaN	NaN	NaN	NaN				0.999806	46.149	36.604	S	429	+
ERCC6 (S430)	Q03468-2	DNA excision repair protein ERCC-6	ERCC6	DDDFFPSSGEEAEAA	0.25911	NaN	NaN	NaN	NaN				0.99981	46.149	36.604	S	430	+
ERCC6L (S820)	Q2NKX8	DNA excision repair protein ERCC-6-like	ERCC6L	TLPKGFGSVEELCTN	0.7242	1.1591	1.7855	0.0663323	0.360661			+	1	210.98	141.1	S	820	+
ERCC6L (S1069)	Q2NKX8	DNA excision repair protein ERCC-6-like	ERCC6L	STPKNDISPPGRFFS	0.81306	1.1333	1.8184	0.102365	0.414274			+	1	105.36	60.495	S	1069	+
ERCC6L (S1188)	Q2NKX8	DNA excision repair protein ERCC-6-like	ERCC6L	SGEQLVGSPQDKAAE	0.80685	1.1948	NaN	0.154211	0.547013				0.99991	72.389	72.389	S	1188	+
ERCC6L (S14)	Q2NKX8	DNA excision repair protein ERCC-6-like	ERCC6L	FPEAEALSPEQAAHY	NaN	2.0576	2.7171	0.127139	0.99471				0.999991	70.679	36.731	S	14	+
ERF (S185)	P50548	ETS domain-containing transcription factor ERF	ERF	ARRLGRGSVSDCSDG	0.41748	1.1428	0.93374	0.554963	-0.222789				0.95244	40.254	29.127	S	185	+
ERF (S187)	P50548	ETS domain-containing transcription factor ERF	ERF	RLGRGSVSDCSDGTS	NaN	1.4656	NaN	NaN	NaN				0.862217	36.978	29.532	S	187	+
ERF (S190)	P50548	ETS domain-containing transcription factor ERF	ERF	RGSVSDCSDGTSELE	0.41748	1.4656	NaN	0.731125	0.219077				0.757268	36.978	29.532	S	190	+
ERF (S21)	P50548	ETS domain-containing transcription factor ERF	ERF	WAYKPESSPGSRQIQ	0.36756	1.0229	1.1763	0.38899	-0.226279				0.855704	167.9	139.69	S	21	+
ERF (S327)	P50548	ETS domain-containing transcription factor ERF	ERF	SVYNYHLSPRAFLHY	0.48304	0.84485	1.1452	0.256338	-0.199743			+	0.999996	130.05	116.06	S	327	+
ERG (S222)	P11308-5	Transcriptional regulator ERG	ERG	VDKALQNSPRLMHAR	0.059997	NaN	NaN	NaN	NaN				0.989396	38.843	27.32	S	222	+
ERG (S88)	P11308-5	Transcriptional regulator ERG	ERG	QVNGSRNSPDECSVA	0.32419	NaN	0.14809	0.382905	-2.01872				0.904572	89.483	55.335	S	88	+
ERRFI1 (S273)	Q9UJM3	ERBB receptor feedback inhibitor 1	ERRFI1	NCCIHRASPNSDEDK	0.48977	0.64665	NaN	0.449025	-0.255941				0.824736	34.658	28.009	S	273	+
ERRFI1 (S276)	Q9UJM3	ERBB receptor feedback inhibitor 1	ERRFI1	IHRASPNSDEDKPEV	0.48977	0.64665	NaN	0.449025	-0.255941				0.824736	34.658	28.009	S	276	+
ERRFI1 (S369)	Q9UJM3	ERBB receptor feedback inhibitor 1	ERRFI1	KALQRQNSEGSASKV	0.59536	NaN	3.063	0.342758	0.604942			+	0.973519	89.055	81.063	S	369	+
ERRFI1 (S251)	Q9UJM3	ERBB receptor feedback inhibitor 1	ERRFI1	RRLRRSHSGPAGSFN	0.6761	1.0708	2.7982	0.0994055	0.505562			+	0.99997	249.39	238.86	S	251	+
ERRFI1 (S302)	Q9UJM3	ERBB receptor feedback inhibitor 1	ERRFI1	KPDYRRWSAEVTSST	NaN	NaN	3.4291	NaN	NaN				0.999039	104.45	79.251	S	302	+
ERRFI1 (S326)	Q9UJM3	ERBB receptor feedback inhibitor 1	ERRFI1	VPPREPLSPSNSRTP	0.61833	1.3203	NaN	0.186532	0.427099				0.950424	34.094	34.094	S	326	+
ERRFI1 (T127)	Q9UJM3	ERBB receptor feedback inhibitor 1	ERRFI1	VNGVCASTPPLTPIK	0.66835	1.1406	3.3451	0.123487	0.616236				0.813102	153.92	111.68	T	127	+
ERRFI1 (T131)	Q9UJM3	ERBB receptor feedback inhibitor 1	ERRFI1	CASTPPLTPIKNSPS	0.66835	1.0651	NaN	0.156201	0.328274			+	0.99578	80.355	61.363	T	131	+
ESF1 (S657)	Q9H501	ESF1 homolog	ESF1	KALAEEASEEELPSD	0.51129	0.88516	0.94069	0.425621	-0.244599			+	0.999999	80.941	80.941	S	657	+
ESF1 (S663)	Q9H501	ESF1 homolog	ESF1	ASEEELPSDVDLNDP	0.49208	0.79903	1.0082	0.267584	-0.278914			+	0.999937	80.941	80.941	S	663	+
ESF1 (S153)	Q9H501	ESF1 homolog	ESF1	FKIDSNISPKKDSKE	0.7166	0.98721	1.1839	0.789953	0.0808016			+	0.999999	145.91	132.24	S	153	+
ESF1 (S198)	Q9H501	ESF1 homolog	ESF1	GTSEIVKSPRIECSK	NaN	NaN	0.74198	NaN	NaN				0.999783	93.106	47.991	S	198	+
ESYT1 (S820)	Q9BSJ8	Extended synaptotagmin-1	ESYT1	RKGTKHLSPYATLTV	0.20512	0.31823	0.33891	0.0266667	-1.66672		+	+	0.999297	134.82	94.635	S	820	+
ESYT1 (S1034)	Q9BSJ8	Extended synaptotagmin-1	ESYT1	SQKKRTLSPEFNERF	0.85854	1.6583	2.474	0.00711362	0.771565			+	0.999994	109.16	54.545	S	1034	+
ETV3 (S245)	P41162	ETS translocation variant 3	ETV3	GMYPDPHSPFAVSPI	NaN	1.6571	1.956	0.279335	0.601478				0.852901	45.011	45.011	S	245	+
ETV3 (S250)	P41162	ETS translocation variant 3	ETV3	PHSPFAVSPIPGRGG	0.80272	1.6571	1.956	0.0628512	0.625908			+	0.993123	55.127	55.127	S	250	+
ETV3 (Y240)	P41162	ETS translocation variant 3	ETV3	LFARPGMYPDPHSPF	0.80272	1.6571	NaN	0.0848562	0.779257			+	0.896496	55.127	55.127	Y	240
ETV6 (S22)	P41212	Transcription factor ETV6	ETV6	ISYTPPESPVPSYAS	0.12374	0.25665	0.42391	0.00109079	-1.90557		+	+	0.99897	91.086	91.086	S	22	+
ETV6 (S293)	P41212	Transcription factor ETV6	ETV6	DFKQSRLSEDGLHRE	0.39395	0.74166	NaN	0.0766755	-0.314101			+	1	62.714	38.742	S	293	+
ETV6 (T18)	P41212	Transcription factor ETV6	ETV6	KQERISYTPPESPVP	0.12319	0.2441	NaN	0.0243984	-1.95431		+	+	0.829287	91.086	91.086	T	18	+
EVI5 (S776)	O60447	Ecotropic viral integration site 5 protein homolog	EVI5	DPAVADGSESETEDS	0.46719	1.0097	NaN	0.856933	0.031446				0.858247	61.039	53.927	S	776	+
EVI5 (S778)	O60447	Ecotropic viral integration site 5 protein homolog	EVI5	AVADGSESETEDSVL	0.46719	1.0097	NaN	0.856933	0.031446				0.896628	61.039	53.927	S	778	+
EVL (S337)	Q9UI08-3	Ena/VASP-like protein	EVL	KPWERSNSVEKPVSS	0.29026	0.44171	NaN	0.0805108	-0.908263				0.951368	95.751	57.475	S	337	+
EXOC1 (S458)	Q9NV70-2	Exocyst complex component 1	EXOC1	KLTGSTSSLNKLSVQ	0.30503	NaN	NaN	NaN	NaN				0.77853	63.63	53.647	S	458	+
EXOC1 (S486)	Q9NV70-2	Exocyst complex component 1	EXOC1	DMGNMSASDLDVADR	0.35649	0.63019	1.7161	0.300931	-0.292295			+	0.961302	87.352	65.795	S	486	+
EXOC2 (S435)	Q96KP1	Exocyst complex component 2	EXOC2	KRGSSFQSGRDDTWR	NaN	NaN	2.2457	NaN	NaN				0.999821	105.95	82.939	S	435	+
EXOC7 (S250)	Q9UPT5-4	Exocyst complex component 7	EXOC7	SSSGVPYSPAIPNKR	NaN	0.563	NaN	NaN	NaN				0.859957	81.525	19.384	S	250	+
EXOC8 (S32)	Q8IYI6	Exocyst complex component 8	EXOC8	RLYVKQLSQQSDGDR	0.59664	1.3909	1.9188	0.0847824	0.389781			+	0.999968	106.67	90.901	S	32	+
EXOSC2 (S94)	Q13868-3	Exosome complex component RRP4	EXOSC2	RITERRRSAEDELAM	0.30041	0.60604	2.2285	0.564072	-0.26775			+	1	78.615	65.211	S	94
EZH2 (T478)	Q15910-5	Histone-lysine N-methyltransferase EZH2	EZH2	APAEDVDTPPRKKKR	NaN	0.52063	NaN	NaN	NaN				0.999999	70.072	25.471	T	478	+
FAAP100 (T521)	Q0VG06-3	Fanconi anemia-associated protein of 100 kDa	FAAP100	APSPLGPTRDPVATF	0.4726	1.0795	NaN	0.707045	0.0879695			+	0.920613	71.882	41.045	T	521
FAF1 (S430)	Q9UNN5-2	FAS-associated factor 1	FAF1	KLRIRTPSGEFLERR	NaN	NaN	1.4858	NaN	NaN				0.97735	69.602	16.812	S	430	+
FAM102B (S228)	Q5T8I3-2	Protein FAM102B	FAM102B	TCHSRSSSFSELCHR	0.57127	0.92125	NaN	0.374534	0.110397				0.810039	81.865	65.662	S	228	+
FAM103A1 (S36)	Q9BTL3	RNMT-activating mini protein	FAM103A1	YLKRPPESPPIVEEW	NaN	0.50443	NaN	NaN	NaN				0.999814	38.453	27.819	S	36	+
FAM111A (S62)	Q96PZ2	Protein FAM111A	FAM111A	TQAQRFHSPKKNPED	NaN	1.1796	NaN	NaN	NaN				0.982485	34.174	26.981	S	62	+
FAM111B (T363)	Q6SJ93-2	Protein FAM111B	FAM111B	NLLKNYQTLNEAIMH	0.59653	NaN	NaN	NaN	NaN				0.988545	48.623	7.7657	T	363
FAM114A1 (S196)	Q8IWE2	Protein NOXP20	FAM114A1	TDQGPAESPPTSPSS	0.59364	1.7644	2.2644	0.112669	0.581385			+	0.989604	82.145	82.145	S	196	+
FAM114A2 (S2)	Q9NRY5	Protein FAM114A2	FAM114A2	______MSDKDDIET	0.52974	NaN	NaN	NaN	NaN				0.995778	49.626	42.673	S	2	+
FAM117A (S178)	Q9C073	Protein FAM117A	FAM117A	GKEKERGSPLLGDHA	NaN	4.4507	NaN	NaN	NaN				1	60.542	36.661	S	178	+
FAM117B (S10)	Q6P1L5	Protein FAM117B	FAM117B	QRVRRNGSPTPAGSL	0.34832	0.89737	1.7556	0.617131	-0.122529			+	0.867698	120.32	105.37	S	10	+
FAM117B (S273)	Q6P1L5	Protein FAM117B	FAM117B	GSHKRSASWGSTDQL	0.28777	NaN	NaN	NaN	NaN				0.924027	73.834	64.401	S	273	+
FAM122A (S76)	Q96E09	Protein FAM122A	FAM122A	HGLLLPASPVRMHSS	0.43164	0.70297	1.2477	0.018011	-0.301035			+	1	125.54	125.54	S	76	+
FAM122A (S143)	Q96E09	Protein FAM122A	FAM122A	RIDFIPVSPAPSPTR	0.4258	0.61182	1.6773	0.342432	-0.232081			+	1	157.7	157.7	S	143	+
FAM122A (S147)	Q96E09	Protein FAM122A	FAM122A	IPVSPAPSPTRGIGK	0.4258	0.61182	1.5993	0.269019	-0.254981			+	0.993373	157.7	157.7	S	147	+
FAM122A (S62)	Q96E09	Protein FAM122A	FAM122A	APSARRNSTTFPSRH	0.18801	0.44673	1.9984	0.324694	-0.692203			+	0.946473	93.839	33.349	S	62	+
FAM122A (S37)	Q96E09	Protein FAM122A	FAM122A	GGLRRSNSAPLIHGL	NaN	0.72115	1.6045	0.566981	-0.141558			+	0.853049	136.11	136.11	S	37	+
FAM122A (S189)	Q96E09	Protein FAM122A	FAM122A	FTTRRSQSPINCIRP	NaN	0.82637	NaN	NaN	NaN				0.991848	46.971	7.6332	S	189	+
FAM122A (S270)	Q96E09	Protein FAM122A	FAM122A	TTTDSPVSPAQAASP	0.35093	0.74844	NaN	0.201422	-0.390951			+	0.957705	73.461	73.461	S	270	+
FAM122B (S134)	Q7Z309-4	Protein FAM122B	FAM122B	RIDFTPVSPAPSPTR	0.48046	0.99494	2.5313	0.371094	0.257746			+	0.998794	165.16	109.15	S	134	+
FAM122B (S138)	Q7Z309-4	Protein FAM122B	FAM122B	TPVSPAPSPTRGFGK	0.54523	1.0267	2.4534	0.193545	0.318641			+	0.998144	165.16	109.15	S	138	+
FAM122B (S50)	Q7Z309-4	Protein FAM122B	FAM122B	TLRTRRNSTTIMSRH	0.45325	0.81768	1.885	0.966691	-0.0064199			+	0.993983	153.88	37.13	S	50	+
[truncated: 5,550 more rows]
